# Supplementary material for: SIRT6 haploinsufficiency induces BRAFV600E melanoma cell resistance to MAPK inhibitors via IGF signalling
Source: Nat Commun. 2018 Aug 24;9:3440. doi: 10.1038/s41467-018-05966-z (PMC6109055; doi:10.1038/s41467-018-05966-z)
Supplement: Supplementary file 4 — Supplementary Data 1 [file 41467_2018_5966_MOESM4_ESM.xlsx]

## Sheet: sgRNAs
Supplementary Data 1 / CRISPR-Cas9 screen to identify chromatin regulators in melanoma resistance to MAPKi / sgRNA targets and sequences
Oligo name	Gene name	Group	sgRNA sequence
SingCrispr.ADCY9.1	ADCY9	Enzyme_1	GTTGAGCTTGGTGAGTTCGT
SingCrispr.ADCY9.2	ADCY9	Enzyme_1	GCCAAATCGACCCCTTTCTT
SingCrispr.ADCY9.3	ADCY9	Enzyme_1	GCCGAAGAAAGGGGTCGATT
SingCrispr.ADCY9.4	ADCY9	Enzyme_1	GGGCTCCTTCCACGGTCTCT
SingCrispr.APEX1.1	APEX1	Enzyme_1	GTAACGGGAATGCCGAAGCG
SingCrispr.APEX1.2	APEX1	Enzyme_1	GTCTGGTACGACTGGAGTAC
SingCrispr.APEX1.3	APEX1	Enzyme_1	ATTCCCGTTACGAACGCCCT
SingCrispr.APEX1.4	APEX1	Enzyme_1	AATTGACCTTCGCAACCCCA
SingCrispr.ARAF.1	ARAF	Enzyme_1	GATGCGCTGTAGGGGGGCAT
SingCrispr.ARAF.2	ARAF	Enzyme_1	GTGGAGCGGATGCGCTGTAG
SingCrispr.ARAF.3	ARAF	Enzyme_1	GTGCTGACCATATGGACGTT
SingCrispr.ARAF.4	ARAF	Enzyme_1	TGGTCTACCGACTCATCAAG
SingCrispr.ATF2.1	ATF2	Enzyme_1	GTCATGGTAGCGGATTGGTT
SingCrispr.ATF2.2	ATF2	Enzyme_1	GCTCGTTCGACCAGTCACCA
SingCrispr.ATF2.3	ATF2	Enzyme_1	GCAAGAGGGGATAAATCTAG
SingCrispr.ATF2.4	ATF2	Enzyme_1	GTCTTTGGCAGCCTTATCAT
SingCrispr.ATRX.1	ATRX	Enzyme_1	GGGGGTGGTGCACGCTGTAA
SingCrispr.ATRX.2	ATRX	Enzyme_1	GAAACTGACAGGGGGTAAAT
SingCrispr.ATRX.3	ATRX	Enzyme_1	GTCTGGAATTCAAGATCTCG
SingCrispr.ATRX.4	ATRX	Enzyme_1	GGATTTCAGCACGGCGTTAG
SingCrispr.AURKA.1	AURKA	Enzyme_1	GTGCTTGCAAAGGAATGCGC
SingCrispr.AURKA.2	AURKA	Enzyme_1	ATTCTGAACCGGCTTGTGAC
SingCrispr.AURKB.1	AURKB	Enzyme_1	GGGTCCGGGCCAACTCTCGG
SingCrispr.AURKB.2	AURKB	Enzyme_1	GTTGGCCCGGACCCAAGGGT
SingCrispr.AURKB.3	AURKB	Enzyme_1	GGCCAGGGGCAGCCGTTCCG
SingCrispr.AURKB.4	AURKB	Enzyme_1	CCTTACCGTCTGTCGGCCGT
SingCrispr.AXL.1	AXL	Enzyme_1	GCTGAAGAAAGTCCCTTCGT
SingCrispr.AXL.2	AXL	Enzyme_1	GGGGACTCACGGGCACCCTT
SingCrispr.AXL.3	AXL	Enzyme_1	GAGGTACATTGGCTTCGGGA
SingCrispr.AXL.4	AXL	Enzyme_1	GTCCCGTGTCGGAAAGCTGC
SingCrispr.BAP1.1	BAP1	Enzyme_1	GAAACGCTCTCGCCCCTACA
SingCrispr.BAP1.2	BAP1	Enzyme_1	GACCCCTTGGCGCCGCCGCA
SingCrispr.BAP1.3	BAP1	Enzyme_1	GATGAACTCATCGTAGTTGT
SingCrispr.BAP1.4	BAP1	Enzyme_1	GGCCCACCTGTCAGCGCCAG
SingCrispr.BARD1.1	BARD1	Enzyme_1	GCAGAAGCGCTGATCAGAAT
SingCrispr.BARD1.2	BARD1	Enzyme_1	GATCAGAATCGGGTCTCGCA
SingCrispr.BARD1.3	BARD1	Enzyme_1	GCTGCTCGCGTTGGTAAAGA
SingCrispr.BARD1.4	BARD1	Enzyme_1	GGTCGAGCGCGGCGCGACTG
SingCrispr.BRAF.1	BRAF	Enzyme_1	GAAACCAGCCCGATTCAAGG
SingCrispr.BRAF.2	BRAF	Enzyme_1	GAACCCTCCTTGAATCGGGC
SingCrispr.BRAF.3	BRAF	Enzyme_1	GATGCACTGCGGTGAATTTT
SingCrispr.BRAF.4	BRAF	Enzyme_1	GAAGATCATCGAAATCAATT
SingCrispr.CARM1.1	CARM1	Enzyme_1	GCCTGGAGCCGGATCTAAGA
SingCrispr.CARM1.2	CARM1	Enzyme_1	GGCGCGGGGTCGGCGGTCCC
SingCrispr.CARM1.3	CARM1	Enzyme_1	GGGGCCCTGCGCTACCGTGT
SingCrispr.CARM1.4	CARM1	Enzyme_1	GAACACCGACACGGTAGCGC
SingCrispr.CDK19.1	CDK19	Enzyme_1	GGTACTGACCAGCTCCCGTT
SingCrispr.CDK19.2	CDK19	Enzyme_1	GGGCCTTCAGGCGCAAACTC
SingCrispr.CDK19.3	CDK19	Enzyme_1	GAAGGGTGCAAAGTGGGACG
SingCrispr.CDK19.4	CDK19	Enzyme_1	GAGGATTTGTTTGAGTACGA
SingCrispr.CDK4.1	CDK4	Enzyme_1	GTACCACCGACTGCACTGGG
SingCrispr.CDK4.2	CDK4	Enzyme_1	GAGATGTTTCGTCGAAAGTA
SingCrispr.CDK4.3	CDK4	Enzyme_1	GCAGAAGAACTTCGGGAGCT
SingCrispr.CDK4.4	CDK4	Enzyme_1	GCCGAAACGATCAAGGTGAG
SingCrispr.CDK8.1	CDK8	Enzyme_1	GAGGACCTGTTTGAATACGA
SingCrispr.CHD1.1	CHD1	Enzyme_1	GGTTTTTTATCGGGATCATC
SingCrispr.CHD1.2	CHD1	Enzyme_1	GTGGCATGGGATAGTATACC
SingCrispr.CHD1.3	CHD1	Enzyme_1	GGTAGACTCGGAAAAGTGAA
SingCrispr.CHD1.4	CHD1	Enzyme_1	GAAACAGACCTTAGACGACT
SingCrispr.CHD1L.1	CHD1L	Enzyme_1	GCGCTCCATCGGGCCGGTAG
SingCrispr.CHD1L.2	CHD1L	Enzyme_1	GTAGCGCCCGCGCGCTCCAT
SingCrispr.CHD1L.3	CHD1L	Enzyme_1	GCGCGGGCGCTACTAGCCGC
SingCrispr.CHD1L.4	CHD1L	Enzyme_1	CGGGGCCTCTACCGGCCCGA
SingCrispr.CHD2.1	CHD2	Enzyme_1	GAAGCTTCGGGTTCAGACTC
SingCrispr.CHD2.2	CHD2	Enzyme_1	GAATCTGAGAGCGAATCAGC
SingCrispr.CHD2.3	CHD2	Enzyme_1	GTATATGCGATTGAAGCTAA
SingCrispr.CHD2.4	CHD2	Enzyme_1	GGAAGCTGTCAATGCAATTC
SingCrispr.CHD3.1	CHD3	Enzyme_1	GTCCTCCTCATCGTCCTCGT
SingCrispr.CHD3.2	CHD3	Enzyme_1	GACGACGACGAGGGAGTACT
SingCrispr.CHD3.3	CHD3	Enzyme_1	GACGAGGGAGTACTCGGGCG
SingCrispr.CHD3.4	CHD3	Enzyme_1	GGCGCGGGCCGGGCCACGAC
SingCrispr.CHD4.1	CHD4	Enzyme_1	GTGGGGTAGGTTCGGGTGCC
SingCrispr.CHD4.2	CHD4	Enzyme_1	GGCATCGACGGCATGACTAC
SingCrispr.CHD4.3	CHD4	Enzyme_1	GAGACAGAGCCCAAAGGTAA
SingCrispr.CHD4.4	CHD4	Enzyme_1	GGTCGTTGTTGAACCCCCTG
SingCrispr.CHD5.1	CHD5	Enzyme_1	GGGCACCTACCGGTCACATA
SingCrispr.CHD5.2	CHD5	Enzyme_1	GGTCCAGGGCCCCGGAAGTT
SingCrispr.CHD5.3	CHD5	Enzyme_1	GGTGGGGTCCCCGGCGCGGT
SingCrispr.CHD5.4	CHD5	Enzyme_1	GGTCCCCGGCGCGGTTGGTC
SingCrispr.CHD6.1	CHD6	Enzyme_1	GTTGTGCTTGATAGAGACGC
SingCrispr.CHD6.2	CHD6	Enzyme_1	GGCTTTGCCACGATGCCAAC
SingCrispr.CHD6.3	CHD6	Enzyme_1	GCCTTCAGGAGTTCGCTCCG
SingCrispr.CHD6.4	CHD6	Enzyme_1	GCCTCGGAGCGAACTCCTGA
SingCrispr.CHD7.1	CHD7	Enzyme_1	GAGACGCGAGTCCGTTCCCA
SingCrispr.CHD7.2	CHD7	Enzyme_1	GCTGGTAGGGGGCTCGTATC
SingCrispr.CHD7.3	CHD7	Enzyme_1	GCAGGGGGCCCCGACGGAGC
SingCrispr.CHD7.4	CHD7	Enzyme_1	GCTGGGGCACGTGGGACAAG
SingCrispr.CHD8.1	CHD8	Enzyme_1	GCAGCAAGAAGCGGGCCCGT
SingCrispr.CHD8.2	CHD8	Enzyme_1	GCCACTCACCGCTAGAAATC
SingCrispr.CHD8.3	CHD8	Enzyme_1	GGAAGTGGCCTTCTAGCCGT
SingCrispr.CHD8.4	CHD8	Enzyme_1	GAACACTCCGGGAAACCAGA
SingCrispr.CHD9.1	CHD9	Enzyme_1	GCGAAGTAAACTGCCGATCA
SingCrispr.CHD9.2	CHD9	Enzyme_1	GGCTAATCGTATAATATCAG
SingCrispr.CHD9.3	CHD9	Enzyme_1	GGGAGAGAGAATTTCGTACG
SingCrispr.CHD9.4	CHD9	Enzyme_1	GAAATACTACCGGGCTATCT
SingCrispr.KAT13D.1	KAT13D	Enzyme_1	GGTACCTAGTACTATGCTTA
SingCrispr.KAT13D.2	KAT13D	Enzyme_1	GGTGGAGTGCTCGTATCCGT
SingCrispr.KAT13D.3	KAT13D	Enzyme_1	GCTCGTATCCGTCGGGATCT
SingCrispr.KAT13D.4	KAT13D	Enzyme_1	CTAGTGAAATTCGACAGGAC
SingCrispr.CREBBP.1	CREBBP	Enzyme_1	GCTGTCCAGCGAACTGTCCC
SingCrispr.CREBBP.2	CREBBP	Enzyme_1	GGCCATGGTGACTGCGAGTC
SingCrispr.CREBBP.3	CREBBP	Enzyme_1	GTGACTGCGAGTCCGGGGTG
SingCrispr.CREBBP.4	CREBBP	Enzyme_1	GTCTGGGGTGAGACGTGGTG
SingCrispr.DAXX.1	DAXX	Enzyme_1	GAGAGCACGATGATCTCTTC
SingCrispr.DAXX.2	DAXX	Enzyme_1	GCTGGGAGAGTCCACCCTCG
SingCrispr.DAXX.3	DAXX	Enzyme_1	GACAGATGACGAAGACGATG
SingCrispr.DAXX.4	DAXX	Enzyme_1	GACCTCATCCAGCCGACTCA
SingCrispr.DNMT1.1	DNMT1	Enzyme_1	GACAAGCACCGGCAGGTCAG
SingCrispr.DNMT1.2	DNMT1	Enzyme_1	GATGTTGCCGAAGAGCCGGT
SingCrispr.DNMT1.3	DNMT1	Enzyme_1	GTTGTGCCGGTTCCCGGTGT
SingCrispr.DNMT1.4	DNMT1	Enzyme_1	GGAGGTGCGGAATGGAGCCT
SingCrispr.DNMT3A.1	DNMT3A	Enzyme_1	GAAAGGTACCCGGGTTGTGC
SingCrispr.DNMT3A.2	DNMT3A	Enzyme_1	GGAGTTTGACCTCGTAGTAA
SingCrispr.DNMT3A.3	DNMT3A	Enzyme_1	GTGGATGCCAACGGCCTAGG
SingCrispr.DNMT3A.4	DNMT3A	Enzyme_1	GTAACCTTCCCGGTATGAAC
SingCrispr.DNMT3B.1	DNMT3B	Enzyme_1	GAAGACTCGATCCTCGTCAA
SingCrispr.DNMT3B.2	DNMT3B	Enzyme_1	GCTTGATCTTCGGCCTGTAG
SingCrispr.DNMT3B.3	DNMT3B	Enzyme_1	GCCGGCCTCGGGTGGAACGT
SingCrispr.DNMT3B.4	DNMT3B	Enzyme_1	GAGACGGCGGGCAACAGCAT
SingCrispr.DNMT3L.1	DNMT3L	Enzyme_1	GCTCGAAGCTCGCGGCCAAG
SingCrispr.DNMT3L.2	DNMT3L	Enzyme_1	GGAAGCGAGATGCGACGTCC
SingCrispr.DNMT3L.3	DNMT3L	Enzyme_1	GCTTGGGCCGTGCGTACTGC
SingCrispr.DNMT3L.4	DNMT3L	Enzyme_1	GGACCCTTCGATCTTGTGTA
SingCrispr.KMT4.1	KMT4	Enzyme_1	GCGGCCGCGCGCGCGGACAT
SingCrispr.KMT4.2	KMT4	Enzyme_1	GAGACTGAAGTCGCCCGTGG
SingCrispr.KMT4.3	KMT4	Enzyme_1	GGTGGATGCTGTCGATGGCA
SingCrispr.KMT4.4	KMT4	Enzyme_1	GCCCTTCCACTGCGGACGGA
SingCrispr.EHMT1.1	EHMT1	Enzyme_1	GCTCACCTCGGCATCGGCGG
SingCrispr.EHMT1.2	EHMT1	Enzyme_1	GCTGCTCACCTCGGCATCGG
SingCrispr.EHMT1.3	EHMT1	Enzyme_1	GGCCCCTGGCGCCGACGTCA
SingCrispr.EHMT1.4	EHMT1	Enzyme_1	GACCTTGACGTCGGCGCCAG
SingCrispr.EHMT2.1	EHMT2	Enzyme_1	GTTCCCGAGACATCCGGACT
SingCrispr.EHMT2.2	EHMT2	Enzyme_1	GTGCAGCATGAAGACCCGGA
SingCrispr.EHMT2.3	EHMT2	Enzyme_1	GACCCGGACGGGAATGATGT
SingCrispr.EHMT2.4	EHMT2	Enzyme_1	GCTCTACCGAACAGCCAAGA
SingCrispr.KAT3B.1	KAT3B	Enzyme_1	GGCACTAGTGGACCAAATCA
SingCrispr.KAT3B.2	KAT3B	Enzyme_1	GGGTAGTCCAAGAGCTGCAT
SingCrispr.KAT3B.3	KAT3B	Enzyme_1	GGCATCTGATTTACTTGATA
SingCrispr.KAT3B.4	KAT3B	Enzyme_1	GCTCATGGGCCGCATGCCTT
SingCrispr.EYA1.1	EYA1	Enzyme_1	GCAGGGCCATGAGGTCCGAG
SingCrispr.EYA1.2	EYA1	Enzyme_1	GGCCATGAGGTCCGAGTGGC
SingCrispr.EYA1.3	EYA1	Enzyme_1	GCAGGACTTTCGCCAATGCT
SingCrispr.EYA1.4	EYA1	Enzyme_1	GGTCCTACGCCAACAGATAT
SingCrispr.EYA2.1	EYA2	Enzyme_1	GGCCAGACGCAGTACAGTGC
SingCrispr.EYA2.2	EYA2	Enzyme_1	GAGGTGGGTAAGCTGTATAG
SingCrispr.EYA2.3	EYA2	Enzyme_1	GGGGTAGGAAGGATAGTCCT
SingCrispr.EYA2.4	EYA2	Enzyme_1	GTAGGATGAGCCGTAATACT
SingCrispr.EZH1.1	EZH1	Enzyme_1	GTGAATGGAGACCATCGGAT
SingCrispr.EZH1.2	EZH1	Enzyme_1	GCCCCATCCGGCCACATCAG
SingCrispr.EZH1.3	EZH1	Enzyme_1	GTGCTGTCACAGGGGCGGTC
SingCrispr.EZH1.4	EZH1	Enzyme_1	GGGCGGTCTGGGTGGTCGCA
SingCrispr.KMT6.1	KMT6	Enzyme_1	GTGGTGGATGCAACCCGCAA
SingCrispr.KMT6.2	KMT6	Enzyme_1	GGAAGCAGGGACTGAAACGG
SingCrispr.KMT6.3	KMT6	Enzyme_1	GATTCCAGCACATTAATGGT
SingCrispr.KMT6.4	KMT6	Enzyme_1	GGCCTCCTGGACGTTTTGGT
SingCrispr.FGFR2.1	FGFR2	Enzyme_1	GGCAGGTGAGAGGGGTTACA
SingCrispr.FGFR2.2	FGFR2	Enzyme_1	GGCATGGTTCGTAAGGCATG
SingCrispr.FGFR2.3	FGFR2	Enzyme_1	GGTCCTTCGGGGTGTTAATG
SingCrispr.FGFR2.4	FGFR2	Enzyme_1	GACATAGAGAGGCCCTGTTG
SingCrispr.FGR.1	FGR	Enzyme_1	GACCTGGCGTCTGGACCCGG
SingCrispr.FGR.2	FGR	Enzyme_1	GTAGTTCATGCGTTCCATGT
SingCrispr.FGR.3	FGR	Enzyme_1	GGATTTGAGGCTGCCCCAAT
SingCrispr.FGR.4	FGR	Enzyme_1	GAACTCGGTCACGATGTAGA
SingCrispr.KAT1.1	KAT1	Enzyme_1	GGGTGATCGTAGCTCGGAAA
SingCrispr.KAT1.2	KAT1	Enzyme_1	GATCGTAGCTCGGAAATGGC
SingCrispr.KAT1.3	KAT1	Enzyme_1	GGAAATGGCGGGTAAGTTAC
SingCrispr.KAT1.4	KAT1	Enzyme_1	ACAAAACCCGGCCACGTGTA
SingCrispr.HDAC1.1	HDAC1	Enzyme_1	GGGACGGGAGGCGAGCAAGA
SingCrispr.HDAC1.2	HDAC1	Enzyme_1	GAGCAAGATGGCGCAGACGC
SingCrispr.HDAC1.3	HDAC1	Enzyme_1	GACGGTGAGCACCGTCCTCG
SingCrispr.HDAC1.4	HDAC1	Enzyme_1	GTAGTCATCGCTGTGGTACT
SingCrispr.HDAC10.1	HDAC10	Enzyme_1	GGTGAGGATGGCACTACAGG
SingCrispr.HDAC10.2	HDAC10	Enzyme_1	GGAAACCACCGGTCATCTGT
SingCrispr.HDAC10.3	HDAC10	Enzyme_1	GCTTCCTGTTGGATGACGTC
SingCrispr.HDAC10.4	HDAC10	Enzyme_1	AGCAGAAACACGGGCTACAC
SingCrispr.HDAC11.1	HDAC11	Enzyme_1	GTTGTGTGTAGCCTACCGTG
SingCrispr.HDAC11.2	HDAC11	Enzyme_1	GCCCCTGTCTTTTTCCGCAG
SingCrispr.HDAC11.3	HDAC11	Enzyme_1	GGACCACTGCGGAAAAAGAC
SingCrispr.HDAC11.4	HDAC11	Enzyme_1	GCGAGGCTGGGCCATCAACG
SingCrispr.HDAC3.1	HDAC3	Enzyme_1	GGCGGATCTGGTCCAGATAC
SingCrispr.HDAC3.2	HDAC3	Enzyme_1	GGAGCTTCCCTATAGTGGTA
SingCrispr.HDAC3.3	HDAC3	Enzyme_1	GACATATGAGACATCGCTGC
SingCrispr.HDAC3.4	HDAC3	Enzyme_1	GGAGCACAATGCACGTGGGT
SingCrispr.HDAC4.1	HDAC4	Enzyme_1	GCGTGAAGCCCGCCGAAAAG
SingCrispr.HDAC4.2	HDAC4	Enzyme_1	GCCATGGCCTCGCTGTCCGT
SingCrispr.HDAC4.3	HDAC4	Enzyme_1	GGCCATGGCGGTGACCGTCT
SingCrispr.HDAC4.4	HDAC4	Enzyme_1	GATCAGAGAACGCCCCGCTG
SingCrispr.HDAC5.1	HDAC5	Enzyme_1	GATGGGGGCCGGGGCGTCAC
SingCrispr.HDAC5.2	HDAC5	Enzyme_1	GCCATGGCCTTGCTGTCGGT
SingCrispr.HDAC5.3	HDAC5	Enzyme_1	GCAGAAGTTCGCCGCTGGTC
SingCrispr.HDAC5.4	HDAC5	Enzyme_1	GATGTGGTCCTAGTCTCCGC
SingCrispr.HDAC6.1	HDAC6	Enzyme_1	GGGCCTCACCGAAGTGACAC
SingCrispr.HDAC6.2	HDAC6	Enzyme_1	GACCTAATCGTGGGACTGCA
SingCrispr.HDAC6.3	HDAC6	Enzyme_1	GAAAGGACACGCAGCGATCT
SingCrispr.HDAC6.4	HDAC6	Enzyme_1	GCTGGTGGATGCGGTCCTGG
SingCrispr.HDAC7.1	HDAC7	Enzyme_1	GTTCTCTCCAGACCTAGTCC
SingCrispr.HDAC7.2	HDAC7	Enzyme_1	GGAGAGAACTCTCGGGCGAT
SingCrispr.HDAC7.3	HDAC7	Enzyme_1	GGCATCACGACTATCCTGTG
SingCrispr.HDAC7.4	HDAC7	Enzyme_1	GTAGGGGCTGGCAGCGGTGA
SingCrispr.HDAC8.1	HDAC8	Enzyme_1	GGATTCGGTGGGGCTCATTG
SingCrispr.HDAC8.2	HDAC8	Enzyme_1	GCCTTACTTACCTCATGATC
SingCrispr.HDAC8.3	HDAC8	Enzyme_1	GATGCTGGACATACTTGACC
SingCrispr.HDAC8.4	HDAC8	Enzyme_1	GGGAGCTGACACAATAGCTG
SingCrispr.HDAC9.1	HDAC9	Enzyme_1	GAGCTTGGGATGGCGGCTCA
SingCrispr.HDAC9.2	HDAC9	Enzyme_1	GTCTGTGACGGGGCAATTTG
SingCrispr.HDAC9.3	HDAC9	Enzyme_1	GCAGACTGGGTTCGGTTCAG
SingCrispr.HDAC9.4	HDAC9	Enzyme_1	CATCCTTCCGCCTGAGTAAG
SingCrispr.HERC1.1	HERC1	Enzyme_1	GACACTGACTACTGACCGTG
SingCrispr.HERC1.2	HERC1	Enzyme_1	GTAGTCAGTGTCGGAGCCCT
SingCrispr.HERC1.3	HERC1	Enzyme_1	GAGAAACGTGGACAACGCCG
SingCrispr.HERC1.4	HERC1	Enzyme_1	GAGGTAGGCAGACTGTCGTA
SingCrispr.HERC2.1	HERC2	Enzyme_1	GGATGACGAAGTCTCGGCCC
SingCrispr.HERC2.2	HERC2	Enzyme_1	GGAAGGCTCGATGCCTTTAT
SingCrispr.HERC2.3	HERC2	Enzyme_1	GCTGCACCTTCTCAAGTCGG
SingCrispr.HERC2.4	HERC2	Enzyme_1	GAGGGGAACAGGCACAACGC
SingCrispr.HERC3.1	HERC3	Enzyme_1	GTTGAGTTCAGGTCAATCCC
SingCrispr.HERC3.2	HERC3	Enzyme_1	GGCTATGGCCATTCTTCGGC
SingCrispr.HERC3.3	HERC3	Enzyme_1	GTTGTAGATAGCTAGTCCAC
SingCrispr.HERC3.4	HERC3	Enzyme_1	CGGGGAGGAGTACTTGCCGG
SingCrispr.HERC4.1	HERC4	Enzyme_1	GTCTTAATTTTACGGTAAGA
SingCrispr.HERC4.2	HERC4	Enzyme_1	GGGCAGTGTCTACCAGATAT
SingCrispr.HERC4.3	HERC4	Enzyme_1	GGTAGACACTGCCCATTATA
SingCrispr.HERC4.4	HERC4	Enzyme_1	GAAATTGGTACCCCTATAAT
SingCrispr.HERC5.1	HERC5	Enzyme_1	GGGACCCCGCAAAGCGGCGA
SingCrispr.HERC5.2	HERC5	Enzyme_1	GGAGGAAGTCGCGGCGCAAC
SingCrispr.HERC5.3	HERC5	Enzyme_1	GCGCAACGGGCGCTCGACCG
SingCrispr.HERC5.4	HERC5	Enzyme_1	GACCCAGCCCGCGAAGTCTC
SingCrispr.HIRA.1	HIRA	Enzyme_1	GCGCCTCTTCACCGAGTGTC
SingCrispr.HIRA.2	HIRA	Enzyme_1	GAGCCTCACCTTCGTTTACG
SingCrispr.HIRA.3	HIRA	Enzyme_1	GTACCTCGTAAACGAAGGTG
SingCrispr.HIRA.4	HIRA	Enzyme_1	GCACGGTACCTCGTAAACGA
SingCrispr.JMJD1C.1	JMJD1C	Enzyme_1	GAAAAGCAGCGGAAAGTTAC
SingCrispr.JMJD1C.2	JMJD1C	Enzyme_1	GTGGATGCAACAGACCGTAA
SingCrispr.JMJD1C.3	JMJD1C	Enzyme_1	GTAATTTTAAGAGGCCGATG
SingCrispr.JMJD1C.4	JMJD1C	Enzyme_1	GCTGGTGTGCTAGCGCTAAG
SingCrispr.KAT2A.1	KAT2A	Enzyme_1	GGCAGTACTCGCTGTCCGGG
SingCrispr.KAT2A.2	KAT2A	Enzyme_1	GGGGTTGTACTCGCGACAGT
SingCrispr.KAT2A.3	KAT2A	Enzyme_1	GCTTCCGGGTCACGTAGTAG
SingCrispr.KAT2A.4	KAT2A	Enzyme_1	GCTTCGCAGCCGCTCAGTCA
SingCrispr.KAT2B.1	KAT2B	Enzyme_1	GCTCCGGGGCGGCATGTCCG
SingCrispr.KAT2B.2	KAT2B	Enzyme_1	GGGCGCCTGCGGTCCGGCGA
SingCrispr.KAT2B.3	KAT2B	Enzyme_1	GCTGCAGCCACTGCCGTCGC
SingCrispr.KAT2B.4	KAT2B	Enzyme_1	GCGGGCACGGCCGAAGGACC
SingCrispr.KDM1A.1	KDM1A	Enzyme_1	GCGCAGCCCGCGGGCCTGTC
SingCrispr.KDM1A.2	KDM1A	Enzyme_1	GCTGGGCCCGACAGGCCCGC
SingCrispr.KDM1A.3	KDM1A	Enzyme_1	GGGCCTGTCGGGCCCAGCCG
SingCrispr.KDM1A.4	KDM1A	Enzyme_1	GGGGGCCTGGCGGAACCGCC
SingCrispr.KDM2A.1	KDM2A	Enzyme_1	GTAGAGTATATTCAGCGGGG
SingCrispr.KDM2A.2	KDM2A	Enzyme_1	GTGGGTAAGTGTCGAGCTTT
SingCrispr.KDM2A.3	KDM2A	Enzyme_1	GGCAGGGAGTCGTCGCATGG
SingCrispr.KDM2A.4	KDM2A	Enzyme_1	GCCTGGTGTGGCTAAACTCG
SingCrispr.KDM2B.1	KDM2B	Enzyme_1	GCTGTTCAACCACCCGTTTG
SingCrispr.KDM2B.2	KDM2B	Enzyme_1	GATCTCGGTTAAGGAGTCTC
SingCrispr.KDM2B.3	KDM2B	Enzyme_1	GTGGCGGATGATGAGCCGCA
SingCrispr.KDM2B.4	KDM2B	Enzyme_1	GAGCAAGCTCCGGAACATCG
SingCrispr.KDM3A.1	KDM3A	Enzyme_1	GAAACCATGGTGCTCACGCT
SingCrispr.KDM3A.2	KDM3A	Enzyme_1	GGAAACAGCTCGAATGGTCC
SingCrispr.KDM3A.3	KDM3A	Enzyme_1	GTTGTAGGTACAGACTGCAC
SingCrispr.KDM3A.4	KDM3A	Enzyme_1	GTGCATTTGAAACATCCGAT
SingCrispr.KDM4A.1	KDM4A	Enzyme_1	GGGCAGGGCTAGCCAAGGTA
SingCrispr.KDM4A.2	KDM4A	Enzyme_1	GCCGTACTCAATCCACCGAC
SingCrispr.KDM4A.3	KDM4A	Enzyme_1	GAAATGTGCTTCACTTCGAC
SingCrispr.KDM4A.4	KDM4A	Enzyme_1	GTTTATGCTCATTACGAGGA
SingCrispr.KDM4B.1	KDM4B	Enzyme_1	GTGGCCTACATAGAGTCGCA
SingCrispr.KDM4B.2	KDM4B	Enzyme_1	GGCTCCCTGCGACTCTATGT
SingCrispr.KDM4B.3	KDM4B	Enzyme_1	GTATGATGACATCGACGACG
SingCrispr.KDM4B.4	KDM4B	Enzyme_1	GATCCCGGCGCCCATCCAGC
SingCrispr.KDM4C.1	KDM4C	Enzyme_1	GCACTGAAACACAACCGGGT
SingCrispr.KDM4C.2	KDM4C	Enzyme_1	GGGACTTCGTCTGCCAAAGG
SingCrispr.KDM4C.3	KDM4C	Enzyme_1	GATGAAGTCGTTACATCGGA
SingCrispr.KDM4C.4	KDM4C	Enzyme_1	GTGTTCCTACGGTCGCTGCC
SingCrispr.KDM4D.1	KDM4D	Enzyme_1	GGAGCCCAAAACTTGGTATG
SingCrispr.KDM4D.2	KDM4D	Enzyme_1	GGCACCACATACCAAGTTTT
SingCrispr.KDM4D.3	KDM4D	Enzyme_1	GGTCATAGCGTTCAGGTTGC
SingCrispr.KDM4D.4	KDM4D	Enzyme_1	GCATGTTGTGCCCGCCAAGA
SingCrispr.KDM5A.1	KDM5A	Enzyme_1	GGTGCTGGACCTGGGCTAAC
SingCrispr.KDM5A.2	KDM5A	Enzyme_1	GACATATGGCTACGACATGA
SingCrispr.KDM5A.3	KDM5A	Enzyme_1	GCAGTCTGCTTTTAACCGGG
SingCrispr.KDM5A.4	KDM5A	Enzyme_1	GAGCCAGCGTATGGTGGAAC
SingCrispr.KDM5B.1	KDM5B	Enzyme_1	GGGCCTCTCCAGTGAGCGGT
SingCrispr.KDM5B.2	KDM5B	Enzyme_1	GGCGAACTCGGATACGCTGA
SingCrispr.KDM5B.3	KDM5B	Enzyme_1	GTTTCTCTGACCTCCGACAA
SingCrispr.KDM5B.4	KDM5B	Enzyme_1	GCAAAGAATTCAGATGTACG
SingCrispr.KDM5C.1	KDM5C	Enzyme_1	GGCTCTAGCTCCTCTCGGGC
SingCrispr.KDM5C.2	KDM5C	Enzyme_1	GCGGCGGCGGAAGGTGGATC
SingCrispr.KDM5C.3	KDM5C	Enzyme_1	GGCAGAGCGTCACGGGAGTC
SingCrispr.KDM5C.4	KDM5C	Enzyme_1	CCCACCCGCGGTAAGCCCCG
SingCrispr.KDM5D.1	KDM5D	Enzyme_1	GGGCTCTGGAGAGGCGACGG
SingCrispr.KDM5D.2	KDM5D	Enzyme_1	GGACAGAATTCGCACACTTC
SingCrispr.KDM5D.3	KDM5D	Enzyme_1	GAAGTGTGCGAATTCTGTCC
SingCrispr.KDM5D.4	KDM5D	Enzyme_1	GACTGCTCTGTTGCGACAGC
SingCrispr.KDM6A.1	KDM6A	Enzyme_1	GCCGCTGCCGCCGCCGCTTT
SingCrispr.KDM6A.2	KDM6A	Enzyme_1	GAGGGAGGCGCTCGGCGGAC
SingCrispr.KDM6A.3	KDM6A	Enzyme_1	GTTGCACAGGTACGATCTAC
SingCrispr.KDM6A.4	KDM6A	Enzyme_1	GAGTGAGTGCGTTTCGCTGC
SingCrispr.KDM6B.1	KDM6B	Enzyme_1	GCAGCCATGCGCTACGAGGA
SingCrispr.KDM6B.2	KDM6B	Enzyme_1	GTCAGAGCACGATAGTGAGG
SingCrispr.KDM6B.3	KDM6B	Enzyme_1	GAAGCTTCCTCCGTATCGAA
SingCrispr.KDM6B.4	KDM6B	Enzyme_1	TACCACAGCGCCCTTCGATA
SingCrispr.KSR1.1	KSR1	Enzyme_2	GTTGGAGTTCATTGGATGCG
SingCrispr.KSR1.2	KSR1	Enzyme_2	GGAGTTCATTGGATGCGCGG
SingCrispr.KSR1.3	KSR1	Enzyme_2	GCTGACACGGAGATGGAGCG
SingCrispr.KSR1.4	KSR1	Enzyme_2	TTCCCTGCAGATCTCTCGCA
SingCrispr.MAP2K1.1	MAP2K1	Enzyme_2	GTTGGATTACATAGTCAACG
SingCrispr.MAP2K1.2	MAP2K1	Enzyme_2	CAGCTCTGCGGAGTAAGTAT
SingCrispr.MAP2K1.3	MAP2K1	Enzyme_2	ATGATCTGGTTCCGGATTGC
SingCrispr.MAP2K1.4	MAP2K1	Enzyme_2	TATGATCTGGTTCCGGATTG
SingCrispr.MAP2K2.1	MAP2K2	Enzyme_2	GCCCGGCCACTGTCACACGG
SingCrispr.MAP2K2.2	MAP2K2	Enzyme_2	GCCGGGCTGGTTCAGCCGCA
SingCrispr.MAP2K2.3	MAP2K2	Enzyme_2	GATTCAGGCCGTACCGCTGA
SingCrispr.MAP2K2.4	MAP2K2	Enzyme_2	GGCCATCTTTGGCCGGCCCG
SingCrispr.MAP3K5.1	MAP3K5	Enzyme_2	GAGCTGGACTTCGACAGCCA
SingCrispr.MAP3K5.2	MAP3K5	Enzyme_2	GGCTATGATTTTTCGGTCAG
SingCrispr.MAP3K5.3	MAP3K5	Enzyme_2	GGGAATTCGGACACTCTTTT
SingCrispr.MAP3K5.4	MAP3K5	Enzyme_2	GTGTTGATTAATACCTACAG
SingCrispr.MAP3K8.1	MAP3K8	Enzyme_2	GGAGAACATCGGAATCTATT
SingCrispr.MAP3K8.2	MAP3K8	Enzyme_2	GAAAAGAATGGCGTGTAAAC
SingCrispr.MAP3K8.3	MAP3K8	Enzyme_2	GCGAGGGTAGCGCTTCACCC
SingCrispr.MAP3K8.4	MAP3K8	Enzyme_2	GTAGGTCTGCGGCTCTTGGG
SingCrispr.MAP3K9.1	MAP3K9	Enzyme_2	GGTCTTAGCACGAAAAGGAT
SingCrispr.MAP3K9.2	MAP3K9	Enzyme_2	GTTCTGGTCTTAGCACGAAA
SingCrispr.MAP3K9.3	MAP3K9	Enzyme_2	GTCCTTCTGCCAACCGGCAA
SingCrispr.MAP3K9.4	MAP3K9	Enzyme_2	GCTCTACTCGGACATTGACC
SingCrispr.MAPK1.1	MAPK1	Enzyme_2	GTATTACGACCCGAGTGACG
SingCrispr.MAPK1.2	MAPK1	Enzyme_2	GGTGCAGAACGTTAGCTGAA
SingCrispr.MAPK1.3	MAPK1	Enzyme_2	GTGTGGTGAGTGTCCGCGAC
SingCrispr.MAPK1.4	MAPK1	Enzyme_2	GCGGGCAGGTGTTCGACGTG
SingCrispr.MAPK3.1	MAPK3	Enzyme_2	GGAGCCCTTCACCTTCGCCA
SingCrispr.MAPK3.2	MAPK3	Enzyme_2	GTACTATGACCCGACGGATG
SingCrispr.MAPK3.3	MAPK3	Enzyme_2	GCCCACAGACCAGATGTCGA
SingCrispr.MAPK3.4	MAPK3	Enzyme_2	GCGTAGCCACATACTCCGTC
SingCrispr.KMT2A.1	KMT2A	Enzyme_2	GCCCCCGGTGGTCCCGGGTC
SingCrispr.KMT2A.2	KMT2A	Enzyme_2	GCGGGGGGCGCCGGGGCCTA
SingCrispr.KMT2A.3	KMT2A	Enzyme_2	GGCCGGGACGCGTTGCCGCG
SingCrispr.KMT2C.1	KMT2C	Enzyme_2	GAGCTGTGAACTGCCGGAAG
SingCrispr.KMT2C.2	KMT2C	Enzyme_2	GTGATTGACGCGACGCTCAC
SingCrispr.KMT2C.3	KMT2C	Enzyme_2	GGAGCACTCGCTATGCCAAT
SingCrispr.KMT2C.4	KMT2C	Enzyme_2	GATGAGGCTACCCACGCGAA
SingCrispr.KMT2D.1	KMT2D	Enzyme_2	GCGGGCGGCGGCAGTTGCCC
SingCrispr.KMT2D.2	KMT2D	Enzyme_2	GGCGGGGGCCGCGGCGGACG
SingCrispr.KMT2D.3	KMT2D	Enzyme_2	GGCCGCGGCGGACGGGGCAA
SingCrispr.KMT2D.4	KMT2D	Enzyme_2	GGCGCGGCGGTGGCGCGACG
SingCrispr.KMT2E.1	KMT2E	Enzyme_2	GCTTCTACGGATTCTGGTCT
SingCrispr.KMT2E.2	KMT2E	Enzyme_2	GGGCTAGCTTCTACGGATTC
SingCrispr.KMT2E.3	KMT2E	Enzyme_2	GTGTTTAACACTTACCGCAT
SingCrispr.KMT2E.4	KMT2E	Enzyme_2	GGGGAAGCCGGAGGTGTCGG
SingCrispr.MLLT1.1	MLLT1	Enzyme_2	GCTCTGCAGTTTGCGCACGG
SingCrispr.MLLT1.2	MLLT1	Enzyme_2	GCGCACGGTGGTCTCGTCCA
SingCrispr.MLLT1.3	MLLT1	Enzyme_2	GAAGAGGTCGAAGTCGAAGG
SingCrispr.MLLT1.4	MLLT1	Enzyme_2	GGAGCGCAACGTGCTGCAGC
SingCrispr.MLLT10.1	MLLT10	Enzyme_2	GACAATAGCCGCAACCTAGT
SingCrispr.MLLT10.2	MLLT10	Enzyme_2	GGCAGAGGAAGCTCACCCCG
SingCrispr.MLLT10.3	MLLT10	Enzyme_2	GGGCAGAGTCCGGCTCAACA
SingCrispr.MLLT10.4	MLLT10	Enzyme_2	GCAGGTCAATGGCGTGACAG
SingCrispr.MLLT11.1	MLLT11	Enzyme_2	AGAACTGGATCTGTCGGAGC
SingCrispr.MLLT11.2	MLLT11	Enzyme_2	CAGCATCCACTCCTTCGAAC
SingCrispr.MLLT3.1	MLLT3	Enzyme_2	GGTGGAGGTTCGTGATGTAG
SingCrispr.MLLT3.2	MLLT3	Enzyme_2	GAGGAGGCAGCCGAAGTCGC
SingCrispr.MLLT3.3	MLLT3	Enzyme_2	GATGTTGATACCTTGTTGCC
SingCrispr.MLLT3.4	MLLT3	Enzyme_2	GAAATGGGCGGCCTTTTACT
SingCrispr.MLLT6.1	MLLT6	Enzyme_2	GCTGCGTATGTTCGGACGAG
SingCrispr.MLLT6.2	MLLT6	Enzyme_2	GGGCCACCCCCGTACCTTGG
SingCrispr.MLLT6.3	MLLT6	Enzyme_2	GTGTGCCCTCTACATCCCCG
SingCrispr.MLLT6.4	MLLT6	Enzyme_2	GCCTCATGATCGCTTCAACA
SingCrispr.MOS.1	MOS	Enzyme_2	GCCGAGCGCGCGGCTGCTTT
SingCrispr.MOS.2	MOS	Enzyme_2	GGAGACCCAGCGCGGCGCAG
SingCrispr.MOS.3	MOS	Enzyme_2	GGGGAGCGAGTCCTCGAAGA
SingCrispr.MOS.4	MOS	Enzyme_2	GAGGGACGGGCGCAGGTCGT
SingCrispr.KMT3B.1	KMT3B	Enzyme_2	GCCCTATCGGCAGTACTACG
SingCrispr.KMT3B.2	KMT3B	Enzyme_2	GCACATAAAGATGAACGGAG
SingCrispr.KMT3B.3	KMT3B	Enzyme_2	GAATAAACCCCAACGAAGCC
SingCrispr.KMT3B.4	KMT3B	Enzyme_2	GAGATTAACCTGAGACGTCT
SingCrispr.OAS1.1	OAS1	Enzyme_2	GCACGGGGGTTGCCCCAGCG
SingCrispr.OAS1.2	OAS1	Enzyme_2	GCTCCCAAGCATAGACCGTC
SingCrispr.OAS1.3	OAS1	Enzyme_2	GCCTGTGATCCTGGACCCGG
SingCrispr.OAS1.4	OAS1	Enzyme_2	CAACCAGGTCAGCGTCAGAT
SingCrispr.PARP1.1	PARP1	Enzyme_2	GCACATACCACGGGCGCTTC
SingCrispr.PARP1.2	PARP1	Enzyme_2	GCTTAAAGGGCTTGTAACGC
SingCrispr.PARP1.3	PARP1	Enzyme_2	GGCCTGGTGGACATCGTTAA
SingCrispr.PARP1.4	PARP1	Enzyme_2	GACACCCAACCGGAAGGAGT
SingCrispr.PIN1.1	PIN1	Enzyme_2	GAGCTGATCAACGGTGAGCA
SingCrispr.PIN1.2	PIN1	Enzyme_2	GCAAACGAGGCGTCTTCAAA
SingCrispr.PIN1.3	PIN1	Enzyme_2	GCCTCGTTTGCGCTGCGGAC
SingCrispr.PIN1.4	PIN1	Enzyme_2	AAGACGCCTCGTTTGCGCTG
SingCrispr.PPIC.1	PPIC	Enzyme_2	GGTCACCTTGGCCGTCACCG
SingCrispr.PPIC.2	PPIC	Enzyme_2	GCTACCTCTCGTGCTTTGCG
SingCrispr.PRDM1.1	PRDM1	Enzyme_2	GTGTGGGTACGACCTTGGTA
SingCrispr.PRDM1.2	PRDM1	Enzyme_2	GTGAAATGTTAGAACGGTAG
SingCrispr.PRDM1.3	PRDM1	Enzyme_2	GGATGGGGTAAACGACCCGA
SingCrispr.PRDM1.4	PRDM1	Enzyme_2	GGGGAGCGAGTGATGTACGT
SingCrispr.PRDM13.1	PRDM13	Enzyme_2	GCTGGTGGCTGGCGCTCTGG
SingCrispr.PRDM13.2	PRDM13	Enzyme_2	GCAGCAGTCGGCACTCACGC
SingCrispr.PRDM13.3	PRDM13	Enzyme_2	GGTCCGAGGCGCAAGCCGGC
SingCrispr.PRDM13.4	PRDM13	Enzyme_2	GGCCGGCTTGCGCCTCGGAC
SingCrispr.PRDM14.1	PRDM14	Enzyme_2	GCCTTCAGGTCACAGAGCCG
SingCrispr.PRDM14.2	PRDM14	Enzyme_2	GAAGCGGGCACAGTTGACAT
SingCrispr.PRDM14.3	PRDM14	Enzyme_2	GACCTGCACTTCGTTCTGTA
SingCrispr.PRDM14.4	PRDM14	Enzyme_2	GTAACAGAGAAGCATCCGCA
SingCrispr.PRDM16.1	PRDM16	Enzyme_2	GATCGCATGGTGTCGGCTCG
SingCrispr.PRDM16.2	PRDM16	Enzyme_2	GACGGTGGCCCCACGGGGAT
SingCrispr.PRDM16.3	PRDM16	Enzyme_2	GTCCCCCTTCCCCACCAGCG
SingCrispr.PRDM16.4	PRDM16	Enzyme_2	GGGTGAAGTCCTCGCTGGTG
SingCrispr.PRDM2.1	PRDM2	Enzyme_2	GTACCCGAACATGTGCTGCG
SingCrispr.PRDM2.2	PRDM2	Enzyme_2	GCTGTTGACAAGACCCGGAT
SingCrispr.PRDM2.3	PRDM2	Enzyme_2	GCAGCCAATCGCGCCGGGCG
SingCrispr.PRDM2.4	PRDM2	Enzyme_2	GAGCCAGCGCCCGGAGCAAG
SingCrispr.PRDM5.1	PRDM5	Enzyme_2	GCATTCTGCCAGGGGACGAT
SingCrispr.PRDM5.2	PRDM5	Enzyme_2	GCACATTCGTACTCACACCA
SingCrispr.PRDM5.3	PRDM5	Enzyme_2	GTAAAACTCGATTCACATTG
SingCrispr.PRDM5.4	PRDM5	Enzyme_2	GAAGCCAGTTGGAGTGCCGT
SingCrispr.PRDM9.1	PRDM9	Enzyme_2	GGAACAGCGTAAACACCAGA
SingCrispr.PRDM9.2	PRDM9	Enzyme_2	GACTGAGGGCTGAACGGTTG
SingCrispr.PRDM9.3	PRDM9	Enzyme_2	GTATGGGGATGAATACGGCC
SingCrispr.PRDM9.4	PRDM9	Enzyme_2	GGGAGAAGCTCTACGTCTGC
SingCrispr.PRKACA.1	PRKACA	Enzyme_2	GAGTAACTTTGACGACTATG
SingCrispr.PRKACA.2	PRKACA	Enzyme_2	GAAGGTGAGGTCCGGATGTG
SingCrispr.PRKACA.3	PRKACA	Enzyme_2	GTACTCAGGGGTGCCGCACA
SingCrispr.PRKACA.4	PRKACA	Enzyme_2	CCCGAAGGAGCCCGTGCCGA
SingCrispr.PRMT5.1	PRMT5	Enzyme_2	GAAAGGAAGTGTACTCCCCG
SingCrispr.PRMT5.2	PRMT5	Enzyme_2	GGAGAAAAACCCAAATGCCG
SingCrispr.PRMT5.3	PRMT5	Enzyme_2	GTTCTGGATGCGGGTACCCT
SingCrispr.PRMT5.4	PRMT5	Enzyme_2	GTCAAACAGTCTTACCGCCT
SingCrispr.PRMT6.1	PRMT6	Enzyme_2	GAAAAGAAAGCTTGAGTCGG
SingCrispr.PRMT6.2	PRMT6	Enzyme_2	GCGACCCCGGAGGACTAAGC
SingCrispr.PRMT6.3	PRMT6	Enzyme_2	GCTGTACTACGAGTGCTACT
SingCrispr.PRMT6.4	PRMT6	Enzyme_2	GGTAGGCATCGGTGCGGACG
SingCrispr.PRMT7.1	PRMT7	Enzyme_2	GTCGGGCCAATCCGACCACG
SingCrispr.PRMT7.2	PRMT7	Enzyme_2	GCCATGCCGTGCCAACATCC
SingCrispr.PRMT7.3	PRMT7	Enzyme_2	GAGGTTCAAACCGCCTGCTA
SingCrispr.PRMT7.4	PRMT7	Enzyme_2	GGGGAAGATCAAGTGCACCA
SingCrispr.PTEN.1	PTEN	Enzyme_2	GAACTTGTCTTCCCGTCGTG
SingCrispr.PTEN.2	PTEN	Enzyme_2	AACTTGTCTTCCCGTCGTGT
SingCrispr.RAF1.1	RAF1	Enzyme_2	GAAGCGCTCCGGTTGATCTT
SingCrispr.RAF1.2	RAF1	Enzyme_2	GCTGCTGCCCTCGCACCACT
SingCrispr.RAF1.3	RAF1	Enzyme_2	GGGTTGGGTCGACAACCTTT
SingCrispr.RAF1.4	RAF1	Enzyme_2	GTAAATGGCACGGTAAGCTT
SingCrispr.RNF2.1	RNF2	Enzyme_2	GGAAACTAGTTTTTTCCGAC
SingCrispr.RNF2.2	RNF2	Enzyme_2	GCTTCATACTCATCACGACT
SingCrispr.RNF2.3	RNF2	Enzyme_2	GCACAGACGAGGTAAGTGTG
SingCrispr.RNF2.4	RNF2	Enzyme_2	TCACTAGCACCATCCATTAC
SingCrispr.RNF20.1	RNF20	Enzyme_2	GGTGTCTCTTCAACGGTATG
SingCrispr.RNF20.2	RNF20	Enzyme_2	GCAAACCAAAAATCGCAAGC
SingCrispr.RNF20.3	RNF20	Enzyme_2	GCTGAACTCTTTCCTCGCAC
SingCrispr.RNF20.4	RNF20	Enzyme_2	GCCTCATATTCTCCTGTGCG
SingCrispr.RNF40.1	RNF40	Enzyme_2	GGGCTCGATAAGAGTCGTGG
SingCrispr.RNF40.2	RNF40	Enzyme_2	GAGATGCCTCCAAGACGAAT
SingCrispr.RNF40.3	RNF40	Enzyme_2	GGCATCTCTTCCACGGTTCG
SingCrispr.RNF40.4	RNF40	Enzyme_2	AATGGGCTCGATAAGAGTCG
SingCrispr.SETD1A.1	SETD1A	Enzyme_2	GGGTCTTGGAGGTCTTCGAC
SingCrispr.SETD1A.2	SETD1A	Enzyme_2	GCTTGCGCGTACGGGGGTGA
SingCrispr.SETD1A.3	SETD1A	Enzyme_2	GCCCAGGTGCTTGCGCGTAC
SingCrispr.SETD1A.4	SETD1A	Enzyme_2	CCAGGTGCTTGCGCGTACGG
SingCrispr.SETD1B.1	SETD1B	Enzyme_2	GGTTCCTCCTCTCGCCCGAA
SingCrispr.SETD1B.2	SETD1B	Enzyme_2	GATGTCCAGCAACCGCCCGG
SingCrispr.SETD1B.3	SETD1B	Enzyme_2	GTCGAAGATCCCCGGGTCGT
SingCrispr.SETD1B.4	SETD1B	Enzyme_2	GTCCAGATCCCGACGACCCG
SingCrispr.SETD2.1	SETD2	Enzyme_2	GTGACTACAATAGTTGCACC
SingCrispr.SETD2.2	SETD2	Enzyme_2	GACAACTCCACCAATTGTAC
SingCrispr.SETD2.3	SETD2	Enzyme_2	GGGATCCACATAGGCCTGCA
SingCrispr.SETD2.4	SETD2	Enzyme_2	GCTCAGCTTATCCCGGCTAA
SingCrispr.SETD8.1	SETD8	Enzyme_2	GCCGCCGCCTCCACCGCGCG
SingCrispr.SETD8.2	SETD8	Enzyme_2	GGGGAGGCCCCGCACCGACG
SingCrispr.SETD8.3	SETD8	Enzyme_2	GCCTGCTTACCCCGTCGGTG
SingCrispr.SETD8.4	SETD8	Enzyme_2	GAAATGCTGGGAACGCAGTA
SingCrispr.KMT1E.1	KMT1E	Enzyme_2	GCATCCAAACCAATGCACCC
SingCrispr.KMT1E.2	KMT1E	Enzyme_2	GCTCTGAGGACGAATCTTCC
SingCrispr.KMT1E.3	KMT1E	Enzyme_2	GATAGTCAGCATGCGAATTC
SingCrispr.KMT1E.4	KMT1E	Enzyme_2	GCAGTACCATGGGGCGGTTG
SingCrispr.SETDB2.1	SETDB2	Enzyme_2	GCTGTAGATCGTCCCTCTTG
SingCrispr.SETDB2.2	SETDB2	Enzyme_2	TGGAAGGAGTCTACGAAACG
SingCrispr.SETDB2.3	SETDB2	Enzyme_2	AAGGAGTCTACGAAACGTGG
SingCrispr.SIRT1.1	SIRT1	Enzyme_2	GGGGGAGCCGCCGGGCTGAA
SingCrispr.SIRT1.2	SIRT1	Enzyme_2	GGCGGCGGGGGCCGACAGGG
SingCrispr.SIRT1.3	SIRT1	Enzyme_2	GAGGCCGCGTCGTCCCCCGC
SingCrispr.SIRT1.4	SIRT1	Enzyme_2	GCCCGGGCTCCGCTCGAGGC
SingCrispr.SIRT2.1	SIRT2	Enzyme_2	GCTGGAGGACCTTGTCCGGA
SingCrispr.SIRT2.2	SIRT2	Enzyme_2	GGCAGAGCCAGACCGTGAGT
SingCrispr.SIRT2.3	SIRT2	Enzyme_2	TCTGGGAGAATAAGTTCCGC
SingCrispr.SIRT2.4	SIRT2	Enzyme_2	CAGAGCCAGACCGTGAGTCG
SingCrispr.SIRT6.1	SIRT6	Enzyme_2	GGACCTGGCACTCGCCGATG
SingCrispr.SIRT6.2	SIRT6	Enzyme_2	GTGCCAGGTCCCGGTCGGGC
SingCrispr.SIRT6.3	SIRT6	Enzyme_2	CACTTGCCCTTGTCCGCGTA
SingCrispr.SIRT6.4	SIRT6	Enzyme_2	CCGGAGGTGAGCGCGTCTGA
SingCrispr.SRC.1	SRC	Enzyme_2	GAGCCCGCCGAGAACGTGCA
SingCrispr.SRC.2	SRC	Enzyme_2	GCCAGCGCCGTGCACGTTCT
SingCrispr.SRC.3	SRC	Enzyme_2	GAGAACGTGCACGGCGCTGG
SingCrispr.SRC.4	SRC	Enzyme_2	CCGCTGGCCGGTCAGTGCGC
SingCrispr.SRCAP.1	SRCAP	Enzyme_2	GGAAGCAATTCGACGCAGCT
SingCrispr.SRCAP.2	SRCAP	Enzyme_2	GGAAAAGCGCAAAAAAGCCC
SingCrispr.SRCAP.3	SRCAP	Enzyme_2	GCAGCTCAATCTCACGCCTC
SingCrispr.SRCAP.4	SRCAP	Enzyme_2	GATTGAGCTGCTTCGCCGTG
SingCrispr.KMT1A.1	KMT1A	Enzyme_2	GCTGCAGCCTGGATCAAGCG
SingCrispr.KMT1A.2	KMT1A	Enzyme_2	GTTCCTCTTAGAGATACCGA
SingCrispr.KMT1A.3	KMT1A	Enzyme_2	GGATCTTCTTGTAATCGCAC
SingCrispr.KMT1A.4	KMT1A	Enzyme_2	CCCTTCTGTACCACACGATT
SingCrispr.KMT1B.1	KMT1B	Enzyme_2	TGCATCTTTCGAACTAGCAA
SingCrispr.KMT1B.2	KMT1B	Enzyme_2	ACAGTGGATGCGGCTCGATA
SingCrispr.KMT1B.3	KMT1B	Enzyme_2	TTCGGGGAAGACGAGTATCG
SingCrispr.KMT5B.1	KMT5B	Enzyme_2	GTCACAACTGAACAACCGAC
SingCrispr.KMT5B.2	KMT5B	Enzyme_2	GGTACCGCGTCGTCTTTTCC
SingCrispr.KMT5B.3	KMT5B	Enzyme_2	GTGAGAGGTGCTCATTCGCA
SingCrispr.KMT5B.4	KMT5B	Enzyme_2	GTGTCTAGTCAAGCACCCGC
SingCrispr.KMT5C.1	KMT5C	Enzyme_2	GCACCCATAAGATGAACGTC
SingCrispr.KMT5C.2	KMT5C	Enzyme_2	GTCGCCGCAGGGGGGGCACA
SingCrispr.KMT5C.3	KMT5C	Enzyme_2	GGTGCTGCTGTCGCCGCAGG
SingCrispr.KMT5C.4	KMT5C	Enzyme_2	GGGACCTGGAGGCTGCGTAC
SingCrispr.TET1.1	TET1	Enzyme_2	GATTTGGCTACGACCAGTGG
SingCrispr.TET1.2	TET1	Enzyme_2	GGCTCAAAACAAGCGACCCT
SingCrispr.TET1.3	TET1	Enzyme_2	GTCCTCTCTCAGGGGCTAAT
SingCrispr.TET1.4	TET1	Enzyme_2	CCTTGGTTGTCTTTCGTAGT
SingCrispr.TET2.1	TET2	Enzyme_2	GGAACCACAAAGCTAGCGTC
SingCrispr.TET2.2	TET2	Enzyme_2	GTTTTAGATGGGATTCCGCT
SingCrispr.TET2.3	TET2	Enzyme_2	GACAGAAGGGTAAAGCTATT
SingCrispr.TET2.4	TET2	Enzyme_2	GCTTCTGCGAACCACCTGCG
SingCrispr.TET3.1	TET3	Enzyme_2	GCCTCAGGGGTGCCGGTCAA
SingCrispr.TET3.2	TET3	Enzyme_2	GCCCTGGCCCTCGCGCGGCA
SingCrispr.TET3.3	TET3	Enzyme_2	GTTTCATACCATGCCGCGCG
SingCrispr.TET3.4	TET3	Enzyme_2	GGGCCATCGCAGTTGCAGTT
SingCrispr.TRRAP.1	TRRAP	Enzyme_2	GGAGAAATGTAAGGAATCGA
SingCrispr.TRRAP.2	TRRAP	Enzyme_2	GGACGAAGATGTTCGTTGGT
SingCrispr.TRRAP.3	TRRAP	Enzyme_2	GTGAGGACGAAGATGTTCGT
SingCrispr.TRRAP.4	TRRAP	Enzyme_2	GGGGAGGCACTGTGTTCTCG
SingCrispr.UBE2A.1	UBE2A	Enzyme_2	GACATGTCGCGAGCGGGGTC
SingCrispr.UBE2A.2	UBE2A	Enzyme_2	GGGTGGACATGTCGCGAGCG
SingCrispr.UBE2A.3	UBE2A	Enzyme_2	GGCTCGGCGGCGCCTCATGC
SingCrispr.UBE2B.1	UBE2B	Enzyme_2	GGCTCATGCGGGATTTCAAG
SingCrispr.UBE2B.2	UBE2B	Enzyme_2	ATGCGGGATTTCAAGCGGTA
SingCrispr.UHRF1.1	UHRF1	Enzyme_2	GTGGATCCAGGTTCGGACCA
SingCrispr.UHRF1.2	UHRF1	Enzyme_2	GGAGCTGAGGCGGAAGATCC
SingCrispr.UHRF1.3	UHRF1	Enzyme_2	GCGGACCTCGTAGTCGAAGA
SingCrispr.UHRF1.4	UHRF1	Enzyme_2	GAGCTCGGAGTCCCGCTCCT
SingCrispr.UHRF2.1	UHRF2	Enzyme_2	GGAGCTGCGCGAGCGGGTGT
SingCrispr.UHRF2.2	UHRF2	Enzyme_2	GTAGAAGAGGCGCTGGCATT
SingCrispr.UHRF2.3	UHRF2	Enzyme_2	GATGCCAGAGATGTCGGCCT
SingCrispr.UHRF2.4	UHRF2	Enzyme_2	ATACAGGTTCGCACCATTGA
SingCrispr.USP11.1	USP11	Enzyme_2	GTAGCCCCGCGACTGTTTGG
SingCrispr.USP11.2	USP11	Enzyme_2	GAGCCCCCCAAACAGTCGCG
SingCrispr.USP11.3	USP11	Enzyme_2	GTGGGCGAGAACGTCCACTG
SingCrispr.USP11.4	USP11	Enzyme_2	GCAGTGGGAGGCATACGTGC
SingCrispr.USP18.1	USP18	Enzyme_2	GGAGTGATCACGAATGAGCA
SingCrispr.USP18.2	USP18	Enzyme_2	CCTGTATACGATCCGGGTGA
SingCrispr.USP18.3	USP18	Enzyme_2	CTTCACCCGGATCGTATACA
SingCrispr.USP18.4	USP18	Enzyme_2	CCTTCACCCGGATCGTATAC
SingCrispr.USP22.1	USP22	Enzyme_2	GATAAGGCTACTCGTATTCC
SingCrispr.USP22.2	USP22	Enzyme_2	GGTGATCTTCCGCCGCAGCT
SingCrispr.USP22.3	USP22	Enzyme_2	GTTCAAATCGCTGCAGAAAT
SingCrispr.USP22.4	USP22	Enzyme_2	GGACTGCCTGCGACGGTGAG

## Sheet: Normalized_counts
Supplementary Data 1/ CRISPR-Cas9 screen to identify chromatin regulators in melanoma resistance to MAPKi / Normalized counts for each replicate and averages
Crispr	replicate 1	replicate 2	replicate 3	replicate 4	DMSO D42	replicate 1	replicate 2	replicate 3	RAFi D42	replicate 1	replicate 2	replicate 3	Combo D42
SingCrispr.ADCY9.1	4485.83	3887.44	4245.75	3979.86	4149.72	742.571	5444.22	1012.37	2399.72	9745.94	14226.2	7558.76	10510.3
SingCrispr.ADCY9.2	1560.3	1540.62	1195.28	1593.43	1472.41	0.895627	52.0984	0.895627	17.9632	1192.88	290.974	278.495	587.45
SingCrispr.ADCY9.3	3586.63	3920.2	2716	3665.88	3472.18	0.895627	50.2365	0.895627	17.3426	1643.12	362.234	2525.46	1510.27
SingCrispr.ADCY9.4	2253.06	1880.13	2316.15	2379.79	2207.28	0.895627	0.895627	3842.64	1281.48	3727.42	4107.34	2056.37	3297.04
SingCrispr.APEX1.1	1869.27	1840.43	901.201	1731.09	1585.5	3636.05	0.895627	362.635	1333.19	1402.79	796.991	2820.28	1673.36
SingCrispr.APEX1.2	2327.88	2110.45	3256.44	2556.11	2562.72	688.921	0.895627	557.478	415.765	781.212	79.3535	576.759	479.108
SingCrispr.APEX1.3	1833.94	1640.89	1549.99	2538.2	1890.75	44.3957	1697.1	78.5222	606.674	807.914	90.1504	571.937	490.001
SingCrispr.APEX1.4	1213.92	1650.81	1168.2	913.607	1236.63	0.895627	107.025	148.386	85.4356	63.2022	0.895627	0.895627	21.6645
SingCrispr.ARAF.1	2162.31	2955.26	3127.46	2776.74	2755.44	622.221	224.326	367.293	404.613	6346.53	2203.47	3230.83	3926.94
SingCrispr.ARAF.2	3793.76	4675.66	5296.96	3766.77	4383.29	1316.05	12351.9	2633.21	5433.73	3620.61	1048.2	2502.04	2390.29
SingCrispr.ARAF.3	3280.43	2826.21	3314.48	3012.47	3108.4	694.721	40.9269	267.155	334.268	378.444	355.755	3894.17	1542.79
SingCrispr.ARAF.4	839.137	613.41	1143.69	1141.78	934.506	0.895627	253.186	0.895627	84.9923	2187.56	0.895627	1295.9	1161.45
SingCrispr.ATF2.1	3400.97	2940.37	4595.29	3097.33	3508.49	232.896	886.238	473.641	530.925	517.15	754.523	1132.65	801.44
SingCrispr.ATF2.2	2355.59	2123.35	2393.54	2210.07	2270.64	1052.15	1720.38	5680.83	2817.79	491.189	3102.5	1831.81	1808.5
SingCrispr.ATF2.3	3531.21	3970.83	3501.51	3269.87	3568.35	2051.2	47.4436	92.495	730.379	4392.77	3465.28	7517.43	5125.16
SingCrispr.ATF2.4	2382.61	2645.53	2196.2	2491.05	2428.85	1731.47	47.4436	2177.54	1318.82	11521.7	10046.4	6017.84	9195.3
SingCrispr.ATRX.1	3899.76	4195.18	4443.09	3426.39	3991.11	391.671	45.5817	1177.71	538.322	4329.72	2890.16	13385.6	6868.49
SingCrispr.ATRX.2	2264.15	3207.42	2739.22	2111.07	2580.46	313.371	458.928	700.311	490.87	2510.96	1937.15	682.15	1710.09
SingCrispr.ATRX.3	1797.23	1941.68	1651.89	1694.31	1771.28	0.895627	3005.1	259.392	1088.46	1646.09	673.906	117.997	812.663
SingCrispr.ATRX.4	2872.39	3153.81	3368.66	2853.12	3061.99	58.8957	28.8244	76.1934	54.6378	1610.48	1481.52	2486.89	1859.63
SingCrispr.AURKA.1	3002.63	3036.67	2362.59	3294.39	2924.07	29142.3	19571.5	11692.2	20135.4	6804.18	20381.9	4447.99	10544.7
SingCrispr.AURKA.2	1161.96	1279.53	1426.16	1061.64	1232.33	0.895627	59.5461	0.895627	20.4458	791.596	90.8702	428.66	437.042
SingCrispr.AURKB.1	2170.62	2156.11	2238.76	2250.62	2204.03	277.121	42.7888	1471.14	597.018	3404.76	1860.85	708.326	1991.31
SingCrispr.AURKB.2	834.287	893.36	1555.15	1206.84	1122.41	148.796	101.439	0.895627	83.7102	1106.84	1308.77	2522.02	1645.87
SingCrispr.AURKB.3	2698.51	2158.1	2948.17	2339.25	2536.01	845.521	358.384	358.754	520.887	862.062	2090.47	1284.88	1412.47
SingCrispr.AURKB.4	592.514	672.974	614.858	737.288	654.408	61.7957	0.895627	0.895627	21.1956	55.043	220.434	48.425	107.967
SingCrispr.AXL.1	3346.93	2657.44	3306.75	3028.49	3084.9	172.721	657.222	4597.94	1809.29	4001.13	5261.89	10212.8	6491.95
SingCrispr.AXL.2	1689.85	2093.57	2020.78	1180.44	1746.16	3331.55	62.339	8096.57	3830.15	6000.87	845.937	4324	3723.6
SingCrispr.AXL.3	2613.99	2906.62	2688.91	3174.64	2846.04	1259.5	1710.14	2013.75	1661.13	441.492	653.032	760.677	618.4
SingCrispr.AXL.4	2664.56	2710.06	3393.16	3585.74	3088.38	127965	70131	128213	108770	26631	17044.2	3114.42	15596.6
SingCrispr.BAP1.1	1335.85	1192.17	1815.69	1656.6	1500.08	0.895627	51.1675	5824.44	1958.83	215.26	572.414	343.245	376.973
SingCrispr.BAP1.2	3944.79	3605.5	3949.08	3981.75	3870.28	9684.73	222.464	0.895627	3302.7	223.419	1897.56	778.587	966.522
SingCrispr.BAP1.3	2009.9	2286.16	1737.01	1552.88	1896.49	506.946	1725.96	0.895627	744.602	577.973	255.704	709.704	514.46
SingCrispr.BAP1.4	123.514	238.158	205.98	73.4977	160.287	0.895627	0.895627	0.895627	0.895627	0.895627	0.895627	0.895627	0.895627
SingCrispr.BARD1.1	3903.22	4350.05	3880.72	3895.95	4007.48	39749.8	512.923	800.449	13687.7	2034.02	6265.29	3876.26	4058.52
SingCrispr.BARD1.2	2568.27	2830.18	2817.9	2863.49	2769.96	1112.32	66.0628	0.895627	393.093	781.212	2776.43	4988.73	2848.79
SingCrispr.BARD1.3	3615.72	3478.43	4608.19	3998.72	3925.27	278.571	3990.06	2142.61	2137.08	1548.92	8723.39	2048.1	4106.81
SingCrispr.BARD1.4	7285.97	8820.31	7525.8	7447.79	7769.97	7883.1	1127.36	2360.74	3790.4	9972.92	8197.22	29248	15806
SingCrispr.BRAF.1	1572.08	1466.17	1881.48	1242.67	1540.6	3.07063	0.895627	515.56	173.175	586.874	1544.86	239.231	790.322
SingCrispr.BRAF.2	2740.77	2683.25	2744.38	2040.35	2552.19	2905.97	39.9959	4253.28	2399.75	14887	10792.1	4980.46	10219.8
SingCrispr.BRAF.3	3563.77	2906.62	3184.21	3179.36	3208.49	49.4707	894.617	1098.54	680.874	1462.13	2575.61	742.768	1593.5
SingCrispr.BRAF.4	3255.49	3825.89	4084.52	3412.25	3644.53	135.746	0.895627	2963.9	1033.51	4886.77	3138.49	2807.2	3610.82
SingCrispr.CARM1.1	2751.85	3324.56	3694.99	3678.14	3362.38	707.046	227.119	0.895627	311.687	721.13	2925.43	706.26	1450.94
SingCrispr.CARM1.2	23761.2	23586.2	22014.5	24371.6	23433.4	6112.65	26887.9	32007.1	21669.2	23746.4	18708.4	19711.8	20722.2
SingCrispr.CARM1.3	2023.76	2498.61	2638.61	2975.69	2534.17	140.821	382.589	0.895627	174.769	1056.4	4231.14	893.622	2060.39
SingCrispr.CARM1.4	3917.07	3249.11	3261.6	3399.05	3456.71	7169.7	484.995	83.9561	2579.55	4929.05	2147.33	2984.23	3353.54
SingCrispr.CDK19.1	2246.13	2105.48	1411.98	2129.93	1973.38	208.246	4044.98	969.675	1740.97	2246.16	1385.06	1357.89	1663.04
SingCrispr.CDK19.2	2810.74	2942.36	3390.58	3927.06	3267.68	326.421	16346.7	9301.34	8658.15	5305.86	1190	6381.55	4292.47
SingCrispr.CDK19.3	3206.99	2954.27	3394.45	3836.55	3348.07	190.121	3221.09	279.575	1230.26	3986.29	2828.98	2916.72	3244
SingCrispr.CDK19.4	2588.36	3439.71	3133.91	2178.96	2835.23	70.4957	5851.05	324.598	2082.05	2046.63	1839.26	2025.37	1970.42
SingCrispr.CDK4.1	1957.95	1679.6	2000.14	2715.46	2088.29	746.196	53.9603	523.323	441.16	1110.55	956.786	724.169	930.5
SingCrispr.CDK4.2	1628.88	1631.95	1962.74	1528.37	1687.98	579.446	1227.9	0.895627	602.747	330.972	1287.89	1390.96	1003.27
SingCrispr.CDK4.3	3109.32	3721.65	3244.83	3198.21	3318.5	794.046	447.756	4380.59	1874.13	3814.95	5156.08	2393.21	3788.08
SingCrispr.CDK4.4	1856.11	2187.88	2203.94	2074.3	2080.56	4383.53	732.63	0.895627	1705.68	2634.83	699.099	5822.21	3052.05
SingCrispr.CDK8.1	1806.23	2007.2	2289.06	1936.64	2009.78	121.971	207.569	87.0611	138.867	2524.31	3325.64	56.0022	1968.65
SingCrispr.CHD1.1	854.377	669.996	896.042	918.321	834.684	0.895627	0.895627	668.484	223.425	0.895627	0.895627	0.895627	0.895627
SingCrispr.CHD1.2	1972.49	2305.02	2202.65	1962.09	2110.56	176.346	328.593	2155.03	886.657	3019.06	2197.72	4915.71	3377.49
SingCrispr.CHD1.3	2594.59	2678.29	2652.8	2386.39	2578.02	137.196	250.393	760.084	382.557	1941.3	8520.41	1583.83	4015.18
SingCrispr.CHD1.4	2188.64	2634.61	2049.16	2301.53	2293.48	12683.3	7093.88	77.7459	6618.32	5065.53	2226.51	2702.49	3331.51
SingCrispr.CHD1L.1	1655.9	1562.46	2095.59	1734.86	1762.2	1178.3	0.895627	0.895627	393.363	224.161	0.895627	208.923	144.66
SingCrispr.CHD1L.2	885.552	1234.86	1450.67	568.512	1034.9	0.895627	71.6486	0.895627	24.4799	583.166	0.895627	235.787	273.283
SingCrispr.CHD1L.3	2572.43	2512.5	1780.87	2003.58	2217.34	121.971	64.2009	0.895627	62.3558	93.6138	365.113	1722.29	727.004
SingCrispr.CHD1L.4	493.449	584.621	1196.57	428.965	675.902	0.895627	138.678	0.895627	46.823	141.085	428.455	593.291	387.61
SingCrispr.CHD2.1	3089.23	2548.24	2192.33	2835.2	2666.25	74.1207	130.299	94.8238	99.7478	1422.08	1416.02	2469.67	1769.25
SingCrispr.CHD2.2	3223.62	2572.07	4017.45	2836.15	3162.32	195.196	812.693	257.063	421.651	4776.25	1838.54	2394.59	3003.12
SingCrispr.CHD2.3	2561.34	2457.9	2134.28	1811.23	2241.19	0.895627	4678.04	3651.67	2776.87	2845.49	2197	3808.07	2950.18
SingCrispr.CHD2.4	2698.51	2118.39	2414.18	2722.06	2488.28	349.621	586.469	0.895627	312.329	648.439	857.454	669.751	725.215
SingCrispr.CHD3.1	2162.31	1466.17	1473.89	1551	1663.34	202.446	228.981	1391.96	607.797	319.104	388.866	445.192	384.388
SingCrispr.CHD3.2	3015.79	4645.88	3955.53	3253.84	3717.76	14714.1	10552.4	47100.8	24122.4	1796.66	2038.64	2023.99	1953.1
SingCrispr.CHD3.3	2071.56	2126.33	1640.28	2260.04	2024.55	2652.95	7128.32	42.0377	3274.44	743.383	925.835	2141.79	1270.33
SingCrispr.CHD3.4	16920.9	18998.8	18410.7	18425.8	18189	22570.2	66271.3	31520.4	40120.6	14153.4	16166.1	16652	15657.2
SingCrispr.CHD4.1	3085.76	3392.06	2227.15	3136.93	2960.48	369.921	1408.51	291.219	689.882	2378.93	1317.4	3174.34	2290.23
SingCrispr.CHD4.2	2370.14	2530.37	1916.3	2410.91	2306.93	0.895627	67.9247	3192.12	1086.98	1516.28	1618.28	1579.7	1571.42
SingCrispr.CHD4.3	3684.31	4577.38	5362.74	4175.04	4449.87	18160.7	4473.23	5239.91	9291.28	8202.37	6120.61	16436.4	10253.1
SingCrispr.CHD4.4	706.819	720.625	812.202	527.968	691.904	506.946	0.895627	0.895627	169.579	2766.86	1355.55	743.456	1621.96
SingCrispr.CHD5.1	2532.25	2562.14	2055.6	2593.83	2435.95	1211.65	2.75755	3730.08	1648.16	5538.77	10187.5	5300.08	7008.77
SingCrispr.CHD5.2	162.309	92.2268	196.951	118.756	142.561	0.895627	0.895627	66.8782	22.8898	0.895627	0.895627	0.895627	0.895627
SingCrispr.CHD5.3	5873.43	6474.49	6309.48	6485.11	6285.63	2517.37	3398.9	4363.51	3426.59	6162.57	4632.07	14043.4	8279.35
SingCrispr.CHD5.4	3442.53	3880.49	4428.9	4016.64	3942.14	8160.05	2254.75	513.231	3642.68	2517.64	5498.7	4709.06	4241.8
SingCrispr.CHD6.1	1922.62	2475.77	2100.75	1434.08	1983.3	63.2457	118.197	2090.6	757.348	4113.13	1005.73	162.771	1760.54
SingCrispr.CHD6.2	394.384	434.719	213.719	445.937	372.19	130.671	68.8557	537.295	245.607	931.786	187.323	491.344	536.818
SingCrispr.CHD6.3	878.624	746.436	1393.92	1370.91	1097.47	0.895627	116.335	1905.08	674.102	226.386	701.978	161.393	363.252
SingCrispr.CHD6.4	2076.41	1916.87	2140.73	2409.02	2135.76	2931.35	2925.04	3965.29	3273.89	1388.7	1549.18	1431.6	1456.49
SingCrispr.CHD7.1	1868.58	1959.55	1482.92	1714.12	1756.29	0.895627	100.508	416.974	172.793	421.465	640.075	3356.88	1472.81
SingCrispr.CHD7.2	2345.2	2100.52	2559.93	2257.22	2315.72	126.321	0.895627	160.806	96.0076	659.565	586.81	436.237	560.871
SingCrispr.CHD7.3	2384.69	3334.49	3195.82	3553.68	3117.17	5781.33	165.675	0.895627	1982.63	1556.34	9119.28	3565.6	4747.07
SingCrispr.CHD7.4	2514.93	2862.94	2503.18	2358.1	2559.79	1590.82	42.7888	77.7459	570.452	353.966	657.35	703.504	571.607
SingCrispr.CHD8.1	2286.31	2608.8	1900.82	2552.34	2337.07	128.496	137.747	0.895627	89.046	4618.26	7442.88	7219.17	6426.77
SingCrispr.CHD8.2	1137.72	1018.44	872.825	909.835	984.705	356.871	53.9603	460.445	290.425	366.576	151.333	965.949	494.619
SingCrispr.CHD8.3	2722.06	1945.65	3843.32	3063.38	2893.6	1996.82	1187.87	604.83	1263.17	2640.77	2402.86	2942.21	2661.94
SingCrispr.CHD8.4	1441.84	853.651	1267.51	1412.39	1243.85	266.971	0.895627	90.9425	119.603	0.895627	710.615	821.983	511.165
SingCrispr.CHD9.1	1790.99	1569.41	1094.68	1715.06	1542.53	408.346	2309.68	282.68	1000.23	1396.12	2376.23	2857.48	2209.94
SingCrispr.CHD9.2	2576.58	2286.16	2263.27	2014.89	2285.23	55.2707	885.307	221.355	387.311	4751.77	3980.65	4828.23	4520.22
SingCrispr.CHD9.3	2717.91	3073.4	2795.97	3462.22	3012.37	75.5707	62.339	3567.06	1234.99	1837.46	3025.48	837.138	1900.03
SingCrispr.CHD9.4	1401.66	1634.93	1627.38	1786.72	1612.67	358.321	0.895627	0.895627	120.037	1203.26	1231.75	352.889	929.301
SingCrispr.KAT13D.1	1032.42	1178.27	1316.53	943.779	1117.75	1176.12	0.895627	0.895627	392.638	985.933	997.094	600.868	861.299
SingCrispr.KAT13D.2	3673.92	3495.31	2917.21	3800.72	3471.79	111.096	59.5461	0.895627	57.1792	1423.56	740.847	1349.63	1171.35
SingCrispr.KAT13D.3	2837.06	2883.79	1819.56	3149.18	2672.4	316.271	24061.5	86.2849	8154.7	2987.9	1880.29	1397.16	2088.45
SingCrispr.KAT13D.4	2292.55	2929.45	2669.57	1924.38	2453.99	965.147	315.56	242.314	507.674	1332.33	233.39	1992.31	1186.01
SingCrispr.CREBBP.1	3511.12	2790.47	2762.43	4321.19	3346.3	0.895627	17390.3	18045.2	11812.1	1005.22	1750	2753.47	1836.23
SingCrispr.CREBBP.2	4102.04	3978.77	3430.57	3849.75	3840.28	3956.5	7841.44	432.499	4076.81	2970.84	7897.79	8448.73	6439.12
SingCrispr.CREBBP.3	4167.16	4156.47	3789.14	4673.83	4196.65	1168.87	97.7154	131.308	465.965	3014.61	13623.8	2694.92	6444.43
SingCrispr.CREBBP.4	2861.31	2676.3	3715.62	3603.65	3214.22	1676.37	160.09	0.895627	612.453	360.642	939.511	370.798	556.984
SingCrispr.DAXX.1	2492.07	2398.34	2392.25	2869.15	2537.95	69.7707	252.255	593.963	305.329	1273.73	704.137	317.069	764.979
SingCrispr.DAXX.2	2449.11	2949.31	2648.93	2357.16	2601.13	267.696	0.895627	128.203	132.265	2151.96	2175.4	549.206	1625.52
SingCrispr.DAXX.3	353.511	882.44	365.919	244.16	461.508	0.895627	0.895627	0.895627	0.895627	445.201	318.326	0.895627	254.808
SingCrispr.DAXX.4	2007.13	2150.16	2409.02	2018.67	2146.24	53.8207	3577.64	81.6273	1237.7	818.299	1034.52	589.847	814.223
SingCrispr.DNMT1.1	3267.26	3251.1	3745.29	2750.34	3253.5	1314.6	218.74	403.001	645.446	3032.41	5667.86	4245.48	4315.25
SingCrispr.DNMT1.2	1786.14	1336.12	1583.52	1892.32	1649.53	687.471	327.662	92.495	369.21	893.957	357.915	315.003	522.292
SingCrispr.DNMT1.3	1247.87	1329.17	1511.29	1513.28	1400.4	112.546	0.895627	794.239	302.56	336.164	339.2	49.1139	241.493
SingCrispr.DNMT1.4	4812.12	3522.11	4404.4	3844.09	4145.68	0.895627	653.498	728.257	460.884	4569.3	1261.26	7919.71	4583.42
SingCrispr.DNMT3A.1	1870.66	1773.91	2107.2	1946.06	1924.46	0.895627	61.408	82.4035	48.2357	572.781	536.424	346	485.069
SingCrispr.DNMT3A.2	3080.22	2901.65	3302.88	3436.76	3180.38	720.096	86.5439	0.895627	269.179	2780.96	1500.95	1036.21	1772.71
SingCrispr.DNMT3A.3	3046.27	3196.5	3355.76	3522.57	3280.27	2851.6	5.55043	24653.5	9170.23	2702.33	358.635	475.501	1178.82
SingCrispr.DNMT3A.4	824.589	1879.14	951.505	746.717	1100.49	164.021	1.82659	936.296	367.381	4346.04	393.185	431.416	1723.55
SingCrispr.DNMT3B.1	234.356	224.26	322.065	150.814	232.874	61.7957	377.934	0.895627	146.875	0.895627	0.895627	0.895627	0.895627
SingCrispr.DNMT3B.2	2624.38	2410.25	1924.04	3040.75	2499.86	1358.1	697.254	899.811	985.054	1822.62	2964.3	756.544	1847.82
SingCrispr.DNMT3B.3	2767.09	3210.39	2976.55	4175.04	3282.27	88.6207	1137.6	355.649	527.289	1241.09	7156.4	690.416	3029.3
SingCrispr.DNMT3B.4	4767.79	4036.35	4841.65	4005.32	4412.78	132.121	248.531	148.386	176.346	1811.5	4751.55	5716.13	4093.06
SingCrispr.DNMT3L.1	2419.33	2130.3	2406.44	2504.25	2365.08	1393.62	189.88	0.895627	528.133	760.443	292.413	670.44	574.432
SingCrispr.DNMT3L.2	5188.98	4842.44	3932.32	5242.39	4801.53	0.895627	110.749	269.484	127.043	2720.88	2713.81	2951.85	2795.51
SingCrispr.DNMT3L.3	2455.35	2751.75	1796.35	3148.24	2537.92	261.171	29.7554	0.895627	97.274	1167.66	1152.57	857.114	1059.12
SingCrispr.DNMT3L.4	2682.57	3290.81	3039.75	2854.06	2966.8	573.646	956.06	765.517	765.075	1741.77	1459.92	2601.24	1934.31
SingCrispr.KMT4.1	11306.8	12136	12242.7	11894.4	11895	14094.9	2597.34	7473.23	8055.16	7695.76	6699.32	19191.8	11195.6
SingCrispr.KMT4.2	868.925	1415.54	983.751	1154.99	1105.8	47.2957	66.0628	407.659	173.672	235.287	673.906	0.895627	303.363
SingCrispr.KMT4.3	3362.17	3596.57	3324.8	3023.78	3326.83	0.895627	3652.12	245.419	1299.48	1102.39	3834.53	3065.51	2667.48
SingCrispr.KMT4.4	1261.72	1627.98	1424.87	1757.49	1518.02	745.471	65.1318	0.895627	270.5	568.331	93.7494	720.725	460.935
SingCrispr.EHMT1.1	0.895627	0.895627	0.895627	0.895627	0.895627	0.895627	0.895627	0.895627	0.895627	0.895627	0.895627	0.895627	0.895627
SingCrispr.EHMT1.2	720.675	656.098	417.513	512.881	576.792	280.746	651.636	244.643	392.342	1518.51	2679.26	729.68	1642.48
SingCrispr.EHMT1.3	4278	4281.55	4330.88	4755.86	4411.57	743.296	223.395	85.5086	350.733	2859.58	606.965	1688.53	1718.36
SingCrispr.EHMT1.4	3113.47	3546.93	3754.32	3434.88	3462.4	743.296	0.895627	0.895627	248.363	5196.82	2868.57	3761.23	3942.21
SingCrispr.EHMT2.1	1275.58	1302.37	1279.12	1372.79	1307.46	1435.67	0.895627	0.895627	479.154	609.868	990.616	4432.84	2011.11
SingCrispr.EHMT2.2	386.764	606.461	511.671	481.766	496.665	7688.08	0.895627	0.895627	2563.29	78.0371	0.895627	0.895627	26.6095
SingCrispr.EHMT2.3	2374.99	3008.87	3106.82	2738.09	2807.19	2599.3	1024.95	363.412	1329.22	802.722	8079.9	5765.73	4882.78
SingCrispr.EHMT2.4	2715.83	2723.96	1675.1	2034.7	2287.4	535.946	403.07	1679.96	872.992	1649.8	835.86	1149.18	1211.61
SingCrispr.KAT3B.1	2104.81	2408.27	1542.25	1589.65	1911.25	0.895627	107.025	306.744	138.222	1274.47	565.216	1238.73	1026.14
SingCrispr.KAT3B.2	3212.54	3982.74	4115.47	2900.26	3552.75	5543.53	5689.06	0.895627	3744.49	1738.8	1261.98	1815.97	1605.58
SingCrispr.KAT3B.3	1461.93	1524.74	1270.09	1628.31	1471.27	838.996	424.482	0.895627	421.458	1149.12	719.973	695.238	854.776
SingCrispr.KAT3B.4	3038.65	3067.44	3145.52	4095.84	3336.86	0.895627	48.3746	243.091	97.4536	2664.5	180.125	931.508	1258.71
SingCrispr.EYA1.1	2135.99	2696.16	2588.31	2098.81	2379.82	402.546	139.609	171.674	237.943	6798.25	767.479	3987.85	3851.19
SingCrispr.EYA1.2	3108.62	2966.18	3514.41	3515.02	3276.06	229.996	119.128	326.927	225.35	5341.46	1521.83	4428.02	3763.77
SingCrispr.EYA1.3	4203.88	3641.24	4368.28	4045.87	4064.82	1625.62	23684.5	5451.06	10253.7	913.242	4427.65	1738.82	2359.9
SingCrispr.EYA1.4	2438.03	3491.34	2442.56	3350.02	2930.48	1549.5	87.4749	0.895627	545.956	7066.76	902.801	3098.57	3689.38
SingCrispr.EYA2.1	3745.96	3322.57	3532.47	3483.91	3521.23	245.946	41.8579	2258.28	848.693	3079.14	1300.13	2476.56	2285.27
SingCrispr.EYA2.2	4070.87	4229.93	3697.57	3687.57	3921.48	7474.93	228.05	2715.5	3472.83	5603.3	6712.28	4589.21	5634.93
SingCrispr.EYA2.3	3547.14	3364.27	3287.4	3758.29	3489.27	2662.37	537.128	5606.31	2935.27	2831.4	4637.11	6335.39	4601.3
SingCrispr.EYA2.4	3967.65	3991.67	4259.93	3825.23	4011.12	1403.77	1447.61	3868.25	2239.88	2134.15	3311.96	2744.51	2730.21
SingCrispr.EZH1.1	3931.62	3820.92	3170.02	4395.68	3829.56	6541.85	8729.57	5108.72	6793.38	3404.02	3308.36	918.42	2543.6
SingCrispr.EZH1.2	1943.4	1467.16	1544.83	1934.75	1722.53	770.846	960.715	182.542	638.034	1856.74	771.798	1363.41	1330.65
SingCrispr.EZH1.3	2769.17	3439.71	2258.11	2680.57	2786.89	50.9207	285.769	0.895627	112.529	2533.96	773.957	873.646	1393.85
SingCrispr.EZH1.4	3181.36	3586.64	3422.83	3266.1	3364.23	0.895627	39.9959	687.115	242.669	1660.92	3283.89	2440.74	2461.85
SingCrispr.KMT6.1	1872.74	1892.05	2282.62	1772.57	1954.99	63.9707	0.895627	1.67189	22.1794	1789.24	448.609	502.365	913.406
SingCrispr.KMT6.2	5491.72	4589.3	6214.04	4816.2	5277.81	4444.43	1218.59	2453.12	2705.38	2863.29	3407.69	2298.84	2856.61
SingCrispr.KMT6.3	2706.13	2998.94	2755.99	2497.65	2739.68	1218.9	944.889	132.085	765.29	809.398	3299	2975.27	2361.22
SingCrispr.KMT6.4	2530.86	1936.72	3195.82	3045.47	2677.22	418.496	0.895627	2679.79	1033.06	553.496	1360.59	568.493	827.527
SingCrispr.FGFR2.1	4073.64	3954.94	3798.17	4068.5	3973.81	184.321	178.709	1706.35	689.794	3610.97	1264.86	2991.8	2622.54
SingCrispr.FGFR2.2	3426.6	3922.18	3833	3686.63	3717.1	5729.85	80.9582	37520.2	14443.7	2253.58	592.569	3274.22	2040.12
SingCrispr.FGFR2.3	1362.17	1569.41	1333.3	1843.29	1527.04	477.946	50.2365	0.895627	176.359	612.094	1300.85	528.541	813.828
SingCrispr.FGFR2.4	3128.02	2666.38	3996.81	2942.69	3183.47	4408.18	414.242	4924.75	3249.06	6177.41	3293.25	2720.4	4063.69
SingCrispr.FGR.1	1314.37	1712.36	1092.1	1412.39	1382.81	4355.97	0.895627	57.563	1471.48	2539.89	667.427	3901.75	2369.69
SingCrispr.FGR.2	2713.06	3093.25	3309.33	2809.75	2981.34	119.071	105.163	1338.4	520.878	485.255	396.784	3742.63	1541.56
SingCrispr.FGR.3	3980.12	4045.28	3915.55	4168.44	4027.35	182.146	24854.7	373.503	8470.13	4822.98	4985.49	7026.29	5611.59
SingCrispr.FGR.4	2239.9	1946.65	1949.84	2173.3	2077.42	454.746	487.788	0.895627	314.476	204.134	558.018	1009.35	590.499
SingCrispr.KAT1.1	5676	5076.73	4391.5	4441.88	4896.52	3458.42	2290.13	595.515	2114.69	8255.04	6368.94	5209.84	6611.27
SingCrispr.KAT1.2	2640.32	2424.15	2690.2	2458.99	2553.42	15294.8	29627.8	20929.8	21950.8	18164.8	33308.1	32701.8	28058.2
SingCrispr.KAT1.3	5022.03	4543.63	4862.29	4707.77	4783.93	1708.27	7958.74	562.912	3409.97	6023.87	806.348	9171.31	5333.84
SingCrispr.KAT1.4	685.344	1296.41	785.116	1389.76	1039.16	123.421	0.895627	0.895627	41.7373	346.549	385.987	374.931	369.156
SingCrispr.HDAC1.1	5130.1	4373.87	4400.53	3857.29	4440.45	1292.12	2467.01	4253.28	2670.8	5472.75	5716.8	2750.02	4646.53
SingCrispr.HDAC1.2	5421.75	5424.18	4649.46	5071.72	5141.78	1259.5	3741.49	940.954	1980.65	4060.47	938.791	1021.06	2006.77
SingCrispr.HDAC1.3	305.018	250.071	381.397	573.226	377.428	0.895627	0.895627	0.895627	0.895627	0.895627	0.895627	96.6433	32.8115
SingCrispr.HDAC1.4	4297.4	4713.39	3658.87	4477.71	4286.84	460.546	566.919	2636.32	1221.26	4614.55	6497.06	6888.53	6000.05
SingCrispr.HDAC10.1	3949.63	3445.67	3042.33	3808.26	3561.47	1537.9	1869.33	18759.4	7388.86	3467.81	6479.79	1401.98	3783.19
SingCrispr.HDAC10.2	1380.88	1553.53	1957.58	1821.6	1678.4	3346.77	93.0606	0.895627	1146.91	1537.05	1830.62	1258.7	1542.12
SingCrispr.HDAC10.3	997.086	951.932	791.565	1658.48	1099.77	1755.4	0.895627	79.2985	611.864	116.608	267.94	370.798	251.782
SingCrispr.HDAC10.4	2794.8	2435.07	2562.51	1980.01	2443.1	1260.22	1.82659	1443.2	901.749	1072.72	741.567	1577.63	1130.64
SingCrispr.HDAC11.1	2769.86	3375.19	3166.15	3760.17	3267.84	638.171	8319.95	1282.51	3413.54	2191.27	3994.33	92.5103	2092.7
SingCrispr.HDAC11.2	1390.57	1747.11	1580.94	1684.89	1600.88	1255.87	161.021	52.9054	489.933	6591.3	650.872	875.712	2705.96
SingCrispr.HDAC11.3	3340	2921.51	3078.44	2819.17	3039.78	301.771	2401.84	497.706	1067.11	2271.38	3576.85	1342.74	2396.99
SingCrispr.HDAC11.4	2670.8	2711.05	2744.38	1767.86	2473.52	138.646	68.8557	89.3899	98.9638	781.212	3518.54	157.949	1485.9
SingCrispr.HDAC3.1	2952.06	2731.9	2442.56	3155.78	2820.57	4754.73	69.7866	176.332	1666.95	1451.01	442.131	1406.8	1099.98
SingCrispr.HDAC3.2	2935.43	2207.74	1573.21	1855.55	2142.98	546.096	159.159	160.03	288.428	1714.33	2222.19	2591.59	2176.04
SingCrispr.HDAC3.3	3675.3	3358.31	3016.53	4281.59	3582.93	116.896	745.663	0.895627	287.818	2309.95	5628.99	4167.64	4035.53
SingCrispr.HDAC3.4	5139.8	6088.32	4653.33	4844.49	5181.49	564.946	699.115	891.272	718.445	9800.83	2057.36	2763.8	4874
SingCrispr.HDAC4.1	822.51	1060.14	1288.15	586.426	939.307	1795.27	0.895627	489.943	762.037	570.556	481.72	611.89	554.722
SingCrispr.HDAC4.2	2230.2	2896.69	1764.1	2144.07	2258.77	642.521	48.3746	81.6273	257.508	664.016	555.139	414.195	544.45
SingCrispr.HDAC4.3	3854.03	3857.65	2821.77	2964.38	3374.46	960.072	226.188	0.895627	395.718	2737.19	2530.98	1198.09	2155.42
SingCrispr.HDAC4.4	3566.54	3632.3	4412.13	4354.19	3991.29	1772.07	9170.85	3303.13	4748.68	13827	5303.64	11921.1	10350.6
SingCrispr.HDAC5.1	4989.47	4607.17	4882.92	4135.44	4653.75	204.621	279.253	475.194	319.689	4277.06	5725.44	6980.14	5660.88
SingCrispr.HDAC5.2	2018.22	1902.97	1408.11	1490.65	1704.99	27625.6	20760.4	39594.3	29326.8	1625.32	177.966	1333.1	1045.46
SingCrispr.HDAC5.3	4055.63	3673.01	3644.68	4274.04	3911.84	1007.92	6919.79	7782.18	5236.63	2186.82	3327.08	3971.32	3161.74
SingCrispr.HDAC5.4	2923.66	2250.42	3346.73	2343.02	2715.96	179.246	1129.22	186.423	498.296	1543.73	2493.55	4326.07	2787.78
SingCrispr.HDAC6.1	2125.59	1984.37	2940.43	2206.3	2314.17	3462.77	381.658	2099.14	1981.19	1082.36	2498.59	1782.9	1787.95
SingCrispr.HDAC6.2	3841.56	2729.91	3678.22	3341.53	3397.81	6669.45	1.82659	85.5086	2252.26	1359.03	299.611	1808.39	1155.68
SingCrispr.HDAC6.3	5555.46	6063.5	4899.69	5455.48	5493.53	9346.15	7443.92	865.656	5885.24	3998.16	3232.78	8209.02	5146.65
SingCrispr.HDAC6.4	3539.52	2850.03	3402.19	2855	3161.69	10643.9	2359.95	1498.31	4834.06	6023.12	10462.4	7792.27	8092.61
SingCrispr.HDAC7.1	2577.97	2968.17	2763.72	2268.53	2644.6	0.895627	235.497	80.851	105.748	1496.25	364.393	3040.71	1633.79
SingCrispr.HDAC7.2	2642.39	2821.24	2601.21	3000.21	2766.26	759.246	1218.59	25218.7	9065.5	5554.34	7486.78	2020.55	5020.56
SingCrispr.HDAC7.3	2747	2372.53	2739.22	2629.66	2622.1	319.171	8336.71	781.043	3145.64	4304.5	5640.5	1861.43	3935.48
SingCrispr.HDAC7.4	2290.47	2881.8	2607.65	2136.53	2479.11	6556.35	890.893	233.775	2560.34	5974.17	3158.64	1824.92	3652.58
SingCrispr.HDAC8.1	2906.34	2120.38	2372.9	2807.86	2551.87	4490.1	19232.7	1392.74	8371.83	2401.92	4919.99	2396.65	3239.52
SingCrispr.HDAC8.2	1624.04	1065.1	1404.24	961.694	1263.77	0.895627	0.895627	0.895627	0.895627	132.926	1943.63	8321.3	3465.95
SingCrispr.HDAC8.3	862.691	404.937	685.799	796.689	687.529	0.895627	772.661	162.359	311.972	548.304	276.578	445.192	423.358
SingCrispr.HDAC8.4	4564.81	4856.34	4971.92	4589.91	4745.75	1448.72	3330.01	806.66	1861.8	6537.9	2370.47	1749.84	3552.73
SingCrispr.HDAC9.1	5078.84	3928.14	3925.87	4066.61	4249.86	40.7707	204.776	9472.11	3239.22	2279.54	3779.83	6337.46	4132.28
SingCrispr.HDAC9.2	2956.22	3056.52	2997.18	2941.75	2987.92	4572.75	228.05	972.78	1924.53	688.493	1976.02	4175.91	2280.14
SingCrispr.HDAC9.3	3969.03	2893.71	4156.75	3754.52	3693.5	1446.55	2630.86	0.895627	1359.43	1371.64	3119.06	2916.72	2469.14
SingCrispr.HDAC9.4	1790.3	2155.12	1321.69	1486.88	1688.5	517.096	1563.98	0.895627	693.99	1904.96	4471.55	487.211	2287.91
SingCrispr.HERC1.1	3234.71	2764.66	2802.42	2975.69	2944.37	595.396	0.895627	0.895627	199.062	9193.34	2436.69	6576.49	6068.84
SingCrispr.HERC1.2	2482.37	3031.7	2347.11	2300.59	2540.44	109.646	158.228	0.895627	89.5897	3925.47	1455.61	1074.78	2151.95
SingCrispr.HERC1.3	3031.03	2713.04	2630.87	3144.47	2879.85	859.296	120.058	2879.29	1286.21	1580.07	4133.97	3842.51	3185.52
SingCrispr.HERC1.4	2916.73	3662.09	2732.77	3056.78	3092.09	656.296	828.519	232.223	572.346	1405.02	1182.08	863.313	1150.14
SingCrispr.HERC2.1	3007.48	2729.91	2184.59	3491.45	2853.36	3260.5	7.41234	39970	14412.7	2536.18	8395.89	7905.93	6279.33
SingCrispr.HERC2.2	1763.97	1904.95	1956.29	1854.6	1869.95	912.222	0.895627	1035.66	649.592	1553.37	1125.22	1552.83	1410.47
SingCrispr.HERC2.3	2522.55	1717.33	1913.72	1763.15	1979.19	454.746	0.895627	459.669	305.103	504.541	1220.95	1149.87	958.453
SingCrispr.HERC2.4	3719.64	2641.56	2904.32	2703.2	2992.18	2092.52	59.5461	6677.56	2943.21	6367.29	5259.01	1736.75	4454.35
SingCrispr.HERC3.1	999.857	948.953	937.317	1138.96	1006.27	46.5707	333.248	2058.78	812.865	1684.66	1336.12	744.834	1255.2
SingCrispr.HERC3.2	3448.77	3984.72	3115.85	2302.47	3212.95	280.021	1354.51	0.895627	545.143	1321.2	4302.4	8773.86	4799.15
SingCrispr.HERC3.3	2298.78	2318.92	3084.89	2781.46	2621.01	6312.03	187.088	82.4035	2193.84	2404.15	2975.1	406.618	1928.62
SingCrispr.HERC3.4	1336.54	1493.96	1471.31	1768.8	1517.65	0.895627	0.895627	2589.74	863.844	847.969	298.892	57.3798	401.413
SingCrispr.HERC4.1	1709.24	2110.45	1507.42	1603.8	1732.73	2676.15	94783.8	0.895627	32486.9	6721.85	5768.63	11853.6	8114.7
SingCrispr.HERC4.2	3071.21	2851.03	2851.43	2856.89	2907.64	878.872	608.812	2916.55	1468.08	5800.6	3726.56	3412.68	4313.28
SingCrispr.HERC4.3	1921.23	1838.44	1261.07	1428.42	1612.29	1621.27	1768.79	0.895627	1130.32	121.058	190.202	1671.31	660.858
SingCrispr.HERC4.4	2607.76	3360.3	2659.25	2987.01	2903.58	10357.5	0.895627	2683.67	4347.37	8631.84	3428.57	4888.85	5649.75
SingCrispr.HERC5.1	3197.99	2258.37	3279.66	2805.97	2885.5	129.221	2.75755	940.954	357.644	1856	549.381	2415.94	1607.11
SingCrispr.HERC5.2	5584.55	4108.82	4284.44	3786.57	4441.1	12346.9	19233.6	177.884	10586.1	4242.94	6206.98	3663.41	4704.45
SingCrispr.HERC5.3	6964.53	5578.06	6457.81	6801.92	6450.58	1969.27	4047.78	2247.41	2754.82	4998.03	3081.63	1381.31	3153.66
SingCrispr.HERC5.4	1553.37	1686.55	1828.59	2170.47	1809.75	363.396	61.408	0.895627	141.9	231.578	766.04	0.895627	332.838
SingCrispr.HIRA.1	2325.11	2197.81	3052.65	2723	2574.64	234.346	3897.89	625.79	1586.01	1908.66	1335.4	2090.12	1778.06
SingCrispr.HIRA.2	1703.01	1476.09	1381.02	1365.25	1481.34	0.895627	47.4436	0.895627	16.4116	629.154	1730.57	1698.87	1352.86
SingCrispr.HIRA.3	2875.16	2443.01	2780.49	2473.14	2642.95	1018.07	231.774	2855.22	1368.36	13976.1	7433.52	3015.22	8141.62
SingCrispr.HIRA.4	1893.52	1245.78	1651.89	1626.43	1604.4	0.895627	1604.01	0.895627	535.267	9356.53	10708.6	505.121	6856.75
SingCrispr.JMJD1C.1	4289.09	3454.61	4241.88	4839.77	4206.34	16147.4	0.895627	0.895627	5383.06	3775.64	3929.55	3241.16	3648.78
SingCrispr.JMJD1C.2	5360.1	4903.99	4216.08	5635.57	5028.93	4498.08	5116.52	69.207	3227.93	2063.69	3667.54	10504.9	5412.04
SingCrispr.JMJD1C.3	2859.23	2438.05	2423.21	2810.69	2632.79	7900.5	11702.1	26179.7	15260.8	543.111	4950.22	561.605	2018.31
SingCrispr.JMJD1C.4	4067.4	4222.98	3545.37	4151.47	3996.8	1365.35	52.0984	7578.03	2998.49	1578.59	1955.86	1355.14	1629.86
SingCrispr.KAT2A.1	2535.71	2457.9	2589.6	1830.09	2353.32	6363.5	859.24	921.547	2714.76	3491.55	1477.2	2246.49	2405.08
SingCrispr.KAT2A.2	4542.64	4796.78	4520.48	4202.38	4515.57	3668.67	2801.22	932.415	2467.44	2950.07	4542.81	3296.96	3596.61
SingCrispr.KAT2A.3	1296.36	1666.7	1646.73	1214.39	1456.04	767.946	0.895627	0.895627	256.579	2337.39	797.711	1970.27	1701.79
SingCrispr.KAT2A.4	2932.66	2455.92	3376.4	2934.21	2924.8	13339.5	79.0962	5369.55	6262.7	922.885	7255.73	365.288	2847.97
SingCrispr.KAT2B.1	3064.98	3539.98	3166.15	3300.05	3267.79	1308.07	1308.89	7276.83	3297.93	5555.83	7637.94	4470.04	5887.93
SingCrispr.KAT2B.2	16629.2	16455.4	16012.9	16728.6	16456.5	43881.6	13209.4	14610.2	23900.4	20037.7	26539.1	24056.3	23544.3
SingCrispr.KAT2B.3	2259.99	2136.26	1334.59	2145.01	1968.96	16541.8	38701.8	0.895627	18414.8	1324.91	1770.88	1956.49	1684.09
SingCrispr.KAT2B.4	3631.66	3369.23	3556.97	3814.86	3593.18	0.895627	66.9938	1960.97	676.285	1000.77	319.046	358.399	559.404
SingCrispr.KDM1A.1	4875.16	5910.62	5919.95	6161.7	5716.86	1542.25	431.93	1837.54	1270.57	4205.85	3634.43	2008.15	3282.81
SingCrispr.KDM1A.2	4126.29	4723.32	5625.87	5691.2	5041.67	8260.1	7912.19	265.602	5479.3	4002.61	2749.8	4171.08	3641.16
SingCrispr.KDM1A.3	2426.25	2708.07	2784.36	2902.15	2705.21	2173	37.2031	90.9425	767.048	1361.26	1191.44	1967.51	1506.74
SingCrispr.KDM1A.4	7533.29	6474.49	5357.58	5825.09	6297.61	14066.6	928.132	2204.71	5733.16	4100.52	3712.17	3849.4	3887.36
SingCrispr.KDM2A.1	2746.31	3566.78	2665.7	2882.35	2965.28	4822.15	746.594	689.443	2086.06	1547.43	1620.44	1306.23	1491.37
SingCrispr.KDM2A.2	2832.21	2600.86	3113.27	3288.73	2958.77	202.446	112.611	4041.36	1452.14	547.562	183.004	963.194	564.587
SingCrispr.KDM2A.3	4154.69	2769.62	4225.11	4281.59	3857.75	236.521	5181.69	153.044	1857.08	4372	2700.13	3363.08	3478.41
SingCrispr.KDM2A.4	2609.83	2279.21	4178.67	2377.91	2861.41	1424.8	57.6842	149.939	544.14	1229.23	4167.8	5115.47	3504.17
SingCrispr.KDM2B.1	1663.52	1182.25	1609.32	2208.19	1665.82	0.895627	0.895627	0.895627	0.895627	327.264	82.2327	53.2469	154.248
SingCrispr.KDM2B.2	2439.42	2649.5	2935.27	1877.23	2475.36	1200.77	0.895627	0.895627	400.854	1934.63	1412.42	351.511	1232.85
SingCrispr.KDM2B.3	2319.57	1570.4	2415.47	1868.75	2043.55	21152.1	113.542	156.925	7140.84	3860.2	2521.62	6081.21	4154.34
SingCrispr.KDM2B.4	1745.27	1508.85	1470.02	1415.22	1534.84	0.895627	0.895627	0.895627	0.895627	385.12	177.246	614.645	392.337
SingCrispr.KDM3A.1	2108.28	1585.29	1556.44	1759.37	1752.35	469.246	1632.87	595.515	899.21	2802.47	1111.54	121.441	1345.15
SingCrispr.KDM3A.2	4033.46	4278.57	4401.82	4870.89	4396.18	1200.05	148.918	480.628	609.864	2733.48	8444.11	1114.05	4097.22
SingCrispr.KDM3A.3	2090.96	2170.01	2538	2588.17	2346.78	453.296	0.895627	2923.54	1125.91	1316.75	2411.5	1361.34	1696.53
SingCrispr.KDM3A.4	2415.17	2805.36	3163.57	2926.66	2827.69	878.872	269.012	7639.35	2929.08	2028.83	2273.29	908.087	1736.74
SingCrispr.KDM4A.1	3520.12	3258.04	3097.79	3608.37	3371.08	63.2457	1.82659	2531.52	865.531	3544.21	2234.43	3581.44	3120.03
SingCrispr.KDM4A.2	1014.41	648.156	1480.34	1373.73	1129.16	0.895627	56.7532	586.976	214.875	669.95	82.9525	2145.92	966.273
SingCrispr.KDM4A.3	2072.94	971.786	2616.68	2033.75	1923.79	2009.87	0.895627	79.2985	696.689	923.627	247.786	1132.65	768.02
SingCrispr.KDM4A.4	2336.89	1794.76	2436.11	1836.69	2101.11	1298.65	0.895627	96.3763	465.306	129.218	646.553	323.269	366.347
SingCrispr.KDM4B.1	3046.97	2478.75	2945.59	2371.31	2710.65	0.895627	2229.61	227.565	819.358	980.741	1721.93	2030.88	1577.85
SingCrispr.KDM4B.2	1883.82	2567.1	1899.53	2080.9	2107.84	878.872	0.895627	90.1662	323.311	1014.12	2509.39	2552.33	2025.28
SingCrispr.KDM4B.3	2316.1	2429.11	2383.22	2739.03	2466.87	1056.5	1.82659	236.88	431.735	3815.69	1428.25	2057.06	2433.67
SingCrispr.KDM4B.4	1474.4	2538.32	2073.66	1919.66	2001.51	0.895627	51.1675	88.6137	46.8922	1548.92	2922.55	1623.09	2031.52
SingCrispr.KDM4C.1	2856.46	2738.85	3022.98	3395.28	3003.39	3433.05	7689.69	1654.34	4259.03	7888.61	5106.41	4296.45	5763.83
SingCrispr.KDM4C.2	1840.18	2355.65	2268.43	1824.43	2072.17	62.5207	72.5795	3886.88	1340.66	3554.6	2353.91	1945.47	2617.99
SingCrispr.KDM4C.3	3646.21	3606.49	3117.14	3916.69	3571.63	617.146	1577.01	519.441	904.533	724.839	979.819	742.768	815.809
SingCrispr.KDM4C.4	2194.18	2800.4	2371.61	2456.16	2455.59	0.895627	13171.2	21985.5	11719.2	904.341	827.942	558.161	763.481
SingCrispr.KDM4D.1	3369.79	3688.89	3685.96	2619.28	3340.98	3822.37	4959.19	1704.8	3495.45	1851.55	2542.5	2000.57	2131.54
SingCrispr.KDM4D.2	1781.29	2638.58	2207.81	2014.89	2160.64	127.771	164.745	148.386	146.967	975.549	406.141	233.721	538.47
SingCrispr.KDM4D.3	2997.78	2350.69	2450.29	1987.55	2446.58	5818.3	2659.72	882.734	3120.25	6336.14	2593.6	436.926	3122.22
SingCrispr.KDM4D.4	376.372	743.458	933.447	159.3	553.144	0.895627	0.895627	0.895627	0.895627	291.66	221.873	27.7601	180.431
SingCrispr.KDM5A.1	2537.09	2848.05	2690.2	2580.63	2663.99	624.396	1.82659	1252.24	626.153	1385.73	1022.29	627.733	1011.92
SingCrispr.KDM5A.2	2485.83	2346.72	2645.06	2764.49	2560.52	4523.45	788.488	273.365	1861.77	3093.97	6155.16	6931.23	5393.46
SingCrispr.KDM5A.3	731.066	1405.61	1066.3	790.089	998.266	585.971	285.769	0.895627	290.879	4639.03	4267.85	5284.93	4730.6
SingCrispr.KDM5A.4	2715.13	3461.55	2940.43	3132.21	3062.33	60.3457	68.8557	0.895627	43.3657	4295.6	2433.81	876.401	2535.27
SingCrispr.KDM5B.1	3094.07	2617.73	2790.81	2441.08	2735.92	125.596	299.734	0.895627	142.075	634.346	149.894	1289.01	691.084
SingCrispr.KDM5B.2	4357.67	3902.33	4374.73	3894.06	4132.2	2473.15	666.532	2410.42	1850.03	4613.81	2338.08	1371.67	2774.52
SingCrispr.KDM5B.3	1618.49	1507.86	1873.74	1546.28	1636.59	58.8957	1719.45	489.943	756.095	316.137	162.85	0.895627	159.961
SingCrispr.KDM5B.4	2318.18	2310.98	1871.16	2519.34	2254.91	61.0707	147.987	3572.49	1260.52	5229.46	3172.32	2311.24	3571.01
SingCrispr.KDM5C.1	2147.07	2186.89	2452.87	1429.36	2054.05	126.321	48.3746	2401.11	858.602	853.903	1225.27	1585.21	1221.46
SingCrispr.KDM5C.2	3610.87	3952.96	3421.54	3108.64	3523.5	934.697	100.508	658.393	564.533	3319.46	1292.21	1390.96	2000.88
SingCrispr.KDM5C.3	3773.67	5078.71	4004.55	3539.54	4099.12	134.296	1250.24	79.2985	487.946	4123.52	1210.87	1818.03	2384.14
SingCrispr.KDM5C.4	1511.81	1347.04	1524.19	1668.86	1512.97	45.1207	243.876	0.895627	96.6308	838.326	1065.48	1640.32	1181.37
SingCrispr.KDM5D.1	4055.63	4097.9	3473.13	4415.48	4010.53	583.071	6264.39	7530.67	4792.71	2865.52	2212.83	2017.11	2365.15
SingCrispr.KDM5D.2	5175.13	4833.51	4973.21	4300.44	4820.57	493.171	352.798	309.073	385.014	4517.38	5279.89	5391.69	5062.99
SingCrispr.KDM5D.3	3633.04	3117.08	4173.52	2972.86	3474.12	493.896	4363.37	0.895627	1619.39	1118.71	2215.71	4425.95	2586.79
SingCrispr.KDM5D.4	2970.07	2512.5	3038.46	2244.02	2691.26	5189.73	1806.03	1728.86	2908.21	655.115	1382.91	399.04	812.354
SingCrispr.KDM6A.1	3677.38	3521.12	2470.93	4371.16	3510.15	412.696	0.895627	500.811	304.801	3553.86	750.204	1563.86	1955.97
SingCrispr.KDM6A.2	4697.12	4377.85	4217.37	4901.06	4548.35	8819.8	861.102	2061.11	3914	7281.87	5986.01	5067.25	6111.71
SingCrispr.KDM6A.3	5485.49	5723	4702.35	5986.32	5474.29	406.896	3643.74	455.011	1501.88	3519.73	5650.58	2606.06	3925.46
SingCrispr.KDM6A.4	4150.54	3101.19	4239.3	3449.02	3735.01	1701.02	950.475	6862.31	3171.27	3468.55	1034.52	3683.39	2728.82
SingCrispr.KDM6B.1	3107.93	3542.96	2900.45	2975.69	3131.76	77.7457	111.68	0.895627	63.4404	1438.4	3390.42	1494.97	2107.93
SingCrispr.KDM6B.2	2528.09	2627.66	2212.96	2736.2	2526.23	15698.6	121.92	73.0883	5297.87	451.877	663.109	361.155	492.047
SingCrispr.KDM6B.3	3061.51	2013.16	2868.2	2716.4	2664.82	136.471	856.448	77.7459	356.888	1463.62	1405.94	2461.4	1776.99
SingCrispr.KDM6B.4	1306.75	808.978	1253.33	769.346	1034.6	2518.1	0.895627	250.077	923.024	2878.87	2150.93	2054.3	2361.37
SingCrispr.KSR1.1	3052.76	2842.86	3546.08	2884.76	3081.61	515.614	1	1772	762.871	959.973	251.58	3626.66	1612.74
SingCrispr.KSR1.2	5438.6	3460.19	3820.6	3995.67	4178.77	1187.74	1083.53	248.346	839.872	1309.18	3565.79	3791.17	2888.72
SingCrispr.KSR1.3	6701.99	5007.04	5838.02	5267.19	5703.56	543.008	1199.42	9278.61	3673.68	2264.91	11173.7	1319.66	4919.41
SingCrispr.KSR1.4	2255.09	2025.28	1834.19	2304.46	2104.75	1	343.405	3490.7	1278.37	30197.3	48055.6	9861.36	29371.4
SingCrispr.MAP2K1.1	4657.28	6382.5	7808.92	5630.98	6119.92	22199.8	31209.9	3783.28	19064.3	11157.3	5044.41	8457.88	8219.86
SingCrispr.MAP2K1.2	4829.88	4628.42	5253.4	4507.65	4804.84	1414.72	972.903	1	796.208	9453.42	7122.63	2495.65	6357.23
SingCrispr.MAP2K1.3	4796.18	4582.95	3788.68	4225.48	4348.32	78.2899	12351.3	420.782	4283.45	2343.83	4908.18	520.237	2590.75
SingCrispr.MAP2K1.4	2022.23	2183.55	2883.94	2396.74	2371.61	137.97	1	1	46.6565	344.803	482.272	1	276.025
SingCrispr.MAP2K2.1	5009.64	5162.68	5386.56	4552.9	5027.95	286.679	234.099	374.14	298.306	460.485	5651.97	1345.36	2485.94
SingCrispr.MAP2K2.2	3600.19	4127.37	3637.28	4190.88	3888.93	1	1	1	1	282.097	1190.26	1560	1010.78
SingCrispr.MAP2K2.3	7969.47	7581.32	7583.65	7270.73	7601.29	365.926	564.651	923.955	618.177	1311.34	9697.04	2567.62	4525.33
SingCrispr.MAP2K2.4	2972.07	1813.67	2577.5	2095.05	2364.57	4655.03	97.1368	114.073	1622.08	74.5176	5462.04	2697.43	2744.66
SingCrispr.MAP3K5.1	6729.57	5625.25	6347.84	6926.46	6407.28	1	122.159	3743.7	1288.95	5419.68	1378.19	1274.67	2690.85
SingCrispr.MAP3K5.2	5204.71	5272.86	4834.78	5788.92	5275.32	1165.24	2314.87	572.017	1350.71	5779.7	10076.9	4284.7	6713.76
SingCrispr.MAP3K5.3	5385.49	6197.12	5731.31	6218.38	5883.08	95.9003	793.799	1472.36	787.352	1014.03	7702.34	1141.01	3285.79
SingCrispr.MAP3K5.4	3369.37	3298.43	3719.36	3806.67	3548.46	1	2263.51	350.112	871.54	146.954	1147.5	3493	1595.82
SingCrispr.MAP3K8.1	5978.89	4002.33	4757.26	3870.56	4652.26	1249.38	139.279	2374.11	1254.26	466.972	1550.22	164.225	727.138
SingCrispr.MAP3K8.2	6383.34	4571.58	4302.15	4385.2	4910.57	1872.59	10108.5	2635.59	4872.24	3161.18	4288.69	1529.15	2993.01
SingCrispr.MAP3K8.3	3729.9	4063.54	4149.84	4142.08	4021.34	203.519	41.8252	618.659	288.001	5443.47	3942.66	1851.75	3745.96
SingCrispr.MAP3K8.4	7968.45	6853.81	7739.61	6833.29	7348.79	1039.03	647.619	20075.6	7254.09	2251.94	2717.6	2477.66	2482.4
SingCrispr.MAP3K9.1	6615.18	4376.58	4721.69	4337.28	5012.68	120.359	118.208	1	79.8557	1865.97	1494.53	1621.69	1660.73
SingCrispr.MAP3K9.2	6623.35	6838.07	5197.77	4574.2	5808.35	446.151	238.05	596.045	426.748	8527.97	1315.55	2410.82	4084.78
SingCrispr.MAP3K9.3	5788.92	5090.11	4233.75	3522.73	4658.88	1	2537.43	1902.03	1480.15	509.137	6846.2	5964.51	4439.95
SingCrispr.MAP3K9.4	7987.86	7349.6	6547.58	6213.06	7024.52	184.93	1824.97	641.274	883.723	5235.89	3666.22	10549	6483.69
SingCrispr.MAPK1.1	1661.69	2066.37	1619.86	2268.08	1904	1	1	1	1	194.524	1119.66	740.013	684.732
SingCrispr.MAPK1.2	1912.94	2548.18	1515.89	2766.75	2185.94	1.97835	199.858	333.151	178.329	1624.87	482.272	401.995	836.381
SingCrispr.MAPK1.3	4741.03	5684.71	5401.15	4489.9	5079.2	59.7012	1	709.117	256.606	2546.01	3593.63	1412.19	2517.28
SingCrispr.MAPK1.4	4085.33	4680.01	4780.06	4685.11	4557.63	96.8787	5455.78	1359.28	2303.98	1749.21	1584.03	3796.31	2376.52
SingCrispr.MAPK3.1	2891.38	2852.47	2354.05	2474.82	2643.18	290.593	257.804	155.061	234.486	2542.76	1851.51	1497.02	1963.76
SingCrispr.MAPK3.2	1425.77	2316.46	2106.89	2251.22	2025.08	110.576	1	873.073	328.216	723.203	129.273	1	284.492
SingCrispr.MAPK3.3	3018.03	2612.88	2863.87	3429.57	2981.09	1	928.127	17370.4	6099.83	165.334	3932.71	2477.66	2191.9
SingCrispr.MAPK3.4	2372.55	1981.55	2781.79	2280.5	2354.1	1	1	114.073	38.6909	950.242	901.893	1	617.712
SingCrispr.KMT2A.1	648.528	1074.78	862.872	1449.09	1008.82	24.4805	72.1149	1	32.5318	1	317.208	179.648	165.952
SingCrispr.KMT2A.2	2304.12	2090.86	2614.89	2398.51	2352.09	22527.6	12476.4	249.76	11751.2	9437.21	6198.87	12614.3	9416.8
SingCrispr.KMT2A.3	3961.75	3507.41	3702.03	4079.08	3812.57	8668.23	529.094	1	3066.11	7797.11	1	1959.71	3252.61
SingCrispr.KMT2C.1	3003.73	2357.55	2698.8	3979.7	3009.95	1	224.88	132.447	119.442	516.705	2664.9	2227.04	1802.88
SingCrispr.KMT2C.2	3480.7	3871.17	3635.45	3299.13	3571.61	304.29	1249.46	16626.9	6060.22	1422.7	6273.44	2242.46	3312.87
SingCrispr.KMT2C.3	2589.07	2425.76	3001.59	2992.12	2752.14	2366.66	8046.2	7776.16	6063.01	849.696	8163.73	1437.9	3483.77
SingCrispr.KMT2C.4	1446.19	2233.39	2437.95	2074.64	2048.04	1	2.31694	278.028	93.7816	1411.89	2448.13	635.908	1498.64
SingCrispr.KMT2D.1	1708.68	1522.49	1929.04	1681.57	1710.44	190.801	1	6976.17	2389.32	60.4628	822.344	619.2	500.669
SingCrispr.KMT2D.2	2539.02	2052.38	2145.19	2607.03	2335.91	1	386.864	261.067	216.31	6104.05	1	880.104	2328.38
SingCrispr.KMT2D.3	1325.67	1435.04	1563.31	1507.65	1457.92	1283.62	447.443	157.888	629.651	1	125.295	264.474	130.257
SingCrispr.KMT2D.4	2128.45	2681.96	2723.42	2465.06	2499.72	604.644	1184.93	163.542	651.039	87.4913	1652.64	3454.44	1731.52
SingCrispr.KMT2E.1	2213.22	3284.44	3069.08	2735.69	2825.61	1	107.672	131.034	79.9019	1458.38	124.301	5095.69	2226.12
SingCrispr.KMT2E.2	1482.96	1134.24	1886.17	1497.89	1500.32	118.402	415.837	1	178.413	296.152	1	2047.1	781.418
SingCrispr.KMT2E.3	756.79	1108.89	1258.69	579.526	925.974	529.311	1236.29	1804.51	1190.04	2367.62	4152.47	935.369	2485.15
SingCrispr.KMT2E.4	2327.61	1532.1	1908.06	1316.88	1771.16	109.597	263.072	1	124.556	876.725	2838.91	682.177	1465.94
SingCrispr.MLLT1.1	3311.15	3379.75	2493.59	4277.83	3365.58	98.8354	60.2624	631.38	263.493	1709.2	242.63	493.247	815.027
SingCrispr.MLLT1.2	2643.2	2876.08	2386.88	2302.68	2552.21	1	1026.9	433.503	487.134	2278.97	561.821	943.081	1261.29
SingCrispr.MLLT1.3	5123.01	4184.21	4075.05	4248.55	4407.71	212.324	190.64	263.894	222.286	994.569	729.868	2852.95	1525.79
SingCrispr.MLLT1.4	3309.11	3331.66	3515.07	3719.72	3468.89	2470.36	322.334	320.43	1037.71	4382.87	2687.77	1687.23	2919.29
SingCrispr.MLLT10.1	2712.65	2186.17	2482.64	2008.98	2347.61	575.294	751.657	384.033	570.328	4756.94	4042.09	4089.35	4296.13
SingCrispr.MLLT10.2	457.538	925.259	765.284	774.734	730.704	1	1	1	1	103.708	1503.48	102.534	569.908
SingCrispr.MLLT10.3	4539.82	4471.02	3792.32	3378.1	4045.32	514.636	849.111	149.408	504.385	15088.3	1539.28	5266.63	7298.08
SingCrispr.MLLT10.4	3647.17	3859.8	3640.93	4010.75	3789.66	112.532	471.148	2417.93	1000.54	5614.29	6902.88	1065.18	4527.45
SingCrispr.MLLT11.1	2999.65	2437.13	2320.3	2841.28	2649.59	76.3332	459.296	1	178.876	823.749	2240.31	3608.67	2224.24
SingCrispr.MLLT11.2	1298.1	2320.83	1761.23	1751.66	1782.95	1	277.558	310.536	196.365	499.406	104.414	1	201.607
SingCrispr.MLLT3.1	3004.75	3149.78	2316.65	1544.03	2503.8	1	290.727	169.196	153.641	3375.24	2721.58	4039.22	3378.68
SingCrispr.MLLT3.2	2878.11	3563.38	2853.84	2961.95	3064.32	1233.73	10670.9	3332.4	5079	14330.5	655.291	3049.59	6011.78
SingCrispr.MLLT3.3	2985.35	3548.51	2767.2	2883.87	3046.23	1687.68	1070.36	302.056	1020.03	1078.9	1481.61	1476.46	1345.65
SingCrispr.MLLT3.4	2769.85	2097.85	2720.68	2914.04	2625.61	286.679	1	1	96.2264	341.56	123.307	689.889	384.918
SingCrispr.MLLT6.1	3543	3733.89	4117.01	4197.09	3897.75	141.883	5295.11	69373.9	24937	4509.36	5247.26	12336.7	7364.45
SingCrispr.MLLT6.2	1354.27	1349.35	1466.64	1835.96	1501.55	1	194.591	1	65.5302	1551.36	1	1	517.786
SingCrispr.MLLT6.3	2065.12	2514.07	1283.32	1953.97	1954.12	1	224.88	1311.23	512.37	1	227.715	1	76.5716
SingCrispr.MLLT6.4	2899.56	3323.79	3859.81	3446.43	3382.4	5774.26	1558.94	239.866	2524.36	1849.75	1670.54	1389.06	1636.45
SingCrispr.MOS.1	1957.88	1894.99	1688.26	1877.66	1854.7	86987.4	1	1	28996.5	1	543.922	652.617	399.18
SingCrispr.MOS.2	2542.09	1881.87	1818.68	1765.86	2002.13	92.9652	1	155.061	83.0089	681.038	2346.7	1562.57	1530.1
SingCrispr.MOS.3	1747.49	1964.07	1319.8	1765.86	1699.3	1	251.219	1	84.4063	444.268	568.781	441.837	484.962
SingCrispr.MOS.4	2104.95	2766.78	1810.48	2717.94	2350.04	1	1564.21	521.134	695.448	1	526.024	434.126	320.383
SingCrispr.KMT3B.1	6073.87	6460.32	5894.56	6956.62	6346.34	127.208	2382.03	473.078	994.106	1637.85	2886.64	2370.98	2298.49
SingCrispr.KMT3B.2	6018.72	6295.93	6856.76	6211.28	6345.67	1	36346	875.899	12407.6	24677	4668.54	6706.1	12017.2
SingCrispr.KMT3B.3	4791.07	4088.9	4334.07	4651.39	4466.36	13319.3	292.044	834.911	4815.43	2041.11	3030.82	8802.32	4624.75
SingCrispr.KMT3B.4	6168.86	6266.2	6243.87	5886.53	6141.36	22856.3	38021.1	32414.7	31097.4	18373.9	46592.9	13559	26175.3
SingCrispr.OAS1.1	682.232	444.33	791.733	496.119	603.603	1	1	1	1	1	1	1	1
SingCrispr.OAS1.2	886.499	990.84	1556.93	1317.77	1188.01	1	1	1	1	279.935	548.894	2175.63	1001.48
SingCrispr.OAS1.3	567.842	1268.03	885.673	969.943	922.872	1	1	1	1	87.4913	1	207.924	98.805
SingCrispr.OAS1.4	771.088	1394.82	975.052	1143.86	1071.2	1	1	162.128	54.7095	2636.82	1	319.739	985.854
SingCrispr.PARP1.1	2541.07	2371.54	3660.08	3166.92	2934.9	286.679	5281.94	12039	5869.2	7006.8	2216.44	3004.61	4075.95
SingCrispr.PARP1.2	3924.98	3924.51	3647.31	4205.96	3925.69	588.991	376.329	16416.3	5793.88	14512.1	2817.04	13863.6	10397.6
SingCrispr.PARP1.3	4414.2	4873.25	3834.28	2984.14	4026.47	1	2.31694	2039.13	680.817	541.571	3725.88	2137.07	2134.84
SingCrispr.PARP1.4	2475.7	1540.85	2458.02	1931.79	2101.59	243.632	1	720.424	321.685	1432.43	387.807	1051.04	957.093
SingCrispr.PIN1.1	5176.12	5129.46	4444.43	5249.44	4999.86	628.125	709.515	21415.5	7584.39	2083.28	3436.52	17074.1	7531.31
SingCrispr.PIN1.2	2851.55	2344.44	2362.26	3092.39	2662.66	1	1	1	1	382.643	1714.29	1070.32	1055.75
SingCrispr.PIN1.3	5106.67	3952.49	5401.15	4922.02	4845.58	106.662	1	1	36.2207	566.437	1012.27	3160.12	1579.61
SingCrispr.PIN1.4	861.987	724.143	1265.99	854.592	926.678	1	1	1	1	1	25.8591	205.353	77.4041
SingCrispr.PPIC.1	2415.44	2369.8	2851.11	2292.03	2482.09	5462.17	396.083	16788	7548.77	11691.4	3955.58	8511.86	8052.94
SingCrispr.PPIC.2	2122.32	1289.02	1525.92	1771.18	1677.11	341.467	490.903	3981.16	1604.51	24421.8	16222	14866.1	18503.3
SingCrispr.PRDM1.1	5217.99	6208.49	5054.58	6589.28	5767.58	111.554	7.58471	2997.42	1038.85	4116.91	2115.02	4261.57	3497.83
SingCrispr.PRDM1.2	5399.79	5295.6	6445.43	7259.2	6100	1	268.339	278.028	182.456	283.178	3774.61	5634.21	3230.66
SingCrispr.PRDM1.3	3272.34	1957.95	2241.87	2103.04	2393.8	193.736	1	112.659	102.465	6531.1	3489.23	1	3340.44
SingCrispr.PRDM1.4	2891.38	5334.94	3345.43	3632.76	3801.13	1	230.148	588.978	273.375	581.573	798.479	611.489	663.847
SingCrispr.PRDM13.1	4591.91	4800.68	5873.59	5355.92	5155.52	804.228	548.848	717.598	690.225	1863.81	2702.68	6324.38	3630.29
SingCrispr.PRDM13.2	5079.09	5383.91	6158.14	6225.48	5711.66	1	3933.39	1716.88	1883.76	868.076	1	202.783	357.286
SingCrispr.PRDM13.3	2431.78	2921.55	3142.96	3201.53	2924.46	809.12	4167.81	2752.9	2576.61	1	359.965	80.6849	147.217
SingCrispr.PRDM13.4	1088.72	2389.03	2001.09	1821.76	1825.15	1	1	254	85.3333	383.724	1	1	128.575
SingCrispr.PRDM14.1	3834.08	2675.84	2943.22	3147.4	3150.14	1	751.657	1	251.219	1354.59	1504.48	714.308	1191.12
SingCrispr.PRDM14.2	1827.15	2595.4	2884.85	2587.51	2473.73	8592.9	8292.47	194.637	5693.34	4283.4	7222.07	19627.9	10377.8
SingCrispr.PRDM14.3	3872.89	2470.35	2977.88	3323.09	3161.05	2267.85	883.351	1	1050.73	139.386	441.503	156.514	245.801
SingCrispr.PRDM14.4	4065.92	4284.77	4266.58	3570.65	4046.98	3202.17	310.481	2013.69	1842.12	4554.77	1747.1	7140.51	4480.79
SingCrispr.PRDM16.1	4780.86	3767.99	5038.16	4908.71	4623.93	1914.66	27749	1718.29	10460.6	5682.4	4635.73	2669.16	4329.09
SingCrispr.PRDM16.2	3685.98	5079.62	4377.85	5071.09	4553.64	1	1	140.927	47.6425	2389.24	2095.13	3705.06	2729.81
SingCrispr.PRDM16.3	2715.71	3308.92	1890.73	3253.88	2792.31	234.827	256.487	13295.5	4595.61	191.281	659.268	273.471	374.673
SingCrispr.PRDM16.4	4030.18	4694.87	4660.58	5018.74	4601.09	192.757	392.132	921.128	502.006	6177.56	7014.24	13528.1	8906.65
SingCrispr.PRDM2.1	1594.29	2408.27	2457.11	2589.28	2262.24	194.714	274.924	1	156.879	2986.03	1	315.884	1100.97
SingCrispr.PRDM2.2	3077.27	2860.34	3370.05	2973.49	3070.29	2532.98	6610.73	323.257	3155.66	5562.39	3340.07	10478.3	6460.25
SingCrispr.PRDM2.3	4202.78	5124.21	4853.93	5216.61	4849.38	118.402	177.47	1046.92	447.598	2270.32	2239.31	4805.23	3104.95
SingCrispr.PRDM2.4	2017.12	2038.39	3194.94	2507.65	2439.53	1	1	580.497	194.166	206.417	658.274	1004.77	623.154
SingCrispr.PRDM5.1	1879.24	2109.22	2397.82	2298.25	2171.13	1	68.1641	1	23.388	585.898	103.419	170.652	286.656
SingCrispr.PRDM5.2	3486.82	4394.95	3589.85	4284.93	3939.14	1151.54	384.23	1	512.258	295.071	1788.87	737.442	940.459
SingCrispr.PRDM5.3	4025.07	3618.46	3636.37	3476.59	3689.12	232.87	544.897	2104.15	960.639	1	480.283	761.862	414.382
SingCrispr.PRDM5.4	3626.75	5483.6	5375.62	5444.65	4982.65	109.597	535.679	2873.04	1172.77	2419.51	1412	2453.24	2094.92
SingCrispr.PRDM9.1	4146.61	3522.28	3966.52	3660.27	3823.92	1	134.011	403.821	179.611	3393.62	563.81	5287.19	3081.54
SingCrispr.PRDM9.2	4150.69	6409.6	4695.24	4738.35	4998.47	454.956	280.192	149.408	294.852	885.374	2259.2	269.615	1138.06
SingCrispr.PRDM9.3	2896.49	3925.38	3940.99	4276.06	3759.73	301.355	115.574	149.408	188.779	1456.22	2265.17	272.186	1331.19
SingCrispr.PRDM9.4	3808.55	3885.16	3995.71	4298.24	3996.91	53.8311	1116.45	1227.84	799.373	1500.54	7584.01	7130.22	5404.93
SingCrispr.PRKACA.1	1930.31	2550.8	2607.59	2512.98	2400.42	253.415	2.31694	487.212	247.648	1301.61	15243.6	5688.19	7411.13
SingCrispr.PRKACA.2	2286.75	2531.56	2405.12	1939.77	2290.8	1	126288	2685.06	42991.3	565.356	10230	1227.12	4007.5
SingCrispr.PRKACA.3	3677.81	4544.47	4952.43	5067.54	4560.56	76.3332	73.4318	268.134	139.3	1838.94	7597.94	1634.54	3690.47
SingCrispr.PRKACA.4	1498.28	1722.73	1796.79	1363.02	1595.21	1	1	255.413	85.8045	594.547	227.715	430.27	417.511
SingCrispr.PRMT5.1	1161.24	975.975	1191.2	1387.87	1179.07	1	1	1	1	1	1	601.207	201.069
SingCrispr.PRMT5.2	2704.48	1009.2	1632.63	1590.17	1734.12	50.896	3673.95	150.821	1291.89	285.34	428.576	141.091	285.003
SingCrispr.PRMT5.3	2525.75	3566.87	2125.13	1965.5	2545.81	1	1449.64	258.24	569.626	1	247.602	800.419	349.674
SingCrispr.PRMT5.4	1262.35	1762.08	2390.53	2154.5	1892.36	1	1	1	1	89.6536	171.036	1611.41	624.032
SingCrispr.PRMT6.1	2820.91	3841.44	1998.35	2583.07	2810.94	1	1	296.402	99.4674	1228.1	385.819	1103.74	905.883
SingCrispr.PRMT6.2	1887.41	2966.15	2613.98	2600.82	2517.09	149.71	4195.46	399.581	1581.58	2775.21	2489.89	630.767	1965.29
SingCrispr.PRMT6.3	2034.48	2314.71	2230.01	2444.65	2255.96	39481.5	1	1	13161.2	137.224	96.4589	1	78.2276
SingCrispr.PRMT6.4	2693.25	2525.44	2093.21	2319.54	2407.86	1	131.377	656.821	263.066	518.867	4739.14	1859.46	2372.49
SingCrispr.PRMT7.1	396.258	633.204	410.503	200.645	410.152	1	87.9182	1	29.9727	1	1	1	1
SingCrispr.PRMT7.2	3197.79	3702.41	2800.94	3320.43	3255.39	1	2557.19	9499.1	4019.09	2142.74	1733.18	308.172	1394.7
SingCrispr.PRMT7.3	989.655	808.961	795.381	583.963	794.49	1	1	1	1	1	1	1	1
SingCrispr.PRMT7.4	1782.21	1493.63	1157.46	1694.88	1532.04	292.549	114.257	1885.07	763.96	2883.32	126.29	711.738	1240.45
SingCrispr.PTEN.1	4160.91	3516.16	4324.95	4674.46	4169.12	255.372	2607.23	1872.35	1578.32	1323.24	185.952	326.166	611.785
SingCrispr.PTEN.2	2712.65	2206.28	2446.16	2023.18	2347.07	1	2594.06	611.592	1068.88	287.503	1.99436	147.517	145.671
SingCrispr.RAF1.1	1074.43	1162.23	1090.88	1102.15	1107.42	1	3460.61	136.687	1199.43	778.341	1263.84	1962.28	1334.82
SingCrispr.RAF1.2	825.219	1315.25	2050.34	1659.38	1462.55	1	1	2310.51	770.836	1	1014.26	2237.32	1084.19
SingCrispr.RAF1.3	1726.04	1254.91	1130.1	1772.96	1471	1	1	142.341	48.1136	1628.12	194.901	1	608.006
SingCrispr.RAF1.4	1080.55	795.845	1195.76	704.637	944.2	1	972.903	1	324.968	195.606	1	112.816	103.14
SingCrispr.RNF2.1	674.061	1585.44	1327.1	1342.61	1232.3	1	435.591	536.681	324.424	12362.8	8976.12	2455.81	7931.57
SingCrispr.RNF2.2	7074.78	5836.86	5324.54	5718.83	5988.75	22539.3	36666	2506.97	20570.8	9830.74	4695.39	8739.35	7755.16
SingCrispr.RNF2.3	6543.69	6715.65	7999.54	6660.26	6979.78	28507.3	3066.84	1159.99	10911.4	2781.7	2884.65	1482.88	2383.08
SingCrispr.RNF2.4	4263.04	3217.11	3896.3	2982.36	3589.7	1	249.902	167.782	139.561	1800.02	3636.39	1940.43	2458.95
SingCrispr.RNF20.1	2950.62	3079.82	2698.8	2679.79	2852.26	300.376	230.148	70.257	200.26	10799.4	3031.82	980.353	4937.21
SingCrispr.RNF20.2	4103.71	4630.16	3976.56	3552.02	4065.61	260.264	483.001	651.168	464.811	1	6850.17	534.375	2461.85
SingCrispr.RNF20.3	5956.42	6836.32	6211.95	5018.74	6005.86	1	1047.97	3020.04	1356.34	1620.55	5929.39	1148.72	2899.55
SingCrispr.RNF20.4	4412.16	3750.5	4511.01	4227.26	4225.23	3289.25	259.121	14615.6	6054.67	1015.11	1636.73	273.471	975.103
SingCrispr.RNF40.1	2600.3	2825.37	2259.2	2581.3	2566.54	9764.97	3531.72	2450.44	5249.04	3990.41	3744.78	42847	16860.7
SingCrispr.RNF40.2	5157.73	5600.77	6187.33	6349.7	5823.88	97312.9	5100.2	341.631	34251.6	1777.32	5015.57	31885.2	12892.7
SingCrispr.RNF40.3	3606.32	2943.41	2303.89	2442.88	2824.12	128.186	6148.49	116.899	2131.19	549.139	3391.78	441.837	1460.92
SingCrispr.RNF40.4	1957.88	2368.92	1738.42	1818.21	1970.86	1.97835	2380.71	1506.28	1296.32	9485.86	1530.33	9222.6	6746.26
SingCrispr.SETD1A.1	3606.32	2778.15	3268.82	3134.09	3196.84	107.641	504.072	105.592	239.102	1857.32	2068.28	419.988	1448.53
SingCrispr.SETD1A.2	6082.04	5137.33	4998.03	5767.63	5496.26	271.026	144.547	2187.54	867.705	2956.84	2670.87	1980.27	2535.99
SingCrispr.SETD1A.3	6696.89	5008.79	5709.42	5256.54	5667.91	478.437	223.563	8427.74	3043.25	8029.56	2471.99	1873.59	4125.05
SingCrispr.SETD1A.4	2207.09	2096.1	1806.83	2012.53	2030.64	1	124.793	4929.55	1685.11	6.40571	1798.81	467.542	757.585
SingCrispr.SETD1B.1	1273.59	1818.91	2287.47	1750.78	1782.69	1	4.95083	61675	20560.3	666.983	964.538	1576.7	1069.41
SingCrispr.SETD1B.2	3529.72	3451.45	4596.74	2815.55	3598.36	5101.16	346.039	454.704	1967.3	1108.09	4513.42	2245.03	2622.18
SingCrispr.SETD1B.3	1067.28	1140.37	1172.96	1218.39	1149.75	108.619	1	1	36.873	1	124.301	121.813	82.3712
SingCrispr.SETD1B.4	1036.64	1382.58	1442.93	1512.09	1343.56	1	118.208	1	40.0693	602.115	89.4983	508.67	400.094
SingCrispr.SETD2.1	1226.6	1762.95	1751.19	2025.84	1691.65	216.238	213.028	1	143.422	977.271	294.337	671.895	647.834
SingCrispr.SETD2.2	1901.71	1491.01	1359.02	2013.42	1691.29	1	165.618	191.81	119.476	1233.5	2600.27	935.369	1589.71
SingCrispr.SETD2.3	2361.31	1599.43	2084.09	2883.87	2232.18	691.718	583.089	1405.93	893.578	1741.64	513.097	2236.03	1496.92
SingCrispr.SETD2.4	3665.56	4666.89	4493.68	4081.74	4226.97	181.995	805.652	1109.11	698.92	2720.07	3508.12	3291.21	3173.13
SingCrispr.SETD8.1	2294.92	1939.58	2383.23	1397.63	2003.84	1	230.148	1	77.3827	708.067	1304.61	2140.92	1384.53
SingCrispr.SETD8.2	1475.81	3732.14	1892.56	3152.73	2563.31	103.727	1992.22	344.458	813.467	829.155	1582.04	3093.29	1834.83
SingCrispr.SETD8.3	3508.27	3403.36	2955.99	4204.19	3517.95	233.848	226.197	1336.67	598.905	607.521	1115.68	350.585	691.262
SingCrispr.SETD8.4	3669.64	4818.16	3116.51	2814.66	3604.74	123.294	2792.92	36.3352	984.182	2363.29	5450.11	3428.73	3747.38
SingCrispr.KMT1E.1	2603.37	4007.58	3514.15	2541.37	3166.62	282.766	1	352.938	212.235	883.212	791.519	1099.88	924.87
SingCrispr.KMT1E.2	3979.11	4059.17	4588.53	4739.24	4341.51	108214	2250.34	6925.28	39129.8	19246.4	17956.2	11763.5	16322
SingCrispr.KMT1E.3	3913.74	2720.44	2924.07	3752.55	3327.7	3751.03	6473.77	7101.96	5775.59	11458.9	8736.48	29472.8	16556.1
SingCrispr.KMT1E.4	4552.08	4987.8	5353.73	4117.23	4752.71	377.666	1594.5	2372.7	1448.29	1603.25	5835.92	1018.91	2819.36
SingCrispr.SETDB2.1	4006.68	3897.4	3838.84	3801.35	3886.07	1	264.388	135.274	133.554	1665.96	5065.29	381.431	2370.89
SingCrispr.SETDB2.2	1757.7	2479.1	2316.65	1793.37	2086.7	539.095	116.891	5335.2	1997.06	1164.31	369.909	2617.75	1383.99
SingCrispr.SETDB2.3	2168.28	2424.88	2335.81	1434.01	2090.74	1088.93	1603.72	331.737	1008.13	12376.8	525.029	9525.91	7475.92
SingCrispr.SIRT1.1	3281.54	2938.17	3640.93	2929.12	3197.44	630.081	2790.28	1237.73	1552.7	2325.45	1569.11	4451.79	2782.12
SingCrispr.SIRT1.2	3257.02	3313.29	2871.17	2819.1	3065.15	202.541	72.1149	1	91.8852	2926.57	2896.59	1502.16	2441.77
SingCrispr.SIRT1.3	4541.87	4185.96	4320.39	3636.31	4171.13	880.54	114.257	1883.66	959.485	4028.25	5498.83	6826.91	5451.33
SingCrispr.SIRT1.4	1957.88	2537.68	2341.28	2582.19	2354.76	106.662	356.574	628.553	363.93	711.31	60.6618	2376.12	1049.37
SingCrispr.SIRT2.1	4303.89	4453.53	5029.95	4346.16	4533.38	1740.51	506.706	3243.36	1830.19	677.795	1505.47	1729.65	1304.3
SingCrispr.SIRT2.2	10782.2	9843.44	8973.59	11329.3	10232.1	324.835	4831.54	4580.44	3245.61	3692.02	4914.15	9094.07	5900.08
SingCrispr.SIRT2.3	6118.81	6578.37	5474.11	6042.69	6053.5	4139.44	388.181	912.648	1813.42	1434.59	2190.59	7682.88	3769.35
SingCrispr.SIRT2.4	4952.44	4555.84	3807.83	4364.79	4420.23	215.259	1	622.899	279.72	1387.02	251.58	5683.05	2440.55
SingCrispr.SIRT6.1	7218.79	8096.35	6583.15	7995.66	7473.49	5694.04	332.869	8328.8	4785.24	1067.01	7975.79	5449.13	4830.64
SingCrispr.SIRT6.2	6124.94	5271.99	6716.3	5308.89	5855.53	951.96	92339.7	518.307	31270	55191.1	4141.53	20095.7	26476.1
SingCrispr.SIRT6.3	2554.34	2686.34	3145.69	3003.66	2847.51	1	1	150.821	50.9404	2779.53	3706.99	4612.44	3699.66
SingCrispr.SIRT6.4	6372.1	4278.65	5744.08	5933.56	5582.1	457.891	2734.97	2403.79	1865.55	11571.4	4320.51	5400.29	7097.4
SingCrispr.SRC.1	4366.2	4137.87	3968.35	3142.97	3903.84	411.909	10612.9	87.2179	3704.02	212.904	3553.86	10330.5	4699.08
SingCrispr.SRC.2	3352.01	2188.79	1953.66	2600.82	2523.82	95.9003	205.126	1	100.675	419.402	109.386	1	176.596
SingCrispr.SRC.3	4501.01	3632.45	3778.64	4408.27	4080.1	1	128.743	23587.9	7905.9	2111.39	1009.28	1036.9	1385.86
SingCrispr.SRC.4	459.58	701.408	504.443	1007.21	668.16	13.7186	455.345	57.5363	175.533	1	1	1	1
SingCrispr.SRCAP.1	5230.25	6463.82	6021.33	5477.48	5798.22	1871.61	2869.3	34144.7	12961.9	4339.62	6519.05	9361.4	6740.02
SingCrispr.SRCAP.2	2837.25	2345.31	2615.8	2295.58	2523.49	1	335.503	1	112.501	2685.48	1066.96	971.356	1574.6
SingCrispr.SRCAP.3	5272.12	5292.97	6780.15	5391.41	5684.16	355.164	444.81	437.743	412.572	2463.84	3012.93	7610.9	4362.56
SingCrispr.SRCAP.4	4472.41	3528.4	3683.79	4604.37	4072.24	2706.15	1	304.883	1004.01	1347.02	998.346	308.172	884.513
SingCrispr.KMT1A.1	3241.7	2976.64	2519.13	2216.61	2738.52	62.6363	126.11	176.263	121.669	396.698	530.001	2378.69	1101.8
SingCrispr.KMT1A.2	1431.89	1377.33	1832.36	1986.8	1657.1	618.341	255.17	313.363	395.625	512.38	106.403	1	206.594
SingCrispr.KMT1A.3	2862.79	3086.82	3120.16	2382.54	2863.08	1192.63	239.367	12812.1	4748.04	2138.42	4109.71	2660.16	2969.43
SingCrispr.KMT1A.4	1477.85	2302.47	2453.46	1940.66	2043.61	1	127.426	1	43.1422	785.909	611.539	1471.31	956.254
SingCrispr.KMT1B.1	2749.42	2168.68	2135.16	3612.35	2666.4	1	1	1	1	78.8422	137.228	1	72.3567
SingCrispr.KMT1B.2	2419.53	3475.06	3503.21	2941.55	3084.84	487.242	454.028	833.497	591.589	183.713	757.71	820.983	587.469
SingCrispr.KMT1B.3	1122.43	936.626	738.835	1134.1	982.996	209.389	1	147.994	119.461	1	3534.97	2837.52	2124.5
SingCrispr.KMT5B.1	3622.66	2445.87	2950.52	3315.99	3083.76	505.83	6817.49	1	2441.44	615.089	5888.62	7224.05	4575.92
SingCrispr.KMT5B.2	1381.85	1878.37	1689.17	1662.93	1653.08	262.22	1000.56	11603.7	4288.81	432.376	634.409	1457.18	841.321
SingCrispr.KMT5B.3	2120.27	2101.35	2814.62	1990.35	2256.65	186.887	107.672	1940.2	744.918	158.847	412.666	941.796	504.436
SingCrispr.KMT5B.4	1589.18	1701.74	1201.24	1895.41	1596.89	1	1	1	1	1	274.45	448.263	241.238
SingCrispr.KMT5C.1	3073.18	2186.17	3804.18	2583.96	2911.87	234.827	1190.2	184.743	536.589	259.393	19880.3	918.661	7019.45
SingCrispr.KMT5C.2	2584.98	2397.78	2406.95	1646.96	2259.17	343.424	14260.9	778.374	5127.55	714.554	7963.86	3162.69	3947.03
SingCrispr.KMT5C.3	2359.27	2702.07	2120.57	1811.11	2248.26	1	1	1	1	192.362	3533.97	1728.36	1818.23
SingCrispr.KMT5C.4	2038.57	2675.84	2416.98	2609.69	2435.27	1	1	1	1	550.22	113.363	795.278	486.287
SingCrispr.TET1.1	5127.09	4297.01	3885.35	4747.22	4514.17	1400.05	1	11281.4	4227.48	4793.7	3993.37	758.006	3181.69
SingCrispr.TET1.2	2461.4	2145.07	2640.43	2315.1	2390.5	107.641	128.743	487.212	241.199	2240.04	1878.36	1344.08	1820.83
SingCrispr.TET1.3	1045.83	1857.39	1858.81	1686	1612.01	1	1	129.62	43.8734	139.386	5963.2	1741.21	2614.6
SingCrispr.TET1.4	2830.1	3422.59	3057.23	3093.28	3100.8	231.891	255.17	275.201	254.087	859.427	788.536	440.552	696.171
SingCrispr.TET2.1	3156.93	2761.54	3032.6	2701.08	2913.04	1	99.7707	157.888	86.2196	273.448	1303.62	1516.3	1031.12
SingCrispr.TET2.2	2119.25	1797.05	2370.46	2264.53	2137.82	284.723	1639.28	446.223	790.074	1602.17	1992.71	1	1198.63
SingCrispr.TET2.3	3832.04	3632.45	2956.9	3396.74	3454.53	1	1220.49	815.123	678.87	20411.9	3493.2	4048.22	9317.77
SingCrispr.TET2.4	4137.42	3606.22	3138.4	3481.03	3590.77	716.177	614.695	5011.53	2114.13	3574.17	511.108	304.317	1463.2
SingCrispr.TET3.1	4916.7	5396.15	5693	6520.07	5631.48	2262.95	269.656	484.385	1005.67	2097.33	3548.89	1277.24	2307.82
SingCrispr.TET3.2	1520.75	1894.11	1804.09	2705.52	1981.12	4142.37	768.777	204.531	1705.23	113.439	3447.46	93.5373	1218.15
SingCrispr.TET3.3	2698.35	2260.49	3068.17	2875.88	2725.73	200.584	4167.81	241.279	1536.56	5869.44	113.363	250.337	2077.71
SingCrispr.TET3.4	2272.45	2613.76	2568.38	2939.77	2598.59	1700.4	1	5342.27	2347.89	1134.04	3045.74	1673.1	1950.96
SingCrispr.TRRAP.1	3355.07	5833.36	3995.71	5377.21	4640.34	523.441	181.421	2768.45	1157.77	2786.02	1207.16	4229.44	2740.87
SingCrispr.TRRAP.2	3282.56	3598.35	4262.93	3791.59	3733.86	36885.9	201.175	13489.1	16858.7	8149.57	1303.62	2309.29	3920.82
SingCrispr.TRRAP.3	2741.25	3596.6	3600.8	2935.33	3218.5	39.1558	2426.81	10950.7	4472.21	5001.28	2288.04	4704.98	3998.1
SingCrispr.TRRAP.4	4147.63	3878.17	3726.66	4906.05	4164.63	509.744	2.31694	2423.58	978.547	84.2479	2664.9	1	916.716
SingCrispr.UBE2A.1	6104.51	5134.7	6558.52	6278.72	6019.11	1364.82	378.962	9757.75	3833.85	2484.38	3872.06	18370.9	8242.46
SingCrispr.UBE2A.2	5369.15	6633.45	6019.51	6123.44	6036.39	119.381	1464.12	3161.38	1581.63	20059.4	6671.19	14736.3	13822.3
SingCrispr.UBE2A.3	5611.21	5042.02	4077.79	4279.61	4752.66	114.489	1	348.698	154.729	1049.71	1060.99	3733.34	1948.01
SingCrispr.UBE2B.1	5887.99	4512.99	5188.65	5103.92	5173.39	400.168	2900.91	426.436	1242.5	3801.21	3718.92	7481.1	5000.41
SingCrispr.UBE2B.2	3935.19	3489.92	4204.56	4661.15	4072.71	1	2239.8	5726.71	2655.84	2080.04	599.607	162.94	947.527
SingCrispr.UHRF1.1	4584.76	4260.29	4753.61	2641.64	4060.07	2773.65	955.783	408.061	1379.17	4733.16	16523.3	132.094	7129.53
SingCrispr.UHRF1.2	6039.15	4872.38	6066.02	6567.98	5886.38	2597.55	2559.82	46452.6	17203.3	4542.88	1024.2	1579.27	2382.12
SingCrispr.UHRF1.3	5144.45	3935.88	4137.07	4126.1	4335.88	187.866	1049.29	747.279	661.477	26271.7	16819.7	698.885	14596.7
SingCrispr.UHRF1.4	4248.74	6368.51	5485.97	5797.8	5475.25	96014.7	14330.6	255.413	36866.9	5909.44	17056.3	13452.3	12139.4
SingCrispr.UHRF2.1	5764.41	4804.17	5327.28	5918.47	5453.58	81.225	16393	33609	16694.4	10258.9	5505.79	7716.29	7826.99
SingCrispr.UHRF2.2	8562.87	6608.1	6540.28	7387.86	7274.78	97027.3	10312.7	5820	37720	1743.8	4005.3	3486.57	3078.56
SingCrispr.UHRF2.3	7049.25	8386.66	7195.12	7486.35	7529.35	141.883	6209.07	881.553	2410.83	4312.59	9715.93	6992.7	7007.08
SingCrispr.UHRF2.4	4278.36	3841.44	3050.84	3638.08	3702.18	802.272	1	1	268.091	780.503	366.926	1	382.81
SingCrispr.USP11.1	3958.68	3061.46	2759.9	3048.02	3207.02	814.012	371.061	1052.58	745.883	1088.63	556.849	5564.8	2403.43
SingCrispr.USP11.2	3894.34	3993.59	3313.51	3297.36	3624.7	275.917	1203.37	338.804	606.03	1221.61	707.992	1376.21	1101.94
SingCrispr.USP11.3	4637.87	4633.66	4124.3	5015.19	4602.76	2790.29	2209.51	4265.25	3088.35	6165.67	6480.27	3589.39	5411.78
SingCrispr.USP11.4	6921.58	7226.31	6142.64	6317.76	6652.07	110.576	729.269	251.173	363.673	8094.43	5121.97	3292.5	5502.97
SingCrispr.USP18.1	6790.85	5748.54	6698.98	4993.01	6057.84	595.839	9609.41	27913	12706.1	5551.58	2543.59	5603.36	4566.18
SingCrispr.USP18.2	4081.24	3999.71	4670.61	4401.17	4288.18	3965.29	937.346	15123	6675.23	6901.93	1667.55	9689.14	6086.21
SingCrispr.USP18.3	2039.59	2723.94	3254.22	2557.34	2643.77	1	120.842	1	40.9473	2118.96	777.598	1192.42	1362.99
SingCrispr.USP18.4	4569.44	3869.42	4386.06	4783.6	4402.13	107.641	966.319	644.1	572.687	1208.64	6760.68	5987.65	4652.32
SingCrispr.USP22.1	6352.7	6578.37	6581.32	5814.66	6331.76	3627.76	8408.36	28136.3	13390.8	19490.7	29699.6	8191.83	19127.4
SingCrispr.USP22.2	6246.48	6556.51	5215.1	6321.31	6084.85	14979.6	452.711	7212.21	7548.17	14557.5	3356.98	2036.82	6650.43
SingCrispr.USP22.3	7568.09	8635	8292.3	7711.73	8051.78	686.826	132147	20939.2	51257.7	13683.9	25616.8	13818.6	17706.4
SingCrispr.USP22.4	9343.17	8335.94	9957.67	9923.79	9390.14	668.237	302.58	1849.74	940.185	5554.83	2609.21	7350	5171.35

## Sheet: RAFi_vs_DMSO
Supplementary Data 1/ CRISPR-Cas9 screen to identify chromatin regulators in melanoma resistance to MAPKi / RAFi (Dabrafenib condition)
Crispr	pvalue	RAFi/DMSO	(-)log10pvalue	log2foldchange
SingCrispr.AXL.4	1.2e-05	35.219	4.92082	5.13828
SingCrispr.PRKACA.2	0.0100366	18.7669	1.99841	4.23012
SingCrispr.HERC4.1	0.00672761	18.749	2.17214	4.22874
SingCrispr.HDAC5.2	1.83e-05	17.2006	4.73755	4.10439
SingCrispr.MOS.1	0.0471846	15.6341	1.3262	3.96662
SingCrispr.SETD1B.1	0.0533638	11.5333	1.27275	3.52774
SingCrispr.KAT2B.3	0.00380256	9.35256	2.41992	3.22536
SingCrispr.KMT1E.2	0.00458866	9.01294	2.33831	3.172
SingCrispr.KAT1.2	0.000146252	8.59663	3.8349	3.10377
SingCrispr.AURKA.1	0.000621572	6.88608	3.20651	2.78368
SingCrispr.UHRF1.4	0.0121389	6.73337	1.91582	2.75133
SingCrispr.CHD3.2	0.000603291	6.48842	3.21947	2.69787
SingCrispr.MLLT6.1	0.0183547	6.39779	1.73625	2.67757
SingCrispr.USP22.3	0.01117	6.36601	1.95195	2.67039
SingCrispr.RNF40.2	0.0348446	5.88123	1.45786	2.55612
SingCrispr.PRMT6.3	0.140293	5.83394	0.852966	2.54447
SingCrispr.JMJD1C.3	0.000767824	5.79642	3.11474	2.53516
SingCrispr.SIRT6.2	0.0611335	5.34025	1.21372	2.41691
SingCrispr.UHRF2.2	0.0108775	5.18504	1.96347	2.37435
SingCrispr.EHMT2.2	0.142779	5.161	0.845336	2.36765
SingCrispr.KMT3B.4	0.00104205	5.06359	2.98211	2.34016
SingCrispr.HERC2.1	0.0293236	5.05112	1.53278	2.3366
SingCrispr.KMT2A.2	0.0123035	4.99608	1.90997	2.3208
SingCrispr.KDM4C.4	0.0145338	4.77246	1.83762	2.25473
SingCrispr.TRRAP.2	0.0224497	4.5151	1.64879	2.17476
SingCrispr.FGFR2.2	0.0325594	3.88573	1.48732	1.95819
SingCrispr.CREBBP.1	0.0303108	3.5299	1.5184	1.81963
SingCrispr.KDM2B.3	0.134863	3.49434	0.870108	1.80502
SingCrispr.RNF2.2	0.00967093	3.4349	2.01453	1.78027
SingCrispr.BARD1.1	0.0874954	3.41554	1.05801	1.77211
SingCrispr.HDAC8.1	0.0147715	3.28067	1.83058	1.71399
SingCrispr.HDAC7.2	0.0417367	3.27717	1.37948	1.71245
SingCrispr.MAP2K1.1	0.0100731	3.11513	1.99684	1.63929
SingCrispr.UHRF2.1	0.0354479	3.06118	1.45041	1.61409
SingCrispr.KAT13D.3	0.110804	3.05145	0.955443	1.6095
SingCrispr.PPIC.1	0.0257587	3.04129	1.58908	1.60468
SingCrispr.UHRF1.2	0.0387569	2.92257	1.41165	1.54724
SingCrispr.CHD1.4	0.0357038	2.88571	1.44729	1.52892
SingCrispr.DNMT3A.3	0.0712249	2.79557	1.14737	1.48314
SingCrispr.CDK19.2	0.036691	2.64963	1.43544	1.40579
SingCrispr.KMT5B.2	0.0619196	2.59444	1.20817	1.37542
SingCrispr.EYA1.3	0.0334735	2.52256	1.4753	1.33489
SingCrispr.HERC5.2	0.0494698	2.38368	1.30566	1.25319
SingCrispr.PRDM14.2	0.0413894	2.30152	1.38311	1.20259
SingCrispr.KMT5C.2	0.0877331	2.26966	1.05684	1.18248
SingCrispr.PRDM16.1	0.0604753	2.26228	1.21842	1.17778
SingCrispr.SRCAP.1	0.0628519	2.23549	1.20168	1.16059
SingCrispr.CHD3.4	0.0222121	2.20576	1.65341	1.14127
SingCrispr.KMT2C.3	0.0225594	2.20302	1.64667	1.13948
SingCrispr.AXL.2	0.0665631	2.19347	1.17677	1.13322
SingCrispr.KAT2A.4	0.0662706	2.14124	1.17868	1.09845
SingCrispr.USP22.1	0.0382267	2.11486	1.41763	1.08056
SingCrispr.FGR.3	0.157934	2.10315	0.801524	1.07255
SingCrispr.USP18.1	0.0612614	2.09746	1.21281	1.06864
SingCrispr.KDM6B.2	0.205777	2.09715	0.686603	1.06843
SingCrispr.CHD4.3	0.0300731	2.08799	1.52182	1.06212
SingCrispr.HDAC10.1	0.0602194	2.07466	1.22026	1.05288
SingCrispr.MAPK3.3	0.16574	2.04618	0.780572	1.03293
SingCrispr.RNF40.1	0.0293236	2.04518	1.53278	1.03223
SingCrispr.PARP1.1	0.0593601	1.99979	1.22651	0.999852
SingCrispr.KMT3B.2	0.22	1.95529	0.657577	0.967382
SingCrispr.SRC.3	0.282395	1.93767	0.549143	0.954326
SingCrispr.EZH1.1	0.0352651	1.77393	1.45266	0.826951
SingCrispr.KMT1E.3	0.0349543	1.73561	1.4565	0.795443
SingCrispr.KMT2C.2	0.13351	1.69677	0.874486	0.762795
SingCrispr.KMT1A.3	0.13	1.65837	0.886057	0.729767
SingCrispr.MLLT3.2	0.0575503	1.65746	1.23995	0.728977
SingCrispr.PRDM16.3	0.181682	1.64581	0.740688	0.718796
SingCrispr.CHD3.3	0.106527	1.61736	0.972542	0.693643
SingCrispr.RNF2.3	0.103071	1.56328	0.986862	0.644579
SingCrispr.USP18.2	0.0850457	1.55666	1.07035	0.63845
SingCrispr.CHD6.4	0.0471115	1.5329	1.32687	0.616259
SingCrispr.HDAC6.4	0.0664168	1.52895	1.17772	0.612539
SingCrispr.PIN1.1	0.174351	1.51692	0.758576	0.601146
SingCrispr.HERC4.4	0.155393	1.49724	0.808568	0.58231
SingCrispr.PARP1.2	0.186892	1.47589	0.728409	0.561583
SingCrispr.KAT2B.2	0.0619744	1.45233	1.20779	0.538372
SingCrispr.RNF20.4	0.131444	1.43298	0.881258	0.519018
SingCrispr.KDM4C.1	0.0653016	1.41807	1.18508	0.503932
SingCrispr.KMT2D.1	0.284753	1.3969	0.545531	0.482233
SingCrispr.TRRAP.3	0.164406	1.38953	0.784083	0.474602
SingCrispr.HDAC5.3	0.0821389	1.33866	1.08545	0.420792
SingCrispr.BAP1.1	0.347751	1.30582	0.458731	0.384958
SingCrispr.KMT2E.3	0.0659415	1.28517	1.18084	0.361962
SingCrispr.JMJD1C.1	0.401755	1.27975	0.396039	0.355862
SingCrispr.KDM4D.3	0.0850457	1.27535	1.07035	0.350896
SingCrispr.ATF2.2	0.0885375	1.24097	1.05287	0.311463
SingCrispr.USP22.2	0.126417	1.24049	0.898195	0.310906
SingCrispr.ARAF.2	0.105704	1.23965	0.975909	0.309929
SingCrispr.CHD2.3	0.162066	1.23902	0.790309	0.309194
SingCrispr.PRMT7.2	0.199122	1.2346	0.70088	0.30404
SingCrispr.HDAC7.3	0.166015	1.19966	0.779854	0.262631
SingCrispr.KDM5D.1	0.112322	1.19503	0.949536	0.257048
SingCrispr.HDAC4.4	0.0917733	1.18976	1.03728	0.250672
SingCrispr.KAT2A.1	0.116929	1.15359	0.932079	0.206126
SingCrispr.KDM1A.2	0.14543	1.0868	0.837347	0.12009
SingCrispr.RAF1.1	0.298519	1.08309	0.525028	0.115147
SingCrispr.KDM5D.4	0.104077	1.08061	0.982646	0.111846
SingCrispr.KMT3B.3	0.216947	1.07816	0.663646	0.108565
SingCrispr.HDAC6.3	0.126106	1.0713	0.899264	0.0993681
SingCrispr.FGR.1	0.351627	1.06412	0.453918	0.0896672
SingCrispr.CREBBP.2	0.133894	1.06159	0.873239	0.0862296
SingCrispr.KAT3B.2	0.191956	1.05397	0.716798	0.0758335
SingCrispr.KDM4D.1	0.100987	1.04624	0.995734	0.0652079
SingCrispr.HDAC11.1	0.16574	1.04459	0.780572	0.0629315
SingCrispr.KDM3A.4	0.196819	1.03586	0.705933	0.0508221
SingCrispr.HDAC7.4	0.183035	1.03276	0.737466	0.0465114
SingCrispr.PRDM2.2	0.146837	1.0278	0.833164	0.039566
SingCrispr.FGFR2.4	0.141627	1.0206	0.848854	0.0294182
SingCrispr.KAT2B.1	0.136691	1.00922	0.86426	0.0132474
SingCrispr.EHMT1.1	0.0985923	1	1.00616	0
SingCrispr.MAP3K8.2	0.127751	0.992195	0.893634	-0.0113048
SingCrispr.MAP3K8.4	0.250622	0.987114	0.600982	-0.0187111
SingCrispr.MAP2K1.3	0.313419	0.985082	0.503875	-0.0216844
SingCrispr.HERC2.4	0.21053	0.983634	0.676686	-0.0238063
SingCrispr.SETDB2.2	0.247038	0.957041	0.607236	-0.0633474
SingCrispr.PPIC.2	0.178263	0.956711	0.748938	-0.0638455
SingCrispr.SRC.1	0.297715	0.948813	0.5262	-0.075805
SingCrispr.BRAF.2	0.20989	0.940272	0.678008	-0.0888504
SingCrispr.TET1.1	0.310603	0.936492	0.507794	-0.0946612
SingCrispr.CARM1.2	0.146673	0.924716	0.833651	-0.112917
SingCrispr.CHD5.4	0.175027	0.924036	0.756894	-0.11398
SingCrispr.KDM1A.4	0.190238	0.91037	0.720704	-0.135475
SingCrispr.TET3.4	0.263565	0.903524	0.579112	-0.146365
SingCrispr.KDM6B.4	0.295539	0.892155	0.529385	-0.164634
SingCrispr.EYA2.2	0.203016	0.88559	0.692469	-0.17529
SingCrispr.CDK19.1	0.189945	0.882226	0.721372	-0.180779
SingCrispr.PRDM13.3	0.147093	0.881056	0.832407	-0.182694
SingCrispr.TET3.2	0.200859	0.860739	0.697108	-0.216352
SingCrispr.KDM6A.2	0.17989	0.860533	0.744992	-0.216698
SingCrispr.HDAC6.1	0.164899	0.856112	0.782781	-0.224129
SingCrispr.BAP1.2	0.397623	0.853348	0.400528	-0.228793
SingCrispr.KDM6A.4	0.164771	0.849065	0.783118	-0.236053
SingCrispr.EYA2.3	0.16808	0.841227	0.774483	-0.249433
SingCrispr.APEX1.1	0.311883	0.840868	0.506008	-0.250049
SingCrispr.HERC3.3	0.333693	0.837019	0.476653	-0.256668
SingCrispr.SETD1A.4	0.412925	0.829845	0.384129	-0.269086
SingCrispr.CDK4.4	0.296033	0.819821	0.52866	-0.286619
SingCrispr.HDAC4.1	0.276197	0.811276	0.55878	-0.301736
SingCrispr.HERC3.1	0.263272	0.807799	0.579595	-0.307931
SingCrispr.KMT2A.3	0.361115	0.804211	0.442354	-0.314354
SingCrispr.KMT5B.1	0.354113	0.791709	0.450858	-0.336957
SingCrispr.HDAC9.1	0.421243	0.762194	0.375467	-0.39177
SingCrispr.RNF40.3	0.373108	0.754638	0.428166	-0.406144
SingCrispr.JMJD1C.4	0.307331	0.750222	0.512394	-0.414611
SingCrispr.MLLT6.4	0.245612	0.746323	0.60975	-0.422129
SingCrispr.CARM1.4	0.335649	0.746245	0.474115	-0.422279
SingCrispr.PRMT5.2	0.339707	0.744983	0.468895	-0.424721
SingCrispr.CDK19.4	0.351865	0.734347	0.453624	-0.445465
SingCrispr.KDM5A.2	0.254954	0.727104	0.593538	-0.459766
SingCrispr.KAT1.3	0.239835	0.712798	0.620087	-0.488435
SingCrispr.KDM2A.1	0.231609	0.703495	0.635245	-0.507388
SingCrispr.HERC4.3	0.265503	0.701064	0.575931	-0.512381
SingCrispr.MAP2K2.4	0.401682	0.685993	0.396118	-0.543734
SingCrispr.HDAC10.2	0.43468	0.683337	0.36183	-0.549331
SingCrispr.EHMT1.2	0.181207	0.680214	0.741826	-0.555939
SingCrispr.KMT4.1	0.19925	0.677189	0.700601	-0.562369
SingCrispr.CHD5.1	0.314607	0.676597	0.502232	-0.56363
SingCrispr.USP11.3	0.178702	0.670978	0.747871	-0.575662
SingCrispr.HDAC6.2	0.502907	0.662858	0.298513	-0.593229
SingCrispr.CHD6.2	0.22532	0.659898	0.6472	-0.599684
SingCrispr.RNF40.4	0.303346	0.657745	0.518062	-0.604399
SingCrispr.UBE2B.2	0.358958	0.652106	0.444956	-0.616821
SingCrispr.CHD9.1	0.25287	0.648436	0.597102	-0.624965
SingCrispr.KDM4C.2	0.449634	0.646983	0.34714	-0.6282
SingCrispr.HDAC9.2	0.296161	0.644103	0.528472	-0.634637
SingCrispr.KSR1.3	0.299305	0.644103	0.523886	-0.634637
SingCrispr.JMJD1C.2	0.27234	0.641872	0.564889	-0.639642
SingCrispr.SIRT6.1	0.271005	0.640295	0.567022	-0.643192
SingCrispr.UBE2A.1	0.325466	0.636945	0.487494	-0.650759
SingCrispr.CHD7.3	0.476417	0.636036	0.322013	-0.652819
SingCrispr.DNMT3B.1	0.326252	0.630707	0.486446	-0.664957
SingCrispr.PRMT6.2	0.328647	0.628339	0.48327	-0.670386
SingCrispr.HIRA.1	0.295119	0.616012	0.530003	-0.69897
SingCrispr.ATRX.3	0.416124	0.614508	0.380777	-0.702497
SingCrispr.CHD6.3	0.421536	0.614232	0.375166	-0.703144
SingCrispr.KSR1.4	0.420073	0.607373	0.376675	-0.719346
SingCrispr.HDAC1.1	0.224406	0.601472	0.648966	-0.733431
SingCrispr.HDAC3.1	0.455923	0.590996	0.341108	-0.75878
SingCrispr.TET2.4	0.299561	0.58877	0.523514	-0.764225
SingCrispr.AXL.1	0.345686	0.5865	0.461319	-0.769798
SingCrispr.AXL.3	0.203492	0.583663	0.691453	-0.776792
SingCrispr.ADCY9.4	0.613364	0.580566	0.212282	-0.784467
SingCrispr.ADCY9.1	0.28936	0.578285	0.538561	-0.790148
SingCrispr.DAXX.4	0.462925	0.57668	0.334489	-0.794156
SingCrispr.HERC3.4	0.57841	0.569198	0.237765	-0.812999
SingCrispr.CDK4.3	0.31117	0.564752	0.507002	-0.824312
SingCrispr.TET3.3	0.381792	0.563724	0.418174	-0.826939
SingCrispr.KDM5B.4	0.458775	0.559009	0.3384	-0.839056
SingCrispr.EYA2.4	0.244241	0.558417	0.612181	-0.840586
SingCrispr.HDAC10.3	0.469141	0.556358	0.328697	-0.845915
SingCrispr.SETD1B.2	0.352066	0.546721	0.453376	-0.871124
SingCrispr.KAT2A.2	0.238611	0.546429	0.62231	-0.871895
SingCrispr.CHD5.3	0.227495	0.545147	0.643027	-0.875282
SingCrispr.BARD1.3	0.300439	0.544442	0.522244	-0.877149
SingCrispr.ATF2.4	0.334516	0.542982	0.475584	-0.881023
SingCrispr.SETD1A.3	0.440585	0.536926	0.35597	-0.897206
SingCrispr.RAF1.2	0.581664	0.52705	0.235328	-0.923988
SingCrispr.HIRA.3	0.311645	0.517738	0.506339	-0.949705
SingCrispr.KDM3A.1	0.276344	0.513147	0.55855	-0.962557
SingCrispr.KMT6.2	0.259013	0.512595	0.586679	-0.96411
SingCrispr.MAPK1.4	0.387386	0.505522	0.411856	-0.984154
SingCrispr.HERC4.2	0.290969	0.504904	0.536153	-0.98592
SingCrispr.PRMT7.4	0.375393	0.498654	0.425514	-1.00389
SingCrispr.KDM2A.2	0.47638	0.490792	0.322046	-1.02682
SingCrispr.BARD1.4	0.30128	0.487827	0.52103	-1.03556
SingCrispr.SIRT1.1	0.301207	0.485607	0.521136	-1.04214
SingCrispr.SETDB2.3	0.272249	0.482187	0.565034	-1.05234
SingCrispr.KDM2A.3	0.464899	0.48139	0.332641	-1.05472
SingCrispr.KDM3A.3	0.495576	0.479767	0.30489	-1.05959
SingCrispr.EHMT2.3	0.301517	0.473505	0.520688	-1.07855
SingCrispr.CHD4.2	0.598812	0.471181	0.22271	-1.08565
SingCrispr.KDM5D.3	0.490018	0.466128	0.309788	-1.1012
SingCrispr.KDM5B.3	0.389086	0.461993	0.409954	-1.11406
SingCrispr.PTEN.2	0.458592	0.455412	0.338573	-1.13475
SingCrispr.PRDM14.4	0.329598	0.455183	0.482016	-1.13548
SingCrispr.HDAC8.3	0.42075	0.453758	0.375976	-1.14
SingCrispr.KDM5B.2	0.294607	0.447712	0.530757	-1.15936
SingCrispr.HERC1.3	0.395649	0.446625	0.40269	-1.16286
SingCrispr.CHD8.3	0.286051	0.43654	0.543556	-1.19581
SingCrispr.KMT2D.3	0.336709	0.431883	0.472745	-1.21129
SingCrispr.KAT1.1	0.311079	0.431875	0.50713	-1.21131
SingCrispr.HERC5.3	0.304607	0.427065	0.51626	-1.22747
SingCrispr.CHD1.2	0.410969	0.420104	0.386191	-1.25118
SingCrispr.KDM5C.1	0.52543	0.418004	0.279485	-1.25841
SingCrispr.HDAC9.4	0.434168	0.41101	0.362342	-1.28275
SingCrispr.CHD9.3	0.583894	0.409972	0.233666	-1.2864
SingCrispr.SIRT2.1	0.348355	0.403714	0.457978	-1.30859
SingCrispr.SETD2.3	0.320073	0.400317	0.494751	-1.32079
SingCrispr.DNMT3B.2	0.308044	0.394044	0.511387	-1.34357
SingCrispr.BAP1.3	0.464534	0.392621	0.332983	-1.34879
SingCrispr.HDAC8.4	0.348245	0.392309	0.458115	-1.34994
SingCrispr.KMT4.3	0.594552	0.390605	0.22581	-1.35622
SingCrispr.KMT6.4	0.551901	0.385871	0.258139	-1.37381
SingCrispr.HDAC1.2	0.360037	0.385206	0.443653	-1.3763
SingCrispr.CHD6.1	0.531517	0.381862	0.274483	-1.38888
SingCrispr.EHMT2.4	0.360073	0.381653	0.443609	-1.38967
SingCrispr.PTEN.1	0.393583	0.378573	0.404963	-1.40136
SingCrispr.EZH1.2	0.354717	0.370405	0.450118	-1.43283
SingCrispr.TET2.2	0.385631	0.369569	0.413828	-1.43608
SingCrispr.HDAC10.4	0.453071	0.369101	0.343833	-1.43791
SingCrispr.HDAC9.3	0.474351	0.368061	0.3239	-1.44198
SingCrispr.CDK19.3	0.490091	0.367454	0.309723	-1.44436
SingCrispr.EHMT2.1	0.63192	0.366476	0.199338	-1.44821
SingCrispr.CHD3.1	0.413455	0.365407	0.383572	-1.45242
SingCrispr.KDM4A.3	0.590347	0.362144	0.228892	-1.46537
SingCrispr.CDK4.2	0.462541	0.357081	0.33485	-1.48568
SingCrispr.KAT13D.1	0.623967	0.351275	0.204838	-1.50933
SingCrispr.HDAC11.3	0.42479	0.351047	0.371826	-1.51027
SingCrispr.HERC2.2	0.487404	0.347384	0.312111	-1.5254
SingCrispr.RAF1.4	0.617587	0.344173	0.209302	-1.5388
SingCrispr.UHRF1.1	0.387532	0.33969	0.411692	-1.55771
SingCrispr.MLLT3.3	0.39287	0.33485	0.405751	-1.57841
SingCrispr.SIRT6.4	0.404534	0.334203	0.393045	-1.5812
SingCrispr.DNMT3A.4	0.524607	0.333835	0.280166	-1.58279
SingCrispr.HIRA.4	0.668007	0.333623	0.175219	-1.58371
SingCrispr.PRDM14.3	0.490183	0.332399	0.309642	-1.58901
SingCrispr.KMT5B.3	0.526325	0.330099	0.278746	-1.59903
SingCrispr.PRDM13.2	0.536837	0.329809	0.270157	-1.6003
SingCrispr.APEX1.3	0.578757	0.320864	0.237504	-1.63997
SingCrispr.UHRF2.3	0.538099	0.320192	0.269138	-1.64299
SingCrispr.MAP3K9.3	0.535686	0.317706	0.27109	-1.65423
SingCrispr.SETD8.2	0.474625	0.317351	0.323649	-1.65585
SingCrispr.SIRT2.2	0.461517	0.317197	0.335812	-1.65655
SingCrispr.HDAC11.2	0.513931	0.30604	0.289096	-1.70821
SingCrispr.KMT1E.4	0.436417	0.304729	0.360099	-1.7144
SingCrispr.KDM4B.1	0.631609	0.302273	0.199552	-1.72607
SingCrispr.SIRT2.3	0.472724	0.299566	0.325392	-1.73905
SingCrispr.MLLT1.4	0.484497	0.299148	0.314709	-1.74107
SingCrispr.MOS.4	0.548903	0.295931	0.260504	-1.75667
SingCrispr.CHD8.2	0.461463	0.294936	0.335864	-1.76152
SingCrispr.KDM5A.3	0.48234	0.291384	0.316647	-1.77901
SingCrispr.KAT3B.3	0.49894	0.286459	0.301952	-1.8036
SingCrispr.HDAC1.4	0.474223	0.284886	0.324017	-1.81154
SingCrispr.BRAF.4	0.70404	0.283579	0.152403	-1.81818
SingCrispr.KDM1A.3	0.62192	0.283545	0.206266	-1.81835
SingCrispr.KMT6.3	0.465521	0.279336	0.332061	-1.83993
SingCrispr.KDM6A.3	0.535905	0.274352	0.270912	-1.8659
SingCrispr.SETD8.4	0.618501	0.273024	0.20866	-1.8729
SingCrispr.AURKB.1	0.571225	0.270876	0.243193	-1.8843
SingCrispr.MAP3K8.1	0.517916	0.269602	0.285741	-1.8911
SingCrispr.CHD1.1	0.705649	0.267676	0.151411	-1.90144
SingCrispr.MLLT10.4	0.553144	0.264017	0.257161	-1.9213
SingCrispr.RNF2.1	0.534424	0.263266	0.272114	-1.9254
SingCrispr.SRC.4	0.573327	0.262711	0.241597	-1.92845
SingCrispr.MLLT6.3	0.602962	0.262199	0.21971	-1.93126
SingCrispr.UBE2A.2	0.53543	0.262016	0.271298	-1.93228
SingCrispr.KMT2D.4	0.495137	0.260445	0.305275	-1.94095
SingCrispr.PRDM5.3	0.516417	0.260398	0.287	-1.94121
SingCrispr.DNMT3L.4	0.452669	0.257879	0.344219	-1.95523
SingCrispr.KDM4A.1	0.720841	0.256752	0.142161	-1.96155
SingCrispr.MAP3K5.2	0.475777	0.256043	0.322597	-1.96554
SingCrispr.KDM4C.3	0.474461	0.253255	0.3238	-1.98134
SingCrispr.TRRAP.1	0.566618	0.249501	0.24671	-2.00288
SingCrispr.KSR1.1	0.638044	0.247556	0.195149	-2.01417
SingCrispr.SRCAP.4	0.671298	0.24655	0.173085	-2.02005
SingCrispr.MAP3K5.4	0.660786	0.245611	0.179939	-2.02555
SingCrispr.CHD4.4	0.677057	0.245091	0.169375	-2.02861
SingCrispr.MLLT10.1	0.465941	0.24294	0.331669	-2.04133
SingCrispr.EYA2.1	0.637861	0.241022	0.195274	-2.05276
SingCrispr.UBE2B.1	0.556965	0.240172	0.254172	-2.05786
SingCrispr.KMT1A.2	0.465064	0.238746	0.332487	-2.06645
SingCrispr.PRDM5.4	0.590475	0.235371	0.228798	-2.08699
SingCrispr.KDM5A.1	0.612797	0.235043	0.212683	-2.089
SingCrispr.TRRAP.4	0.641133	0.234966	0.193052	-2.08947
SingCrispr.CHD4.1	0.516252	0.233031	0.287138	-2.10141
SingCrispr.USP11.1	0.492431	0.232578	0.307654	-2.10421
SingCrispr.SIRT1.3	0.581389	0.23003	0.235533	-2.12011
SingCrispr.RNF20.3	0.649104	0.225836	0.187686	-2.14666
SingCrispr.DNMT1.2	0.523144	0.223828	0.281378	-2.15954
SingCrispr.PRMT5.3	0.653839	0.22375	0.184529	-2.16004
SingCrispr.DNMT3L.1	0.641627	0.223304	0.192717	-2.16292
SingCrispr.CHD1L.1	0.744388	0.223222	0.128201	-2.16345
SingCrispr.CHD7.4	0.66543	0.222852	0.176898	-2.16585
SingCrispr.KDM1A.1	0.523419	0.22225	0.281151	-2.16974
SingCrispr.KDM4A.4	0.703163	0.221457	0.152944	-2.1749
SingCrispr.DNMT1.3	0.677386	0.216052	0.169164	-2.21055
SingCrispr.BRAF.3	0.583675	0.21221	0.233829	-2.23643
SingCrispr.CDK4.1	0.571645	0.211254	0.242873	-2.24295
SingCrispr.KAT13D.4	0.533272	0.206877	0.273051	-2.27315
SingCrispr.AURKB.3	0.519945	0.205396	0.284042	-2.28352
SingCrispr.ATF2.3	0.690841	0.204682	0.160622	-2.28854
SingCrispr.MAP3K5.1	0.786472	0.20117	0.104317	-2.31351
SingCrispr.KSR1.2	0.55053	0.200986	0.259219	-2.31484
SingCrispr.PRDM9.4	0.602249	0.199998	0.220224	-2.32195
SingCrispr.DNMT1.1	0.569177	0.198385	0.244752	-2.33362
SingCrispr.TET2.3	0.65223	0.196516	0.185599	-2.34728
SingCrispr.KMT1B.2	0.534205	0.191773	0.272292	-2.38253
SingCrispr.MLLT1.2	0.655539	0.190867	0.183401	-2.38936
SingCrispr.CREBBP.4	0.70841	0.190545	0.149716	-2.3918
SingCrispr.KDM4A.2	0.7034	0.190297	0.152797	-2.39368
SingCrispr.ATRX.2	0.535137	0.190226	0.271535	-2.39422
SingCrispr.KDM2A.4	0.671225	0.190165	0.173132	-2.39467
SingCrispr.KAT2B.4	0.795868	0.188214	0.0991588	-2.40956
SingCrispr.EYA1.4	0.733437	0.186302	0.134637	-2.42428
SingCrispr.HERC1.4	0.574698	0.1851	0.24056	-2.43362
SingCrispr.KMT5C.1	0.604351	0.184276	0.218711	-2.44006
SingCrispr.HDAC5.4	0.614991	0.18347	0.211131	-2.44639
SingCrispr.PRDM1.1	0.754497	0.180119	0.122342	-2.47297
SingCrispr.TET3.1	0.631298	0.178579	0.199766	-2.48536
SingCrispr.KMT4.4	0.697514	0.178193	0.156447	-2.48849
SingCrispr.KAT2A.3	0.762651	0.176217	0.117674	-2.50458
SingCrispr.KDM4B.3	0.689269	0.175013	0.161611	-2.51446
SingCrispr.FGR.2	0.70543	0.174713	0.151546	-2.51694
SingCrispr.FGFR2.1	0.688848	0.173585	0.161876	-2.52629
SingCrispr.SETD8.3	0.644625	0.170243	0.190693	-2.55434
SingCrispr.HERC3.2	0.701079	0.16967	0.154233	-2.55919
SingCrispr.CHD9.2	0.657002	0.169485	0.182433	-2.56077
SingCrispr.PARP1.3	0.840859	0.169085	0.0752767	-2.56418
SingCrispr.USP11.2	0.617112	0.167195	0.209636	-2.5804
SingCrispr.MAP2K1.2	0.683729	0.16571	0.165116	-2.59327
SingCrispr.SETD2.4	0.612029	0.165348	0.213228	-2.59642
SingCrispr.APEX1.2	0.69925	0.162236	0.155367	-2.62384
SingCrispr.MAPK3.2	0.75691	0.162075	0.120956	-2.62526
SingCrispr.KDM2B.2	0.816837	0.161938	0.0878644	-2.62649
SingCrispr.DNMT3B.3	0.652194	0.160648	0.185623	-2.63803
SingCrispr.CHD5.2	0.763437	0.160562	0.117227	-2.6388
SingCrispr.KDM5C.2	0.640768	0.160219	0.193299	-2.64188
SingCrispr.SETD1A.2	0.718062	0.157872	0.143838	-2.66317
SingCrispr.KMT4.2	0.683327	0.157056	0.165371	-2.67065
SingCrispr.KMT3B.1	0.696472	0.156642	0.157097	-2.67445
SingCrispr.SIRT1.4	0.632011	0.154551	0.199275	-2.69385
SingCrispr.HERC2.3	0.710658	0.154156	0.148339	-2.69754
SingCrispr.KDM4B.2	0.763675	0.153385	0.117092	-2.70477
SingCrispr.PARP1.4	0.725229	0.153068	0.139525	-2.70776
SingCrispr.UHRF1.3	0.634534	0.152559	0.197545	-2.71256
SingCrispr.FGR.4	0.681005	0.151378	0.166849	-2.72377
SingCrispr.ATF2.1	0.618391	0.151326	0.208737	-2.72427
SingCrispr.CHD1.3	0.655411	0.148392	0.183486	-2.75251
SingCrispr.ARAF.1	0.627806	0.146841	0.202174	-2.76767
SingCrispr.BARD1.2	0.789104	0.141913	0.102866	-2.81692
SingCrispr.KDM3A.2	0.691207	0.138726	0.160392	-2.84969
SingCrispr.HDAC3.4	0.618446	0.138656	0.208698	-2.85042
SingCrispr.ATRX.1	0.721956	0.134881	0.141489	-2.89025
SingCrispr.HDAC3.2	0.667276	0.134592	0.175694	-2.89333
SingCrispr.KDM6B.3	0.716289	0.133926	0.144912	-2.90049
SingCrispr.PRDM13.1	0.636033	0.133881	0.19652	-2.90098
SingCrispr.MAP3K5.3	0.696618	0.133833	0.157005	-2.90149
SingCrispr.CHD2.2	0.671865	0.133336	0.172718	-2.90686
SingCrispr.USP18.4	0.686234	0.130093	0.163528	-2.94238
SingCrispr.PRDM5.2	0.750567	0.130043	0.124611	-2.94294
SingCrispr.MAP3K9.4	0.712559	0.125805	0.147179	-2.99073
SingCrispr.CHD2.4	0.731005	0.12552	0.136079	-2.99401
SingCrispr.MLLT10.3	0.6834	0.124684	0.165325	-3.00366
SingCrispr.HERC5.1	0.786709	0.123945	0.104186	-3.01222
SingCrispr.KMT1B.3	0.736453	0.121528	0.132855	-3.04064
SingCrispr.DAXX.1	0.711463	0.120305	0.147848	-3.05523
SingCrispr.KDM5C.3	0.759177	0.119037	0.119657	-3.07052
SingCrispr.KMT2E.2	0.727404	0.118917	0.138224	-3.07197
SingCrispr.HDAC4.3	0.785338	0.117269	0.104943	-3.09211
SingCrispr.FGFR2.3	0.788336	0.115491	0.103288	-3.11415
SingCrispr.RNF20.2	0.688172	0.114327	0.162303	-3.12876
SingCrispr.HDAC4.2	0.771956	0.114004	0.112407	-3.13285
SingCrispr.BRAF.1	0.846069	0.112408	0.072594	-3.15319
SingCrispr.DNMT1.4	0.779506	0.111172	0.10818	-3.16913
SingCrispr.CREBBP.3	0.785868	0.111033	0.10465	-3.17094
SingCrispr.MLLT11.2	0.742779	0.110134	0.129141	-3.18266
SingCrispr.PRMT6.4	0.813364	0.109253	0.0897152	-3.19425
SingCrispr.PRDM16.4	0.722084	0.109106	0.141412	-3.1962
SingCrispr.ARAF.3	0.773675	0.107537	0.111442	-3.21709
SingCrispr.PRKACA.1	0.766874	0.103169	0.115276	-3.27692
SingCrispr.TET1.2	0.75649	0.100899	0.121197	-3.30902
SingCrispr.USP22.4	0.759543	0.100125	0.119448	-3.32013
SingCrispr.EYA1.1	0.746746	0.0999838	0.126827	-3.32216
SingCrispr.CHD7.1	0.812907	0.098385	0.0899593	-3.34542
SingCrispr.CHD8.4	0.807733	0.0961555	0.0927321	-3.37849
SingCrispr.CARM1.1	0.825192	0.0926982	0.083445	-3.43131
SingCrispr.KMT2D.2	0.795868	0.0926023	0.0991588	-3.43281
SingCrispr.PRDM2.3	0.799835	0.0923	0.0969993	-3.43753
SingCrispr.ARAF.4	0.818848	0.090949	0.0867966	-3.4588
SingCrispr.MAPK3.1	0.752596	0.0887135	0.123438	-3.4947
SingCrispr.KDM6A.1	0.829616	0.0868342	0.0811228	-3.52559
SingCrispr.SETD2.1	0.780768	0.0847823	0.107478	-3.56009
SingCrispr.DNMT3A.2	0.867952	0.0846373	0.0615041	-3.56256
SingCrispr.TET1.4	0.771079	0.0819426	0.112901	-3.60924
SingCrispr.MAPK1.2	0.792998	0.0815801	0.100728	-3.61564
SingCrispr.MAP2K2.3	0.779762	0.0813253	0.108038	-3.62015
SingCrispr.HDAC3.3	0.854497	0.0803304	0.0682893	-3.63791
SingCrispr.KDM5D.2	0.776124	0.079869	0.110069	-3.64622
SingCrispr.PRDM14.1	0.902779	0.0797486	0.0444187	-3.6484
SingCrispr.PRDM2.4	0.913199	0.0795916	0.0394344	-3.65124
SingCrispr.EHMT1.3	0.813748	0.079503	0.0895102	-3.65285
SingCrispr.HERC5.4	0.850293	0.0784087	0.0704316	-3.67284
SingCrispr.MLLT1.1	0.834863	0.0782903	0.0783848	-3.67502
SingCrispr.SETD1A.1	0.812541	0.074793	0.0901546	-3.74095
SingCrispr.AURKB.2	0.795375	0.0745808	0.0994282	-3.74505
SingCrispr.CHD9.4	0.893876	0.0744339	0.0487229	-3.7479
SingCrispr.MAP3K9.2	0.804863	0.0734716	0.0942781	-3.76667
SingCrispr.PRMT7.1	0.822486	0.0730771	0.0848713	-3.77444
SingCrispr.SRCAP.3	0.799817	0.0725828	0.0970093	-3.78423
SingCrispr.UHRF2.4	0.931627	0.0724142	0.0307579	-3.78758
SingCrispr.KAT3B.1	0.850512	0.0723202	0.0703196	-3.78946
SingCrispr.EZH1.4	0.902303	0.072132	0.0446474	-3.79322
SingCrispr.PRDM1.4	0.867276	0.0719195	0.0618426	-3.79747
SingCrispr.EHMT1.4	0.934442	0.0717313	0.0294475	-3.80125
SingCrispr.MAP3K8.3	0.839781	0.0716182	0.0758342	-3.80353
SingCrispr.SETD2.2	0.834278	0.070642	0.0786893	-3.82333
SingCrispr.KMT2E.4	0.820603	0.0703245	0.0858667	-3.82983
SingCrispr.RNF20.1	0.80638	0.0702112	0.0934601	-3.83216
SingCrispr.PRDM2.1	0.825941	0.069347	0.0830507	-3.85002
SingCrispr.CHD1L.4	0.838446	0.0692748	0.0765249	-3.85153
SingCrispr.CDK8.1	0.808812	0.0690954	0.0921526	-3.85527
SingCrispr.APEX1.4	0.830878	0.0690872	0.080463	-3.85544
SingCrispr.CARM1.3	0.847495	0.0689649	0.0718626	-3.85799
SingCrispr.EYA1.2	0.823163	0.068787	0.0845143	-3.86172
SingCrispr.HDAC5.1	0.820073	0.068695	0.0861474	-3.86365
SingCrispr.KDM4D.2	0.810274	0.0680201	0.091368	-3.8779
SingCrispr.HERC1.1	0.933437	0.0676079	0.029915	-3.88667
SingCrispr.MLLT11.1	0.86287	0.067511	0.0640545	-3.88873
SingCrispr.KMT1E.1	0.872669	0.0670226	0.0591504	-3.89921
SingCrispr.KDM5C.4	0.853857	0.0638681	0.0686147	-3.96876
SingCrispr.SIRT2.4	0.896234	0.0632817	0.0475786	-3.98207
SingCrispr.MLLT3.1	0.867148	0.061363	0.0619067	-4.02649
SingCrispr.MAP2K2.1	0.851298	0.0593296	0.0699184	-4.0751
SingCrispr.PRDM9.2	0.840914	0.0589884	0.0752484	-4.08342
SingCrispr.USP11.4	0.866874	0.0546706	0.0620441	-4.19309
SingCrispr.PRKACA.4	0.919122	0.053789	0.0366266	-4.21655
SingCrispr.KDM5B.1	0.888574	0.0519294	0.0513064	-4.2673
SingCrispr.OAS1.4	0.908154	0.0510729	0.0418407	-4.2913
SingCrispr.DAXX.2	0.909817	0.0508491	0.0410459	-4.29763
SingCrispr.MAPK1.3	0.931828	0.050521	0.0306642	-4.30697
SingCrispr.MLLT1.3	0.873144	0.0504312	0.0589139	-4.30954
SingCrispr.PRDM9.3	0.873821	0.0502107	0.0585776	-4.31586
SingCrispr.MOS.3	0.900859	0.0496711	0.0453431	-4.33145
SingCrispr.PRDM9.1	0.928391	0.0469703	0.032269	-4.41211
SingCrispr.PRDM13.4	0.934022	0.0467541	0.0296429	-4.41876
SingCrispr.KMT2C.4	0.927989	0.0457908	0.0324572	-4.4488
SingCrispr.SRCAP.2	0.933931	0.0445816	0.0296854	-4.48741
SingCrispr.KMT1A.1	0.893492	0.0444289	0.0489094	-4.49236
SingCrispr.MLLT6.2	0.905631	0.0436415	0.0430489	-4.51815
SingCrispr.PRDM1.3	0.919305	0.0428043	0.0365402	-4.5461
SingCrispr.MOS.2	0.922285	0.0414604	0.0351348	-4.59212
SingCrispr.CHD7.2	0.932249	0.0414591	0.0304682	-4.59217
SingCrispr.EZH1.3	0.920878	0.0403778	0.0357981	-4.63029
SingCrispr.KAT1.4	0.912815	0.0401646	0.0396171	-4.63793
SingCrispr.HDAC11.4	0.900219	0.0400093	0.0456516	-4.64352
SingCrispr.HDAC7.1	0.926636	0.0399864	0.0330907	-4.64435
SingCrispr.DNMT3B.4	0.899305	0.0399626	0.0460928	-4.64521
SingCrispr.SRC.2	0.907294	0.0398901	0.0422518	-4.64783
SingCrispr.KMT2C.1	0.925649	0.0396826	0.0335537	-4.65535
SingCrispr.RNF2.4	0.932048	0.0388783	0.0305619	-4.68489
SingCrispr.SETD8.1	0.927276	0.0386172	0.032791	-4.69461
SingCrispr.DNMT3L.3	0.929909	0.0383282	0.0315597	-4.70545
SingCrispr.CHD8.1	0.913181	0.0381016	0.0394431	-4.71401
SingCrispr.CHD2.1	0.906307	0.0374113	0.0427246	-4.74038
SingCrispr.MLLT3.4	0.953876	0.0366492	0.0205082	-4.77007
SingCrispr.PRMT6.1	0.96596	0.0353858	0.015041	-4.82069
SingCrispr.HERC1.2	0.924059	0.0352654	0.0343005	-4.8256
SingCrispr.SETDB2.1	0.944698	0.0343674	0.0247068	-4.86282
SingCrispr.RAF1.3	0.946362	0.032708	0.0239427	-4.93421
SingCrispr.UBE2A.3	0.959031	0.0325563	0.0181673	-4.94092
SingCrispr.AURKB.4	0.915411	0.032389	0.0383837	-4.94835
SingCrispr.KMT2A.1	0.905119	0.0322474	0.0432944	-4.95467
SingCrispr.SETD1B.3	0.926965	0.0320705	0.0329365	-4.96261
SingCrispr.PRKACA.3	0.936325	0.0305444	0.0285732	-5.03295
SingCrispr.SIRT1.2	0.945356	0.0299774	0.0244044	-5.05998
SingCrispr.PRDM1.2	0.959689	0.0299108	0.0178694	-5.06319
SingCrispr.SETD1B.4	0.926417	0.0298233	0.0331936	-5.06742
SingCrispr.TET2.1	0.955101	0.0295978	0.0199509	-5.07836
SingCrispr.KAT3B.4	0.963437	0.0292052	0.0161767	-5.09763
SingCrispr.KMT2E.1	0.954314	0.0282778	0.0203085	-5.14419
SingCrispr.CHD1L.3	0.94075	0.0281218	0.026526	-5.15217
SingCrispr.TET1.3	0.960183	0.0272166	0.0176461	-5.19937
SingCrispr.DNMT3L.2	0.968739	0.0264588	0.0137934	-5.24011
SingCrispr.DNMT3A.1	0.956545	0.0250646	0.0192947	-5.31821
SingCrispr.CHD1L.2	0.933876	0.0236544	0.0297109	-5.40175
SingCrispr.KDM4B.4	0.960183	0.0234284	0.0176461	-5.4156
SingCrispr.KMT1A.4	0.961042	0.0211108	0.0172576	-5.56588
SingCrispr.KDM6B.1	0.965612	0.0202571	0.0151972	-5.62543
SingCrispr.MAP2K1.4	0.974369	0.0196729	0.0112764	-5.66765
SingCrispr.SIRT6.3	0.987422	0.0178895	0.00549707	-5.80475
SingCrispr.ATRX.4	0.959927	0.0178439	0.0177618	-5.80843
SingCrispr.AURKA.2	0.958117	0.0165912	0.0185815	-5.91344
SingCrispr.KAT13D.2	0.973931	0.0164697	0.011472	-5.92405
SingCrispr.MAPK3.4	0.984388	0.0164355	0.00683388	-5.92704
SingCrispr.MAP3K9.1	0.976764	0.0159307	0.0102103	-5.97204
SingCrispr.USP18.3	0.979525	0.0154882	0.00898462	-6.01269
SingCrispr.KDM5A.4	0.977239	0.014161	0.00999899	-6.14193
SingCrispr.ADCY9.2	0.970311	0.0121999	0.0130891	-6.35699
SingCrispr.KMT6.1	0.975814	0.011345	0.0106332	-6.4618
SingCrispr.HIRA.2	0.971974	0.0110789	0.0123452	-6.49604
SingCrispr.PRDM5.1	0.981901	0.0107723	0.00793217	-6.53653
SingCrispr.PRDM16.2	0.995996	0.0104625	0.00174226	-6.57863
SingCrispr.PIN1.3	0.996289	0.007475	0.00161473	-7.06371
SingCrispr.BAP1.4	0.967093	0.00558763	0.0145317	-7.48355
SingCrispr.ADCY9.3	0.996417	0.00499473	0.00155895	-7.64538
SingCrispr.HDAC1.3	0.970969	0.00237297	0.0127947	-8.71909
SingCrispr.DAXX.3	0.972431	0.00194065	0.012141	-9.00924
SingCrispr.OAS1.1	0.973455	0.00165672	0.011684	-9.23746
SingCrispr.KDM4D.4	0.974406	0.00161916	0.0112601	-9.27054
SingCrispr.MLLT10.2	0.975612	0.00136854	0.0107227	-9.51314
SingCrispr.PRMT7.3	0.977331	0.00125867	0.00995837	-9.63389
SingCrispr.OAS1.3	0.979159	0.00108357	0.00914676	-9.84999
SingCrispr.PIN1.4	0.978483	0.00107912	0.00944688	-9.85592
SingCrispr.PRMT5.1	0.983492	0.000848125	0.00722927	-10.2034
SingCrispr.OAS1.2	0.983675	0.000841744	0.00714855	-10.2143
SingCrispr.HDAC8.2	0.987751	0.000708696	0.00535236	-10.4625
SingCrispr.KMT5B.4	0.99064	0.000626217	0.0040842	-10.6411
SingCrispr.KDM2B.4	0.992121	0.000583531	0.00343551	-10.7429
SingCrispr.KDM2B.1	0.993803	0.00053765	0.00269989	-10.861
SingCrispr.PRMT5.4	0.994406	0.000528439	0.00243633	-10.886
SingCrispr.MAPK1.1	0.994369	0.00052521	0.0024523	-10.8948
SingCrispr.KMT5C.3	0.99713	0.000444789	0.0012483	-11.1346
SingCrispr.KMT5C.4	0.998355	0.000410632	0.00071515	-11.2499
SingCrispr.PIN1.2	0.999104	0.000375564	0.000389213	-11.3787
SingCrispr.KMT1B.1	0.998903	0.000375037	0.000476636	-11.3807
SingCrispr.MAP2K2.2	1	0.00025714	0	-11.9252

## Sheet: Combo_vs_DMSO
Supplementary Data 1/ CRISPR-Cas9 screen to identify chromatin regulators in melanoma resistance to MAPKi / Combo (Dabrafenib+Trametinib condition)
Crispr	pvalue	Combo/DMSO	(-)log10pvalue	log2foldchange
SingCrispr.KSR1.4	1.5e-05	13.9548	4.82391	3.80269
SingCrispr.PPIC.2	2e-05	11.0329	4.69897	3.46374
SingCrispr.KAT1.2	3e-05	10.9885	4.52288	3.45792
SingCrispr.RNF40.1	0.000895795	6.56944	3.04779	2.71577
SingCrispr.RNF2.1	5.48e-05	6.43637	4.26122	2.68625
SingCrispr.AXL.4	0.000895795	5.05008	3.04779	2.33631
SingCrispr.KMT1E.3	0.000365631	4.97524	3.43696	2.31476
SingCrispr.KDM5A.3	0.000127971	4.73882	3.89289	2.24453
SingCrispr.HERC4.1	0.000365631	4.68319	3.43696	2.22749
SingCrispr.SIRT6.2	0.00210238	4.52156	2.67729	2.17682
SingCrispr.HIRA.4	0.00354662	4.27371	2.45019	2.09549
SingCrispr.KMT3B.4	0.000987203	4.26213	3.00559	2.09157
SingCrispr.PRDM14.2	0.0013894	4.1952	2.85717	2.06874
SingCrispr.BRAF.2	0.00102377	4.00435	2.9898	2.00157
SingCrispr.KMT2A.2	0.000822669	4.00358	3.08477	2.00129
SingCrispr.ATF2.4	0.00124314	3.78587	2.90548	1.92063
SingCrispr.KMT1E.2	0.00120658	3.75953	2.91844	1.91055
SingCrispr.AURKA.1	0.0040585	3.60618	2.39163	1.85047
SingCrispr.SETDB2.3	0.00500914	3.57572	2.30024	1.83824
SingCrispr.RNF40.4	0.004351	3.423	2.36141	1.77526
SingCrispr.UHRF1.3	0.00990859	3.3665	2.00399	1.75125
SingCrispr.PPIC.1	0.00367459	3.24441	2.43479	1.69796
SingCrispr.PRKACA.1	0.0129616	3.08743	1.88734	1.62641
SingCrispr.HIRA.3	0.00808044	3.0805	2.09257	1.62317
SingCrispr.USP22.1	0.00705667	3.02087	2.1514	1.59496
SingCrispr.CHD5.1	0.0059415	2.87722	2.2261	1.52467
SingCrispr.EHMT1.2	0.0090128	2.84762	2.04514	1.50976
SingCrispr.CHD8.1	0.00676417	2.74993	2.16979	1.45939
SingCrispr.HDAC8.2	0.0294881	2.74255	1.53035	1.45552
SingCrispr.TET2.3	0.0259781	2.69726	1.58539	1.43149
SingCrispr.KMT2E.3	0.0129982	2.68382	1.88612	1.42429
SingCrispr.PARP1.2	0.0156124	2.6486	1.80653	1.40523
SingCrispr.HDAC4.4	0.0122303	2.5933	1.91256	1.37479
SingCrispr.HDAC6.4	0.0107313	2.55958	1.96935	1.35591
SingCrispr.ADCY9.1	0.0125594	2.53278	1.90103	1.34072
SingCrispr.KMT5C.1	0.117038	2.41063	0.931672	1.26941
SingCrispr.CHD4.4	0.0248995	2.3442	1.60381	1.22909
SingCrispr.CHD4.3	0.0161974	2.30414	1.79055	1.20423
SingCrispr.UBE2A.2	0.0249726	2.28983	1.60254	1.19524
SingCrispr.KDM6B.4	0.0151737	2.28239	1.81891	1.19055
SingCrispr.UHRF1.4	0.024223	2.21713	1.61577	1.14869
SingCrispr.RNF40.2	0.083181	2.21376	1.07998	1.1465
SingCrispr.HERC2.1	0.0249726	2.20068	1.60254	1.13795
SingCrispr.USP22.3	0.0249726	2.19907	1.60254	1.1369
SingCrispr.KMT1B.3	0.044351	2.16125	1.3531	1.11186
SingCrispr.AXL.2	0.0455941	2.13245	1.34109	1.09251
SingCrispr.KDM5A.2	0.0256124	2.10639	1.59155	1.07477
SingCrispr.AXL.1	0.0244058	2.10443	1.61251	1.07343
SingCrispr.PRDM2.2	0.0300548	2.10412	1.52209	1.07322
SingCrispr.HERC1.1	0.0451188	2.06117	1.34564	1.04346
SingCrispr.BARD1.4	0.0402194	2.03425	1.39556	1.0245
SingCrispr.KDM2B.3	0.0283181	2.03291	1.54794	1.02355
SingCrispr.CHD9.2	0.0298903	1.97802	1.52447	0.984055
SingCrispr.MLLT3.2	0.120165	1.96186	0.920224	0.972225
SingCrispr.HERC4.4	0.049159	1.94579	1.3084	0.960356
SingCrispr.PRDM16.4	0.0380256	1.93577	1.41992	0.952907
SingCrispr.KDM4C.1	0.0413163	1.91911	1.38388	0.940435
SingCrispr.KMT3B.2	0.0980622	1.89376	1.0085	0.921256
SingCrispr.MLLT6.1	0.0456856	1.88941	1.34022	0.917938
SingCrispr.MLLT10.1	0.0414442	1.83	1.38254	0.871843
SingCrispr.HDAC7.2	0.0732541	1.81492	1.13517	0.85991
SingCrispr.MLLT10.3	0.115082	1.80408	0.938992	0.851264
SingCrispr.KAT2B.1	0.054479	1.80181	1.26377	0.849447
SingCrispr.UHRF1.1	0.120274	1.75601	0.919827	0.812301
SingCrispr.PRKACA.2	0.167514	1.74939	0.77595	0.806848
SingCrispr.KMT5C.2	0.107532	1.74712	0.968462	0.804979
SingCrispr.EHMT2.3	0.0877148	1.73938	1.05693	0.798576
SingCrispr.RNF20.1	0.140841	1.73098	0.851271	0.79159
SingCrispr.ATRX.1	0.0878428	1.72095	1.05629	0.783205
SingCrispr.FGR.1	0.0808775	1.71368	1.09217	0.777099
SingCrispr.HDAC11.2	0.193547	1.6903	0.713214	0.757278
SingCrispr.CREBBP.2	0.0689031	1.67673	1.16176	0.745652
SingCrispr.TET1.3	0.150585	1.62195	0.822218	0.697732
SingCrispr.EYA1.1	0.120786	1.61827	0.917983	0.694456
SingCrispr.CHD1.2	0.0917733	1.60028	1.03728	0.678325
SingCrispr.KDM5B.4	0.0953382	1.58365	1.02073	0.663258
SingCrispr.DNMT3A.4	0.178282	1.56617	0.748894	0.647237
SingCrispr.CHD1.3	0.155759	1.55747	0.807548	0.639203
SingCrispr.EHMT2.1	0.149854	1.53817	0.824332	0.621219
SingCrispr.CREBBP.3	0.156856	1.53561	0.8045	0.618815
SingCrispr.CHD7.3	0.135704	1.52288	0.867408	0.606802
SingCrispr.PIN1.1	0.163419	1.5063	0.786698	0.591013
SingCrispr.HDAC7.3	0.115101	1.50089	0.938923	0.585816
SingCrispr.ADCY9.4	0.106581	1.49371	0.972319	0.5789
SingCrispr.HERC3.2	0.118428	1.49369	0.926546	0.57888
SingCrispr.HERC2.4	0.113163	1.48867	0.946297	0.57402
SingCrispr.KMT5B.1	0.12479	1.48388	0.903821	0.569371
SingCrispr.HERC4.2	0.114662	1.48343	0.940581	0.568937
SingCrispr.HDAC7.4	0.136289	1.47334	0.86554	0.559091
SingCrispr.CDK4.4	0.145192	1.46694	0.838057	0.552809
SingCrispr.AURKB.2	0.104698	1.46638	0.98006	0.552255
SingCrispr.CHD1.4	0.133839	1.4526	0.873417	0.538636
SingCrispr.CHD6.2	0.131627	1.44232	0.880655	0.528394
SingCrispr.EYA2.2	0.114223	1.43694	0.942246	0.522998
SingCrispr.ATF2.3	0.125101	1.43628	0.902741	0.522338
SingCrispr.UHRF2.1	0.126325	1.4352	0.898509	0.521253
SingCrispr.CHD9.1	0.105046	1.43267	0.978622	0.518706
SingCrispr.KAT2B.2	0.113419	1.4307	0.945316	0.516719
SingCrispr.ARAF.1	0.143364	1.42516	0.84356	0.511122
SingCrispr.USP18.2	0.149726	1.4193	0.824703	0.505176
SingCrispr.HDAC1.4	0.11426	1.39964	0.942107	0.485058
SingCrispr.PRDM1.3	0.179177	1.39546	0.746717	0.480737
SingCrispr.FGR.3	0.129397	1.39337	0.888077	0.478579
SingCrispr.PARP1.1	0.159835	1.38878	0.796327	0.473823
SingCrispr.UBE2A.1	0.201865	1.36938	0.69494	0.453523
SingCrispr.HDAC9.4	0.172468	1.355	0.763291	0.438289
SingCrispr.PRDM9.4	0.148519	1.35228	0.828217	0.435389
SingCrispr.KAT1.1	0.144662	1.3502	0.839646	0.43317
SingCrispr.MLLT3.1	0.116728	1.34942	0.932826	0.432339
SingCrispr.KDM6A.2	0.147112	1.34372	0.832353	0.426233
SingCrispr.MAP2K1.1	0.149671	1.34313	0.824863	0.425602
SingCrispr.DNMT1.1	0.13702	1.32634	0.863216	0.407451
SingCrispr.MAP2K1.2	0.168208	1.32309	0.774152	0.403912
SingCrispr.EYA2.3	0.153272	1.3187	0.814536	0.399115
SingCrispr.CHD5.3	0.176106	1.31719	0.754226	0.397461
SingCrispr.CHD2.3	0.149854	1.31635	0.824332	0.39654
SingCrispr.CDK19.2	0.175174	1.31361	0.756531	0.393538
SingCrispr.SIRT1.3	0.148867	1.30692	0.827203	0.38617
SingCrispr.SIRT6.3	0.152194	1.29926	0.817603	0.377691
SingCrispr.RNF2.2	0.17479	1.29495	0.757484	0.372901
SingCrispr.FGFR2.4	0.182541	1.27649	0.738639	0.352187
SingCrispr.KDM4D.3	0.234954	1.27616	0.629017	0.351808
SingCrispr.MAP3K5.2	0.170567	1.27267	0.768106	0.347863
SingCrispr.SIRT6.4	0.194205	1.27146	0.71174	0.346483
SingCrispr.HDAC8.1	0.168976	1.26947	0.772174	0.344227
SingCrispr.KMT2C.3	0.272669	1.26584	0.564364	0.3401
SingCrispr.KDM4C.2	0.182761	1.2634	0.738118	0.337317
SingCrispr.EYA1.4	0.229927	1.25897	0.63841	0.332238
SingCrispr.HERC3.1	0.194205	1.24738	0.71174	0.318902
SingCrispr.ARAF.4	0.212797	1.24285	0.672034	0.313654
SingCrispr.TRRAP.3	0.19585	1.24223	0.708076	0.312927
SingCrispr.KDM2A.4	0.172157	1.22463	0.764075	0.292347
SingCrispr.HDAC5.1	0.187349	1.21641	0.727348	0.282632
SingCrispr.RAF1.1	0.205539	1.20534	0.687105	0.269441
SingCrispr.SRC.1	0.260914	1.20371	0.583502	0.267483
SingCrispr.MLLT10.4	0.217642	1.19468	0.662258	0.256628
SingCrispr.USP11.3	0.211993	1.17577	0.673679	0.233604
SingCrispr.KAT2A.3	0.227642	1.16878	0.642748	0.225
SingCrispr.SRCAP.1	0.222431	1.16243	0.652804	0.217144
SingCrispr.MAP2K2.4	0.246234	1.16075	0.608652	0.215051
SingCrispr.EYA1.2	0.249415	1.14887	0.603077	0.200217
SingCrispr.CDK4.3	0.226435	1.1415	0.645056	0.190934
SingCrispr.EHMT1.4	0.249707	1.13858	0.602568	0.187231
SingCrispr.HDAC3.3	0.229506	1.12632	0.639205	0.171615
SingCrispr.KAT1.3	0.263565	1.11495	0.579112	0.156979
SingCrispr.PRDM14.4	0.2634	1.10719	0.579384	0.146908
SingCrispr.HERC1.3	0.247806	1.10614	0.605888	0.145533
SingCrispr.DNMT1.4	0.259927	1.10559	0.585149	0.144817
SingCrispr.USP22.2	0.337148	1.09295	0.472179	0.128226
SingCrispr.JMJD1C.2	0.303437	1.07618	0.517932	0.10592
SingCrispr.CHD5.4	0.260494	1.07601	0.584203	0.105698
SingCrispr.HDAC10.1	0.275247	1.06225	0.560278	0.0871301
SingCrispr.HERC5.2	0.266728	1.0593	0.573932	0.0831091
SingCrispr.USP18.4	0.287934	1.05683	0.540707	0.0797486
SingCrispr.APEX1.1	0.245082	1.05541	0.610688	0.0778101
SingCrispr.KDM5D.2	0.279909	1.05029	0.552984	0.0707839
SingCrispr.TRRAP.2	0.343163	1.05007	0.4645	0.0704898
SingCrispr.HDAC1.1	0.28181	1.04641	0.550044	0.0654472
SingCrispr.BARD1.3	0.334516	1.04625	0.475584	0.0652258
SingCrispr.SETD8.4	0.269909	1.03957	0.568783	0.0559855
SingCrispr.KMT1A.3	0.288556	1.03715	0.53977	0.0526199
SingCrispr.KMT3B.3	0.323766	1.03546	0.489769	0.0502772
SingCrispr.BARD1.2	0.324059	1.02846	0.489377	0.0404851
SingCrispr.HDAC5.4	0.30011	1.02645	0.52272	0.0376577
SingCrispr.KAT2A.1	0.316746	1.02199	0.499289	0.0313834
SingCrispr.HDAC3.2	0.278995	1.01543	0.554404	0.0220838
SingCrispr.KDM4B.4	0.282633	1.01499	0.548778	0.0214716
SingCrispr.BARD1.1	0.310293	1.01274	0.508229	0.018258
SingCrispr.EHMT1.1	0.314918	1	0.501803	0
SingCrispr.KMT2D.2	0.423199	0.996779	0.373455	-0.00465427
SingCrispr.BRAF.4	0.339269	0.990749	0.469456	-0.0134085
SingCrispr.KDM4B.3	0.352066	0.986542	0.453376	-0.0195482
SingCrispr.PRMT6.4	0.349196	0.98531	0.456931	-0.0213498
SingCrispr.CDK8.1	0.323547	0.979533	0.490063	-0.0298333
SingCrispr.KAT2A.4	0.42234	0.973732	0.374338	-0.0384035
SingCrispr.HDAC9.1	0.343327	0.972332	0.464292	-0.0404798
SingCrispr.CARM1.4	0.356106	0.970153	0.448421	-0.043716
SingCrispr.CDK19.3	0.340859	0.968917	0.467425	-0.0455555
SingCrispr.UBE2B.1	0.346088	0.966564	0.460814	-0.0490626
SingCrispr.KDM4B.2	0.341792	0.960832	0.466239	-0.0576442
SingCrispr.MAP3K9.3	0.33702	0.953008	0.472344	-0.0694394
SingCrispr.CHD2.2	0.372176	0.949659	0.429252	-0.074519
SingCrispr.KMT4.1	0.370987	0.941204	0.430641	-0.0874204
SingCrispr.HDAC3.4	0.40053	0.940656	0.397365	-0.0882606
SingCrispr.SETD2.2	0.346106	0.939942	0.460791	-0.0893571
SingCrispr.HDAC6.3	0.368336	0.936857	0.433755	-0.0940993
SingCrispr.PRDM16.1	0.360494	0.936237	0.443102	-0.0950543
SingCrispr.KDM3A.2	0.371115	0.931994	0.430491	-0.101608
SingCrispr.MAP3K8.3	0.37404	0.931519	0.427082	-0.102343
SingCrispr.UHRF2.3	0.362797	0.930635	0.440336	-0.103712
SingCrispr.KMT2C.2	0.382761	0.927555	0.417073	-0.108495
SingCrispr.DNMT3B.4	0.379854	0.927548	0.420384	-0.108506
SingCrispr.KDM4A.1	0.369177	0.925527	0.432765	-0.111653
SingCrispr.MAP3K9.4	0.380603	0.923008	0.419527	-0.115585
SingCrispr.DNMT3B.3	0.425759	0.922929	0.370836	-0.115708
SingCrispr.OAS1.4	0.467678	0.920323	0.330053	-0.119787
SingCrispr.CHD8.3	0.330859	0.919941	0.480357	-0.120387
SingCrispr.HDAC10.2	0.362523	0.918808	0.440665	-0.122164
SingCrispr.HIRA.2	0.387166	0.913268	0.412102	-0.13089
SingCrispr.AURKB.1	0.414552	0.903488	0.382421	-0.146423
SingCrispr.KDM2A.3	0.37702	0.901666	0.423635	-0.149334
SingCrispr.CHD6.1	0.454497	0.887683	0.342469	-0.171884
SingCrispr.CARM1.2	0.406399	0.884303	0.391048	-0.177388
SingCrispr.SIRT1.1	0.417514	0.870108	0.379329	-0.200733
SingCrispr.JMJD1C.1	0.409671	0.867449	0.387565	-0.205149
SingCrispr.KSR1.3	0.434406	0.862516	0.362104	-0.213377
SingCrispr.KMT6.3	0.43298	0.861863	0.363532	-0.21447
SingCrispr.CHD3.4	0.4266	0.860802	0.36998	-0.216246
SingCrispr.KDM4A.2	0.40649	0.855747	0.39095	-0.224744
SingCrispr.KAT2B.3	0.400329	0.85532	0.397583	-0.225464
SingCrispr.KMT2A.3	0.486654	0.853128	0.312779	-0.229167
SingCrispr.HERC1.2	0.452249	0.847078	0.344623	-0.239433
SingCrispr.OAS1.2	0.455594	0.842994	0.341422	-0.246406
SingCrispr.CDK19.1	0.417642	0.842736	0.379196	-0.246847
SingCrispr.MLLT1.4	0.442322	0.841564	0.354262	-0.248855
SingCrispr.MLLT11.1	0.458208	0.839467	0.338937	-0.252455
SingCrispr.CHD7.1	0.483675	0.83859	0.315447	-0.253962
SingCrispr.KDM5A.4	0.466088	0.827888	0.331532	-0.272492
SingCrispr.KMT2E.4	0.429068	0.82767	0.367474	-0.272873
SingCrispr.USP11.4	0.452706	0.827256	0.344184	-0.273594
SingCrispr.CARM1.3	0.459122	0.813043	0.338071	-0.298596
SingCrispr.PRMT7.4	0.513656	0.80967	0.289327	-0.304594
SingCrispr.PRKACA.3	0.467093	0.809214	0.330596	-0.305407
SingCrispr.KMT5C.3	0.458318	0.80873	0.338833	-0.306269
SingCrispr.HDAC5.3	0.471572	0.808249	0.326452	-0.307129
SingCrispr.PRDM9.1	0.467239	0.805859	0.33046	-0.3114
SingCrispr.KMT4.3	0.485338	0.801807	0.313956	-0.318673
SingCrispr.SIRT1.2	0.469196	0.796625	0.328646	-0.328027
SingCrispr.KAT2A.2	0.486654	0.796492	0.312779	-0.328269
SingCrispr.ATF2.2	0.488903	0.796472	0.310777	-0.328305
SingCrispr.HDAC11.3	0.476362	0.788539	0.322063	-0.342746
SingCrispr.KMT2E.1	0.495868	0.787839	0.304634	-0.344027
SingCrispr.KAT13D.3	0.458775	0.781489	0.3384	-0.355703
SingCrispr.KDM5C.4	0.494607	0.780828	0.30574	-0.356923
SingCrispr.PRMT6.2	0.476472	0.780779	0.321963	-0.357014
SingCrispr.MLLT10.2	0.516545	0.779944	0.286892	-0.358557
SingCrispr.CHD4.1	0.490037	0.773601	0.309772	-0.370339
SingCrispr.HDAC6.1	0.496234	0.772609	0.304313	-0.37219
SingCrispr.EZH1.2	0.498391	0.772495	0.30243	-0.372403
SingCrispr.KAT13D.1	0.491408	0.770565	0.308558	-0.376012
SingCrispr.KDM3A.1	0.525996	0.767629	0.279017	-0.38152
SingCrispr.SRCAP.3	0.516069	0.767493	0.287292	-0.381774
SingCrispr.JMJD1C.3	0.525064	0.766605	0.279788	-0.383445
SingCrispr.MOS.2	0.506581	0.764239	0.295351	-0.387904
SingCrispr.HDAC9.2	0.535649	0.76312	0.27112	-0.390018
SingCrispr.TET3.3	0.576581	0.76226	0.239139	-0.391644
SingCrispr.TET1.2	0.506069	0.761692	0.29579	-0.39272
SingCrispr.HERC2.2	0.524899	0.754282	0.279924	-0.406824
SingCrispr.USP18.1	0.513894	0.753763	0.289126	-0.407818
SingCrispr.TET3.4	0.526527	0.750776	0.27858	-0.413546
SingCrispr.SETD2.4	0.520695	0.750688	0.283417	-0.413714
SingCrispr.USP11.1	0.549525	0.749428	0.260013	-0.416139
SingCrispr.HDAC8.4	0.536874	0.748615	0.270128	-0.417705
SingCrispr.KDM5D.3	0.545686	0.744587	0.263058	-0.425487
SingCrispr.MAPK3.1	0.524168	0.742955	0.280529	-0.428654
SingCrispr.RAF1.2	0.487824	0.741303	0.311736	-0.431865
SingCrispr.DNMT3B.2	0.509762	0.739171	0.292632	-0.43602
SingCrispr.HERC3.3	0.520018	0.73583	0.283981	-0.442556
SingCrispr.MAPK3.3	0.535576	0.735269	0.271179	-0.443657
SingCrispr.EZH1.4	0.552139	0.731771	0.257952	-0.450535
SingCrispr.KMT2C.4	0.501133	0.731743	0.300047	-0.450591
SingCrispr.KDM6A.4	0.529068	0.730606	0.276489	-0.452834
SingCrispr.SETD1B.2	0.537203	0.728714	0.269862	-0.456575
SingCrispr.SETD1A.3	0.556801	0.72779	0.2543	-0.458405
SingCrispr.KDM3A.3	0.547166	0.722916	0.261881	-0.4681
SingCrispr.KDM1A.2	0.541353	0.722214	0.26652	-0.469501
SingCrispr.KDM6A.3	0.544973	0.717072	0.263625	-0.47981
SingCrispr.SETD8.2	0.486325	0.715804	0.313073	-0.482363
SingCrispr.TET1.1	0.556271	0.704823	0.254714	-0.504666
SingCrispr.PRDM13.1	0.577367	0.704156	0.238548	-0.506034
SingCrispr.MAP3K9.2	0.572578	0.70326	0.242166	-0.507869
SingCrispr.CDK19.4	0.561079	0.694976	0.250976	-0.524965
SingCrispr.KMT2D.4	0.584388	0.692686	0.233299	-0.529727
SingCrispr.KSR1.2	0.574991	0.691284	0.240339	-0.532649
SingCrispr.SETD8.1	0.57128	0.69094	0.243151	-0.533368
SingCrispr.HIRA.1	0.575686	0.690606	0.239815	-0.534066
SingCrispr.RNF2.4	0.583144	0.685	0.234224	-0.545824
SingCrispr.CHD6.4	0.593711	0.681956	0.226425	-0.552249
SingCrispr.CHD4.2	0.594077	0.681173	0.226157	-0.553906
SingCrispr.EYA2.4	0.597733	0.68066	0.223493	-0.554994
SingCrispr.KDM6B.1	0.597733	0.673082	0.223493	-0.571146
SingCrispr.KDM5B.2	0.599049	0.671439	0.222537	-0.574672
SingCrispr.SETD2.3	0.574753	0.670612	0.240519	-0.576451
SingCrispr.HDAC9.3	0.607532	0.668509	0.216431	-0.580981
SingCrispr.KDM6B.3	0.596709	0.666832	0.224237	-0.584605
SingCrispr.EZH1.1	0.594881	0.664202	0.22557	-0.590306
SingCrispr.CHD2.1	0.608574	0.663574	0.215687	-0.59167
SingCrispr.SETDB2.2	0.597038	0.663241	0.223998	-0.592394
SingCrispr.ATRX.2	0.588154	0.662706	0.230509	-0.59356
SingCrispr.FGFR2.1	0.619324	0.659957	0.208082	-0.599557
SingCrispr.DNMT3L.4	0.624826	0.651986	0.204241	-0.617087
SingCrispr.EYA2.1	0.629781	0.649	0.200811	-0.623711
SingCrispr.SIRT6.1	0.634461	0.646371	0.197595	-0.629567
SingCrispr.HDAC11.1	0.604296	0.640392	0.21875	-0.642972
SingCrispr.PRDM2.3	0.636527	0.640278	0.196184	-0.643231
SingCrispr.HDAC4.3	0.622651	0.638746	0.205755	-0.646687
SingCrispr.KDM4D.1	0.624918	0.637999	0.204177	-0.648375
SingCrispr.CHD9.3	0.627879	0.63074	0.202124	-0.664882
SingCrispr.CHD3.3	0.653949	0.627464	0.184456	-0.672396
SingCrispr.DAXX.2	0.639726	0.62493	0.194006	-0.678235
SingCrispr.SRCAP.2	0.638903	0.623976	0.194565	-0.680437
SingCrispr.SIRT2.3	0.667788	0.622674	0.175361	-0.683452
SingCrispr.HDAC7.1	0.651499	0.617782	0.186086	-0.694829
SingCrispr.KDM1A.4	0.649269	0.617276	0.187576	-0.696013
SingCrispr.HDAC8.3	0.607861	0.615767	0.216196	-0.699543
SingCrispr.TET3.2	0.640293	0.614878	0.193622	-0.701628
SingCrispr.KDM3A.4	0.648775	0.614189	0.187906	-0.703246
SingCrispr.HDAC5.2	0.63894	0.613178	0.19454	-0.705622
SingCrispr.SETDB2.1	0.654168	0.610101	0.184311	-0.71288
SingCrispr.MAP3K8.2	0.646837	0.609503	0.189205	-0.714294
SingCrispr.ATRX.4	0.66841	0.607327	0.174957	-0.719456
SingCrispr.PRDM1.1	0.664936	0.606464	0.17722	-0.721507
SingCrispr.RNF20.2	0.657441	0.60553	0.182143	-0.72373
SingCrispr.HDAC11.4	0.650347	0.600723	0.186855	-0.735228
SingCrispr.SETD1B.1	0.663803	0.599886	0.177961	-0.73724
SingCrispr.PRDM16.2	0.675448	0.599479	0.170408	-0.738218
SingCrispr.KMT2C.1	0.666892	0.598974	0.175944	-0.739434
SingCrispr.MAP2K1.3	0.669707	0.595805	0.174115	-0.747088
SingCrispr.MAP2K2.3	0.67766	0.595337	0.168988	-0.748221
SingCrispr.KDM5C.1	0.665667	0.59466	0.176743	-0.749863
SingCrispr.CDK4.2	0.691079	0.594362	0.160473	-0.750586
SingCrispr.KMT1E.4	0.672358	0.593211	0.172399	-0.753382
SingCrispr.TRRAP.1	0.655302	0.590663	0.183559	-0.759594
SingCrispr.HDAC4.1	0.632614	0.590565	0.198861	-0.759832
SingCrispr.KDM5D.1	0.672377	0.589735	0.172387	-0.761862
SingCrispr.DNMT3L.2	0.684461	0.582213	0.164651	-0.780382
SingCrispr.KDM4B.1	0.702907	0.582093	0.153102	-0.780679
SingCrispr.KDM5C.3	0.675484	0.581623	0.170385	-0.781844
SingCrispr.KAT3B.3	0.679013	0.580979	0.168122	-0.783442
SingCrispr.EYA1.3	0.694936	0.580568	0.158055	-0.784463
SingCrispr.SIRT2.2	0.707843	0.576622	0.150063	-0.794301
SingCrispr.CHD9.4	0.688501	0.576249	0.162095	-0.795235
SingCrispr.KDM1A.1	0.689945	0.574233	0.161185	-0.800291
SingCrispr.CHD1L.4	0.627057	0.573471	0.202693	-0.802207
SingCrispr.KDM5C.2	0.692048	0.567866	0.159864	-0.816377
SingCrispr.TET2.2	0.689013	0.560676	0.161773	-0.834761
SingCrispr.MAP3K5.3	0.713583	0.558516	0.146555	-0.840329
SingCrispr.DNMT3A.2	0.702559	0.557388	0.153317	-0.843245
SingCrispr.KDM6A.1	0.681792	0.557233	0.166348	-0.843646
SingCrispr.KDM1A.3	0.721755	0.556976	0.14161	-0.844314
SingCrispr.AURKB.3	0.716984	0.556966	0.144491	-0.844339
SingCrispr.HERC5.1	0.704424	0.55696	0.152166	-0.844354
SingCrispr.SIRT2.4	0.719726	0.552132	0.142833	-0.856914
SingCrispr.DAXX.3	0.583547	0.55212	0.233924	-0.856946
SingCrispr.USP22.4	0.723327	0.550721	0.140665	-0.860607
SingCrispr.FGFR2.2	0.722815	0.548848	0.140973	-0.865522
SingCrispr.CREBBP.1	0.724552	0.548734	0.13993	-0.865821
SingCrispr.ARAF.2	0.709488	0.545318	0.149055	-0.874831
SingCrispr.KMT6.2	0.721316	0.541248	0.141874	-0.885638
SingCrispr.KAT3B.1	0.715484	0.536895	0.1454	-0.897288
SingCrispr.FGFR2.3	0.736179	0.532944	0.133016	-0.907944
SingCrispr.PARP1.3	0.730658	0.530202	0.136286	-0.915385
SingCrispr.EHMT2.4	0.718373	0.52969	0.14365	-0.916779
SingCrispr.PRDM1.2	0.737294	0.529617	0.132359	-0.916979
SingCrispr.CHD3.2	0.734845	0.525342	0.133804	-0.92867
SingCrispr.KSR1.1	0.749104	0.523342	0.125458	-0.934173
SingCrispr.MAPK1.4	0.764241	0.521437	0.116769	-0.939435
SingCrispr.KMT2E.2	0.74245	0.520835	0.129333	-0.941102
SingCrispr.RNF40.3	0.742724	0.5173	0.129173	-0.950928
SingCrispr.FGR.2	0.757605	0.517068	0.120557	-0.951575
SingCrispr.USP18.3	0.730366	0.515548	0.13646	-0.955822
SingCrispr.BRAF.1	0.752267	0.512997	0.123628	-0.962979
SingCrispr.KMT5B.2	0.775155	0.508941	0.110611	-0.974431
SingCrispr.KDM2A.1	0.757294	0.502943	0.120735	-0.991534
SingCrispr.CHD8.2	0.768647	0.502302	0.114273	-0.993373
SingCrispr.EZH1.3	0.750475	0.500146	0.124664	-0.999578
SingCrispr.KDM2B.2	0.751609	0.49805	0.124008	-1.00564
SingCrispr.BRAF.3	0.77596	0.496652	0.110161	-1.00969
SingCrispr.ARAF.3	0.779086	0.49633	0.108415	-1.01063
SingCrispr.MAPK1.3	0.771572	0.495605	0.112623	-1.01274
SingCrispr.MAP2K2.1	0.770366	0.494424	0.113303	-1.01618
SingCrispr.MLLT1.2	0.765137	0.494195	0.116261	-1.01685
SingCrispr.HERC5.3	0.777605	0.488895	0.109241	-1.0324
SingCrispr.PRDM2.1	0.771097	0.486674	0.112891	-1.03897
SingCrispr.HERC2.3	0.792121	0.484266	0.101209	-1.04613
SingCrispr.MLLT6.4	0.779525	0.483814	0.10817	-1.04748
SingCrispr.KAT13D.4	0.768976	0.483299	0.114087	-1.04901
SingCrispr.RNF20.3	0.796801	0.482788	0.0986503	-1.05054
SingCrispr.KMT1A.4	0.799049	0.467924	0.0974264	-1.09565
SingCrispr.KMT6.1	0.788355	0.467217	0.103278	-1.09784
SingCrispr.HDAC10.4	0.805466	0.462789	0.0939527	-1.11157
SingCrispr.SETD1A.2	0.805009	0.461403	0.0941992	-1.1159
SingCrispr.ATRX.3	0.794662	0.458801	0.0998177	-1.12406
SingCrispr.PARP1.4	0.792029	0.455414	0.101259	-1.13475
SingCrispr.SETD1A.1	0.809689	0.453112	0.0916816	-1.14206
SingCrispr.KAT3B.2	0.808282	0.451927	0.0924373	-1.14584
SingCrispr.MAP3K5.4	0.817569	0.449721	0.0874758	-1.1529
SingCrispr.SIRT1.4	0.816271	0.445636	0.0881659	-1.16606
SingCrispr.CDK4.1	0.807952	0.445581	0.0926142	-1.16624
SingCrispr.MLLT3.3	0.826124	0.441744	0.0829546	-1.17872
SingCrispr.ADCY9.3	0.823601	0.434964	0.0842829	-1.20103
SingCrispr.CARM1.1	0.839689	0.431521	0.0758814	-1.2125
SingCrispr.PRMT7.2	0.825027	0.428427	0.0835316	-1.22288
SingCrispr.UHRF2.2	0.844406	0.423182	0.0734488	-1.24065
SingCrispr.PRDM5.4	0.832779	0.420442	0.0794703	-1.25002
SingCrispr.MAP3K5.1	0.834369	0.419968	0.0786417	-1.25165
SingCrispr.DNMT3L.3	0.834918	0.417316	0.0783563	-1.26079
SingCrispr.RAF1.3	0.819835	0.413328	0.0862733	-1.27464
SingCrispr.CHD8.4	0.835192	0.410954	0.0782137	-1.28295
SingCrispr.HERC4.3	0.845338	0.409888	0.0729695	-1.2867
SingCrispr.UBE2A.3	0.858867	0.409879	0.0660743	-1.28673
SingCrispr.TET3.1	0.856069	0.409807	0.067491	-1.28698
SingCrispr.JMJD1C.4	0.859196	0.407792	0.0659079	-1.2941
SingCrispr.TET2.4	0.8366	0.407489	0.0774823	-1.29517
SingCrispr.UHRF1.2	0.844095	0.404683	0.0736086	-1.30514
SingCrispr.KMT1A.1	0.86117	0.402333	0.0649111	-1.31354
SingCrispr.KDM4A.3	0.809013	0.399222	0.0920446	-1.32474
SingCrispr.ADCY9.2	0.85298	0.398972	0.0690612	-1.32564
SingCrispr.PIN1.2	0.860823	0.396502	0.0650863	-1.3346
SingCrispr.HDAC1.2	0.86053	0.390287	0.0652339	-1.35739
SingCrispr.HDAC3.1	0.860987	0.389984	0.0650033	-1.35851
SingCrispr.EHMT1.3	0.856728	0.389512	0.0671572	-1.36026
SingCrispr.SETD2.1	0.85585	0.382961	0.0676023	-1.38473
SingCrispr.MAPK1.2	0.85064	0.382618	0.0702543	-1.38602
SingCrispr.KDM5A.1	0.875466	0.37985	0.0577606	-1.3965
SingCrispr.DAXX.4	0.880256	0.379371	0.055391	-1.39832
SingCrispr.PRDM14.1	0.875338	0.378119	0.0578241	-1.40309
SingCrispr.KAT3B.4	0.859287	0.377214	0.0658617	-1.40654
SingCrispr.SETD1A.4	0.872157	0.373078	0.0594052	-1.42245
SingCrispr.HERC1.4	0.883473	0.371961	0.0538065	-1.42678
SingCrispr.KMT3B.1	0.895923	0.362176	0.0477292	-1.46524
SingCrispr.MAPK1.1	0.886289	0.359628	0.0524247	-1.47542
SingCrispr.DNMT3A.3	0.877678	0.359367	0.0566647	-1.47647
SingCrispr.KAT1.4	0.873455	0.355245	0.0587594	-1.49311
SingCrispr.AURKA.2	0.879945	0.354648	0.0555444	-1.49554
SingCrispr.PRDM9.3	0.890439	0.354065	0.0503959	-1.49791
SingCrispr.TET2.1	0.897843	0.353967	0.0467997	-1.49831
SingCrispr.MLLT1.3	0.907294	0.346165	0.0422518	-1.53047
SingCrispr.MLLT6.2	0.87457	0.344833	0.0582052	-1.53603
SingCrispr.RNF2.3	0.910128	0.341426	0.0408975	-1.55036
SingCrispr.HDAC6.2	0.899433	0.340125	0.0460311	-1.55586
SingCrispr.SRC.3	0.903327	0.339663	0.0441549	-1.55782
SingCrispr.MAP3K8.4	0.912176	0.337797	0.0399216	-1.56577
SingCrispr.KAT13D.2	0.903492	0.33739	0.0440758	-1.56751
SingCrispr.MAP3K9.1	0.906892	0.331306	0.0424444	-1.59377
SingCrispr.CHD6.3	0.900091	0.33099	0.0457134	-1.59514
SingCrispr.PRMT5.4	0.897112	0.329763	0.0471536	-1.6005
SingCrispr.CHD1L.3	0.908099	0.327872	0.0418669	-1.6088
SingCrispr.KDM4D.4	0.767587	0.326192	0.114872	-1.61621
SingCrispr.PIN1.3	0.918483	0.325989	0.0369291	-1.6171
SingCrispr.PRMT6.1	0.903364	0.32227	0.0441373	-1.63366
SingCrispr.DNMT1.2	0.917605	0.316631	0.0373442	-1.65912
SingCrispr.KDM4C.4	0.929433	0.310916	0.0317818	-1.6854
SingCrispr.KMT6.4	0.926106	0.3091	0.0333393	-1.69386
SingCrispr.USP11.2	0.930329	0.304008	0.0313634	-1.71782
SingCrispr.KMT4.4	0.922121	0.303643	0.0352122	-1.71955
SingCrispr.KDM5D.4	0.934717	0.301849	0.02932	-1.7281
SingCrispr.DAXX.1	0.928519	0.301416	0.0322091	-1.73017
SingCrispr.SETD1B.4	0.921755	0.297787	0.0353845	-1.74765
SingCrispr.KMT2D.1	0.93192	0.292713	0.0306216	-1.77244
SingCrispr.KMT1E.1	0.934625	0.292069	0.0293625	-1.77562
SingCrispr.CHD2.4	0.94053	0.291452	0.0266273	-1.77867
SingCrispr.SIRT2.1	0.940603	0.287711	0.0265935	-1.79731
SingCrispr.MOS.3	0.941243	0.285389	0.0262982	-1.809
SingCrispr.FGR.4	0.939214	0.284246	0.0272355	-1.81479
SingCrispr.KMT4.2	0.938903	0.274338	0.0273792	-1.86597
SingCrispr.BAP1.3	0.945119	0.27127	0.0245136	-1.8822
SingCrispr.HERC3.4	0.94106	0.264496	0.0263825	-1.91868
SingCrispr.CHD1L.2	0.922852	0.264067	0.034868	-1.92102
SingCrispr.MAPK3.4	0.948355	0.262399	0.0230292	-1.93017
SingCrispr.PRKACA.4	0.951664	0.261728	0.0215165	-1.93386
SingCrispr.MAP2K2.2	0.950073	0.259913	0.022243	-1.9439
SingCrispr.APEX1.3	0.944461	0.259156	0.0248161	-1.94811
SingCrispr.KDM2B.4	0.954333	0.255621	0.0203002	-1.96792
SingCrispr.PRDM2.4	0.949068	0.255441	0.0227028	-1.96894
SingCrispr.KDM5B.1	0.953894	0.252596	0.0204999	-1.9851
SingCrispr.DNMT3A.1	0.960146	0.252055	0.0176626	-1.98819
SingCrispr.BAP1.1	0.957843	0.251302	0.0187058	-1.9925
SingCrispr.BAP1.2	0.958647	0.249729	0.0183412	-2.00156
SingCrispr.KDM4D.2	0.953839	0.249218	0.0205249	-2.00452
SingCrispr.DNMT3L.1	0.961243	0.242881	0.0171667	-2.04168
SingCrispr.CHD7.2	0.965046	0.242202	0.0154521	-2.04572
SingCrispr.MLLT1.1	0.952706	0.242165	0.0210413	-2.04594
SingCrispr.HDAC4.2	0.961773	0.241039	0.0169273	-2.05266
SingCrispr.PRDM5.2	0.961737	0.238747	0.0169438	-2.06644
SingCrispr.UBE2B.2	0.955594	0.232653	0.0197265	-2.10375
SingCrispr.CHD3.1	0.966289	0.231094	0.014893	-2.11345
SingCrispr.RNF20.4	0.96649	0.230781	0.0148027	-2.1154
SingCrispr.HDAC10.3	0.95883	0.228941	0.0182584	-2.12695
SingCrispr.ATF2.1	0.96457	0.228429	0.0156661	-2.13018
SingCrispr.KDM4C.3	0.970329	0.228413	0.013081	-2.13028
SingCrispr.PRDM9.2	0.962761	0.227682	0.0164817	-2.13491
SingCrispr.TET1.4	0.970713	0.224513	0.0129092	-2.15513
SingCrispr.KMT5B.3	0.964132	0.223533	0.0158637	-2.16144
SingCrispr.CHD7.4	0.969689	0.223303	0.0133674	-2.16293
SingCrispr.TRRAP.4	0.964059	0.22012	0.0158966	-2.18364
SingCrispr.AXL.3	0.972669	0.217284	0.0120349	-2.20234
SingCrispr.SRCAP.4	0.969397	0.217205	0.0134985	-2.20287
SingCrispr.MOS.1	0.969196	0.215226	0.0135886	-2.21607
SingCrispr.KMT5C.4	0.976143	0.199685	0.0104867	-2.3242
SingCrispr.SETD8.3	0.978099	0.196496	0.00961731	-2.34743
SingCrispr.KDM6B.2	0.981079	0.194775	0.00829619	-2.36012
SingCrispr.KDM2A.2	0.978026	0.190818	0.00964978	-2.38973
SingCrispr.KMT1B.2	0.9783	0.190438	0.00952803	-2.39261
SingCrispr.APEX1.2	0.979506	0.186953	0.00899272	-2.41925
SingCrispr.HERC5.4	0.980073	0.183914	0.00874152	-2.4429
SingCrispr.PRDM1.4	0.983675	0.174645	0.00714855	-2.51751
SingCrispr.KDM4A.4	0.982742	0.174359	0.00756038	-2.51987
SingCrispr.CREBBP.4	0.983931	0.173287	0.00703556	-2.52876
SingCrispr.DNMT1.3	0.98426	0.172445	0.00689034	-2.53579
SingCrispr.PRMT5.1	0.979707	0.170532	0.00890357	-2.55189
SingCrispr.AURKB.4	0.984899	0.164985	0.0066081	-2.5996
SingCrispr.KMT2A.1	0.981792	0.164501	0.00798069	-2.60383
SingCrispr.PRMT5.2	0.98117	0.16435	0.00825573	-2.60516
SingCrispr.MAP3K8.1	0.985686	0.156298	0.00626161	-2.67763
SingCrispr.KAT2B.4	0.987404	0.155685	0.00550511	-2.6833
SingCrispr.KMT5B.4	0.986819	0.151067	0.00576249	-2.72674
SingCrispr.PTEN.1	0.987605	0.146742	0.00541667	-2.76865
SingCrispr.MLLT3.4	0.988135	0.146602	0.00518359	-2.77003
SingCrispr.MAPK3.2	0.987916	0.140484	0.00528002	-2.83152
SingCrispr.PRMT5.3	0.988885	0.137353	0.00485429	-2.86404
SingCrispr.MOS.4	0.991243	0.136331	0.0038198	-2.87481
SingCrispr.PRDM16.3	0.990165	0.13418	0.00429263	-2.89775
SingCrispr.PRDM5.1	0.991481	0.132031	0.00371569	-2.92105
SingCrispr.KMT1A.2	0.991261	0.124672	0.00381179	-3.00379
SingCrispr.MAP2K1.4	0.994314	0.116387	0.00247625	-3.103
SingCrispr.MLLT11.2	0.992907	0.113075	0.00309153	-3.14465
SingCrispr.PRDM5.3	0.995082	0.112325	0.00214101	-3.15425
SingCrispr.RAF1.4	0.994333	0.109236	0.00246827	-3.19448
SingCrispr.OAS1.3	0.993126	0.107062	0.00299559	-3.22347
SingCrispr.UHRF2.4	0.99585	0.103401	0.00180603	-3.27368
SingCrispr.KDM5B.3	0.995667	0.0977402	0.00188577	-3.3549
SingCrispr.KDM2B.1	0.995448	0.0925957	0.00198147	-3.43291
SingCrispr.KMT2D.3	0.996435	0.089344	0.00155098	-3.48449
SingCrispr.HDAC1.3	0.993912	0.0869345	0.00265196	-3.52393
SingCrispr.PIN1.4	0.995905	0.0835285	0.00178212	-3.58159
SingCrispr.CHD1L.1	0.997367	0.0820903	0.00114481	-3.60664
SingCrispr.PRDM14.3	0.996636	0.0777592	0.00146334	-3.68484
SingCrispr.SETD1B.3	0.997441	0.0716428	0.00111296	-3.80303
SingCrispr.PRDM13.4	0.997386	0.070446	0.00113685	-3.82734
SingCrispr.SRC.2	0.997916	0.0699716	0.000906055	-3.83709
SingCrispr.PRDM13.2	0.998537	0.0625539	0.000635631	-3.99876
SingCrispr.PTEN.2	0.998263	0.0620653	0.000754915	-4.01007
SingCrispr.EHMT2.2	0.998007	0.0535762	0.000866276	-4.22226
SingCrispr.PRDM13.3	0.998775	0.0503399	0.000532277	-4.31215
SingCrispr.MLLT6.3	0.999342	0.0391847	0.000285918	-4.67357
SingCrispr.PRMT6.3	0.999506	0.0346759	0.000214421	-4.84992
SingCrispr.KMT1B.1	0.99958	0.0271364	0.000182648	-5.20363
SingCrispr.APEX1.4	0.999671	0.0175189	0.000142936	-5.83494
SingCrispr.CHD5.2	0.999543	0.00628243	0.000198534	-7.31446
SingCrispr.BAP1.4	0.999543	0.00558763	0.000198534	-7.48355
SingCrispr.DNMT3B.1	0.99958	0.00384597	0.000182648	-8.02243
SingCrispr.PRMT7.1	0.999653	0.00243812	0.000150878	-8.68002
SingCrispr.OAS1.1	0.999671	0.00165672	0.000142936	-9.23746
SingCrispr.SRC.4	0.999762	0.00149665	0.000103227	-9.38405
SingCrispr.PRMT7.3	0.999854	0.00125867	6.35211e-05	-9.63389
SingCrispr.CHD1.1	0.999854	0.00107301	6.35211e-05	-9.86412

## Sheet: Top_Hits
Supplementary Data 1/ CRISPR-Cas9 screen to identify chromatin regulators in melanoma resistance to MAPKi / Top hits for each drug condition
Top hits RAFi	Top hits Combo	Top hits in common
AXL.4	KSR1.4	KAT1.2
PRKACA.2	PPIC.2	AXL.4
HERC4.1	KAT1.2	HERC4.1
HDAC5.2	RNF40.1	SIRT6.2
MOS.1	RNF2.1	KMT3B.4
SETD1B.1	AXL.4	KMT2A.2
KAT2B.3	KMT1E.3
KMT1E.2	KDM5A.3
KAT1.2	HERC4.1
AURKA.1	SIRT6.2
UHRF1.4	HIRA.4
CHD3.2	KMT3B.4
MLLT6.1	PRDM14.2
USP22.3	BRAF.2
RNF40.2	KMT2A.2
JMJD1C.3
SIRT6.2
UHRF2.2
KMT3B.4
HERC2.1
KMT2A.2
KDM4C.4
TRRAP.2
