# Supplementary material for: SIRT6 haploinsufficiency induces BRAFV600E melanoma cell resistance to MAPK inhibitors via IGF signalling
Source: Nat Commun. 2018 Aug 24;9:3440. doi: 10.1038/s41467-018-05966-z (PMC6109055; doi:10.1038/s41467-018-05966-z)
Supplement: Supplementary file 5 — Supplementary Data 2 [file 41467_2018_5966_MOESM5_ESM.xlsx]

## Sheet: Down SIRT6.1-1
Supplementary Data 2 / Transcriptional profiling of MAPKi in BRAFV600E melanoma cells / Downregulated genes in SIRT6 KO
	log2FC	pvalues
MEG3	-9.80057	1.92508e-14
ADAMTS2	-8.74972	1.39059e-14
SERPINH1	-8.37115	2.75913e-22
RAMP1	-8.14928	2.19547e-14
DSG2	-7.74761	5.2701e-13
APOBEC3C	-7.58649	1.0969e-12
HLA-DPB1	-7.22893	6.66673e-11
ZFHX4	-7.21899	6.50293e-11
GNE	-7.1536	1.76354e-19
FBLN5	-7.12302	1.34406e-12
CLUHP3	-6.99252	3.12814e-10
ZNF542P	-6.98944	1.80563e-10
MRAP2	-6.83074	3.62915e-10
GPAT2	-6.59731	3.68865e-28
DIRAS1	-6.52727	7.27386e-16
BPIFA2	-6.42398	2.304e-08
MARC2	-6.08666	1.29018e-08
DLK1	-6.07397	4.04096e-18
ITIH5	-6.00123	1.73245e-08
APOD	-5.94519	9.66064e-33
APOL6	-5.90505	8.98421e-13
ATP2A3	-5.88717	1.36955e-14
HOXC8	-5.87568	5.17508e-08
CDC42EP1	-5.82493	7.6579e-10
PNMAL1	-5.78652	1.42134e-15
LXN	-5.64833	5.52452e-14
GALM	-5.63828	4.67697e-09
GLRB	-5.4961	1.79867e-07
PTPRD	-5.49056	3.58499e-08
IFNLR1	-5.40822	2.46645e-07
CTAG2	-5.29709	4.05827e-07
SLC47A1	-5.29109	4.45191e-07
NPR1	-5.27847	1.18179e-07
DTX3	-5.2126	2.38508e-09
THSD1	-5.20522	4.81635e-09
LSAMP	-5.07073	1.21952e-06
TP53I11	-5.06699	2.93041e-07
MEG9	-5.06484	1.11462e-07
DOK5	-5.04606	1.26774e-06
LRRC4	-5.03242	3.36755e-07
BMP2	-5.0306	1.02888e-07
CDH1	-5.03037	1.24212e-24
CYP2J2	-5.01695	3.62487e-09
CKMT1A	-5.01117	1.48929e-06
SDK2	-5.00166	7.72178e-09
KCNJ12	-4.97635	1.07206e-08
HSD17B7	-4.96432	2.45938e-19
SCD5	-4.9578	3.84356e-12
FOXP2	-4.93794	2.06419e-06
NEU4	-4.91375	3.9719e-16
TMEM246	-4.91056	2.29469e-10
SSPN	-4.90408	4.56276e-16
CYGB	-4.88478	2.26483e-07
SV2A	-4.82434	1.95018e-19
PLA2R1	-4.81249	1.64085e-17
ENPP2	-4.79686	1.4804e-35
FSTL5	-4.77602	1.24454e-22
TMEM151A	-4.76136	8.9553e-07
ICA1	-4.76005	2.32806e-07
CLCN4	-4.72322	5.69514e-06
ZNF382	-4.69654	6.09643e-06
RGS11	-4.69654	6.09643e-06
CDHR1	-4.68336	4.61306e-08
CLSTN3	-4.68067	4.93368e-08
CKMT1B	-4.6547	4.76552e-07
PPP1R16B	-4.62928	2.08337e-11
PDGFB	-4.57735	5.59435e-22
LRP3	-4.56265	2.17808e-09
GDF15	-4.49235	9.02435e-31
LAIR1	-4.48952	1.63103e-05
SLC4A11	-4.48831	8.7117e-10
KIAA1644	-4.47119	5.88331e-07
CGREF1	-4.46644	3.51518e-11
RNF165	-4.42213	6.04065e-06
CYSLTR2	-4.38114	2.53845e-05
MLKL	-4.35217	1.34263e-09
SERPING1	-4.25071	5.64712e-05
DNAJC22	-4.21444	1.19731e-07
CYP24A1	-4.20371	1.22556e-06
GDF6	-4.1824	7.36929e-09
APOBEC3G	-4.17412	5.64264e-05
LOC644050	-4.16787	7.11495e-05
ZNF536	-4.14301	2.33836e-05
VSTM2L	-4.12938	8.97709e-09
PRKCA	-4.11584	3.56391e-09
PROCR	-4.10201	7.7186e-05
IGF2BP1	-4.07759	9.00655e-05
PALD1	-4.07244	9.56815e-05
LRRC2	-4.07042	2.3965e-06
CSPG4	-4.057	9.45761e-22
HLA-DPA1	-4.0553	3.06222e-05
LOC101929369	-4.03923	9.98494e-05
NT5C1A	-4.03754	0.000115702
CHRDL1	-4.03431	1.26119e-09
TM4SF1	-4.03076	5.45548e-26
CDH3	-4.02919	1.80459e-28
AP1G2	-4.02663	3.95795e-18
B4GALNT3	-4.00084	3.16e-05
GNG4	-3.99865	1.67611e-05
DPYSL3	-3.99058	2.11651e-26
KIAA1462	-3.97448	0.000127461
CYP27A1	-3.96211	1.17784e-11
FAM155B	-3.94733	6.36011e-07
OLFML2A	-3.92208	5.44462e-08
C6orf226	-3.89992	3.85859e-09
LPL	-3.88746	3.59493e-15
PWWP2B	-3.84467	8.31932e-12
CPT1C	-3.82569	5.33832e-06
SLFN11	-3.82108	2.70728e-07
LGALS2	-3.82105	0.000233136
LINC00839	-3.81872	1.06381e-08
POU5F1B	-3.78705	1.90235e-09
ZSCAN23	-3.77316	0.000311428
NEFH	-3.75147	6.7021e-09
TRPV4	-3.74924	2.44915e-22
FREM2	-3.73418	2.11374e-06
GABRG3	-3.70318	0.00011578
TNFRSF1B	-3.69464	1.385e-12
GPC4	-3.66563	6.31838e-18
PCAT1	-3.64984	1.17666e-08
KIRREL2	-3.64161	0.000635505
ALDH1L1	-3.63628	0.000489049
RTN4RL1	-3.63628	0.000489049
IL4R	-3.62684	1.59842e-15
LPPR4	-3.62568	0.000586976
RAMP2	-3.62133	3.96722e-05
LOC100130992	-3.61875	0.000530542
TFPI	-3.59562	0.000608998
NFATC1	-3.59423	1.26393e-13
JPH1	-3.59259	2.91736e-06
IL2RB	-3.58223	5.16072e-10
FUT1	-3.58198	1.98043e-05
MT1F	-3.57849	0.000848005
LINC00654	-3.57849	0.000848005
TCERG1L	-3.56058	0.000626395
ELFN2	-3.55886	0.000240463
LOC101928710	-3.55759	0.000209236
ZNF141	-3.54984	3.7204e-10
TAF7L	-3.53231	3.63304e-05
SPOCK1	-3.53192	4.73396e-26
HOXA10	-3.52742	0.000363618
ABCA1	-3.50029	4.37818e-30
FAR2P2	-3.4873	0.000904887
TNFAIP2	-3.48655	5.23097e-06
WWC1	-3.46526	9.82077e-17
ASS1	-3.46174	0.000900675
EGFR	-3.45252	0.000315448
C10orf25	-3.4457	0.000443065
AEBP1	-3.4133	1.72581e-24
PDLIM1	-3.41219	4.56165e-05
RAMP2-AS1	-3.40803	0.00116635
ANO4	-3.40394	2.83035e-09
CD40	-3.39498	2.15535e-07
DCDC2	-3.39312	0.000404612
LAMA3	-3.37783	8.90131e-24
KIAA1045	-3.37542	0.000114683
MEG8	-3.35265	0.00133243
TRPC3	-3.35265	0.00133243
TRIM48	-3.35265	0.00133243
AZGP1	-3.33161	1.68164e-20
NDP	-3.30678	0.0018974
SLC4A3	-3.30565	4.32954e-07
LPHN2	-3.29381	6.99984e-06
MLC1	-3.28942	0.000755247
MAGEC2	-3.28294	6.48601e-14
TGFB1I1	-3.27923	3.73937e-13
GAGE2A	-3.27488	0.000821975
HOXD13	-3.27285	2.19457e-07
ARHGEF35	-3.25311	0.00127968
DPYSL5	-3.24349	3.75446e-06
RYR1	-3.24007	2.83064e-07
PNMA3	-3.21947	0.000124873
SMIM3	-3.17705	2.77755e-07
FAM127C	-3.17202	1.27263e-05
HDX	-3.16563	0.000602261
PECAM1	-3.1616	0.000692948
ANKRD29	-3.14123	0.00121681
OPLAH	-3.1368	8.69399e-14
PLIN5	-3.13599	0.00135206
C1orf127	-3.13599	0.00135206
TRANK1	-3.13022	0.000192501
ANKRD33B	-3.1285	1.0233e-09
BAI3	-3.11669	0.00122809
MFAP2	-3.11657	5.27673e-26
GCNT1	-3.11621	0.00121962
SPEF2	-3.10842	0.00308705
LRP4	-3.0955	3.39141e-19
ATP1A3	-3.08887	1.10506e-25
AARD	-3.05912	0.00147756
GPRIN3	-3.04717	3.65218e-14
NIPAL4	-3.0465	0.000788349
ADM2	-3.03942	5.33398e-13
IAH1	-3.03806	3.22804e-14
TMEM26	-3.02333	0.00214317
RAB3D	-3.02118	1.49461e-11
OR2C3	-3.02081	0.00497975
SPIN4	-3.01225	1.06242e-07
SLC35D2	-3.01038	2.54047e-09
C11orf45	-2.98789	0.000184316
NIPAL2	-2.97698	0.00471461
CES5A	-2.97698	0.00471461
IGFBP5	-2.95956	0.00133642
SLC25A21-AS1	-2.95088	0.00524289
C19orf82	-2.92719	0.00022241
MGAM	-2.92633	1.05692e-07
OCIAD2	-2.91025	4.82449e-18
L1CAM	-2.90217	7.18727e-35
ASIC1	-2.90154	1.34317e-13
ACTRT3	-2.90099	9.74302e-06
HCN1	-2.89455	1.09864e-07
ADAM11	-2.89144	5.97111e-16
STMN3	-2.8809	1.35827e-18
BMP7	-2.87552	0.00345088
TM6SF2	-2.87552	0.00345088
ASNS	-2.87163	7.14749e-25
ZNF69	-2.86049	0.000254875
TMEM150C	-2.85906	5.2475e-09
C15orf59	-2.85601	0.000265765
LINC00877	-2.85374	0.00242142
PLXND1	-2.85066	7.74656e-20
STAT5A	-2.83555	1.96703e-21
LOC283352	-2.83314	0.0109795
RNF157-AS1	-2.81714	0.00395604
LRCH2	-2.81714	0.000123036
LINC00629	-2.81185	0.00796554
GPR1	-2.81185	0.00796554
SH3BGRL2	-2.81174	1.07096e-09
CLEC11A	-2.80321	1.84539e-20
SCARNA9L	-2.78813	0.00223719
CDK15	-2.78644	0.00248474
PDLIM4	-2.7684	5.15163e-22
BTBD11	-2.76783	8.5597e-06
MRC2	-2.75579	1.58435e-17
LAMA5	-2.7557	2.78802e-10
KCNK6	-2.7541	0.00985873
P2RY2	-2.7541	0.00985873
BCAM	-2.75312	2.42168e-05
SRC	-2.74287	1.8737e-14
RAB39B	-2.741	0.00191451
DHDH	-2.74067	0.0017959
LRRC32	-2.73766	0.000687794
SALL2	-2.73187	8.70008e-07
CCDC109B	-2.73135	2.98418e-08
CDKL2	-2.7297	0.00228119
HRH3	-2.72345	0.00282789
SHANK1	-2.71757	0.000266186
CRIP1	-2.70885	0.00306296
HOXB13	-2.70651	4.28507e-05
KCNG1	-2.70299	2.63502e-11
SLITRK2	-2.69872	5.42554e-05
SLC2A8	-2.69623	5.29396e-13
CCL3	-2.69558	3.66851e-05
C3P1	-2.68577	0.00641999
AIF1L	-2.67865	2.13999e-25
TENM2	-2.65431	0.0125989
FAM65B	-2.65029	1.05237e-15
USP2	-2.63685	1.65231e-05
HLA-DRB5	-2.63343	0.00144857
IL18R1	-2.63128	1.56776e-05
SPTBN2	-2.6302	1.71967e-27
MDK	-2.62875	9.2341e-08
ACTN2	-2.62622	7.58645e-06
BCL11B	-2.62264	0.014052
ZC4H2	-2.61824	9.49654e-08
DPP6	-2.61227	1.34983e-15
CACNA1C	-2.60538	1.10404e-21
TBXA2R	-2.60412	0.00206686
UCHL1	-2.60164	7.32944e-10
C21orf15	-2.60064	0.0166796
RHBDL3	-2.59889	0.00762659
LPAR1	-2.59491	1.46244e-07
LINC00890	-2.58541	0.000211791
SLC24A3	-2.58429	9.22229e-30
NRXN3	-2.58219	3.40455e-05
NKD1	-2.58035	4.7982e-24
RASGRF1	-2.57641	2.90485e-13
AR	-2.57152	4.22811e-06
LINC00324	-2.56995	0.00499016
LOC102724814	-2.5675	9.78558e-08
LFNG	-2.56191	1.49009e-23
CHRNB2	-2.55342	1.3702e-16
SCN3A	-2.54883	0.00938889
SLC44A5	-2.52695	0.0076048
MYL9	-2.52676	5.88e-17
DMKN	-2.52562	1.62381e-09
SEZ6L2	-2.5249	6.81127e-14
TNNT1	-2.52066	5.10967e-07
JDP2	-2.52039	2.23044e-09
OSBP2	-2.51956	8.70661e-05
NCAM2	-2.48254	2.44866e-07
ISM1	-2.47939	6.16827e-07
PRKCB	-2.47811	0.000350967
SEPT3	-2.47712	1.40295e-12
NEFL	-2.47249	4.85826e-07
NCCRP1	-2.46899	0.000143105
CD27-AS1	-2.44884	7.57239e-08
MAOA	-2.44552	0.0018725
LOC101927750	-2.43981	0.00828082
NUP210L	-2.43472	0.00689813
PRSS30P	-2.43238	0.0236788
LOC101928205	-2.43238	0.0236788
AGMAT	-2.42839	2.65218e-05
ARHGAP24	-2.42569	1.46418e-12
LINC01191	-2.42335	0.0150049
SHANK3	-2.41876	4.89303e-17
C16orf45	-2.41501	1.90628e-09
SLC19A3	-2.41385	0.000340849
NOTCH3	-2.40614	0.00276108
FAM171A1	-2.40268	0.00894459
NEK3	-2.39671	1.37522e-12
LEPREL2	-2.39174	6.42147e-22
GATA4	-2.39136	0.0158009
KRT79	-2.38925	1.23896e-05
TMEM255B	-2.38518	0.00966488
CX3CL1	-2.38486	5.0212e-12
SLC22A5	-2.38104	5.69715e-06
NCAM1	-2.38096	8.81612e-21
SMARCA1	-2.37383	1.20006e-23
SEPT5-GP1BB	-2.36936	0.000479136
SCN5A	-2.36547	3.62034e-12
RIMS2	-2.36416	0.00683018
TMEM171	-2.36318	9.38213e-21
TUBB4A	-2.36262	7.25197e-30
DNAI1	-2.35995	0.0294441
THSD7A	-2.35995	0.0294441
COL26A1	-2.35657	0.00296287
PYGO1	-2.35195	5.0798e-07
TSPAN15	-2.34754	8.48457e-06
ZEB2-AS1	-2.34013	0.0137913
FXYD1	-2.33642	0.0139929
XKR5	-2.33596	0.000231077
SLC26A10	-2.33274	2.94898e-05
SLC22A17	-2.33242	5.89602e-06
CTCFL	-2.33236	1.19695e-07
SLC29A4	-2.32243	0.000285703
STEAP2	-2.32148	0.00330338
GPRASP2	-2.32045	0.00705711
SERPINF1	-2.31803	5.20592e-30
FXYD3	-2.30572	1.58784e-12
LINC00889	-2.30289	0.000584278
TFF3	-2.29476	2.63639e-09
PLCL2	-2.29471	9.86944e-11
ALX4	-2.29253	2.87075e-05
FNDC4	-2.27527	0.0328771
SLC10A4	-2.27239	0.0142403
CITED1	-2.27238	4.4872e-21
CLMN	-2.2661	6.16276e-19
NXNL1	-2.26516	0.0210653
ABCG4	-2.26302	0.00189464
MMP9	-2.25822	0.0246218
ASGR1	-2.25822	0.0246218
FAHD2B	-2.2579	9.36178e-15
CEP112	-2.25537	0.000835912
OAS2	-2.25362	4.75447e-13
GALNT12	-2.25218	1.377e-16
SYNPO	-2.25192	2.7733e-09
RHCG	-2.24746	0.000197287
NKAIN1	-2.24354	0.000351352
RELN	-2.24144	9.10234e-20
BCAT1	-2.24125	2.5833e-12
FUT2	-2.23897	0.00115099
RAB42	-2.23556	0.0387523
EFNB3	-2.2347	0.0015314
ARMCX2	-2.22796	3.56365e-15
ANXA2P3	-2.22618	0.00866369
NT5M	-2.22506	1.10808e-06
ANGPTL7	-2.2221	0.0214517
LINC00341	-2.22105	1.18386e-11
EMR2	-2.21927	0.000608154
FKBP10	-2.21674	0.0249486
PLXNA4	-2.21557	3.85313e-28
P2RY12	-2.21525	0.017004
KCNS1	-2.21353	0.000376744
CD74	-2.21302	0.000238302
B3GNT3	-2.21064	0.0167876
C1QL1	-2.21064	0.0167876
PCSK6	-2.21041	5.3643e-18
IFITM2	-2.20894	0.00193209
SUSD5	-2.20684	1.71018e-12
CMTM8	-2.20554	0.000327458
SHROOM4	-2.20267	1.22129e-07
CASP10	-2.19592	0.00050458
JAKMIP3	-2.19476	0.0433485
ERMN	-2.19476	0.0433485
NPR2	-2.18864	0.000543122
IRF5	-2.18046	0.00188273
BDNF-AS	-2.18031	0.0106021
ARHGEF6	-2.17145	4.88231e-07
TMSB15B	-2.16496	0.000873078
MESP1	-2.1646	0.00344829
HLA-DRA	-2.15974	9.69826e-05
TUB	-2.15656	6.61317e-16
TNNI3	-2.15595	1.39804e-05
LMTK3	-2.14035	0.00497206
CASC21	-2.13966	0.000765965
DLX5	-2.13856	6.29732e-06
FCGRT	-2.13849	2.23159e-05
GLIPR2	-2.13634	0.000298896
NEURL1B	-2.13457	1.01949e-15
OR5AK2	-2.13438	0.0340221
FOXN4	-2.13438	0.0340221
LRCOL1	-2.13438	0.0340221
NKX2-5	-2.13051	4.25876e-08
LINC00977	-2.1257	0.000754054
SYTL5	-2.12451	4.04678e-06
SYPL2	-2.11507	6.75559e-09
ZIC5	-2.11247	2.00185e-08
XYLT1	-2.11092	1.47784e-16
C2	-2.11049	6.29061e-06
TMTC1	-2.10516	1.2584e-15
RTBDN	-2.10364	0.000163099
IQSEC2	-2.10283	0.000110287
CHRNG	-2.10155	0.0235604
MRO	-2.09723	0.000483022
ELOVL4	-2.09659	1.31591e-07
TMEM178B	-2.09221	0.000567494
SPSB4	-2.09106	0.0125457
TSPAN5	-2.08744	0.000296197
ARAP3	-2.08575	3.09178e-07
C1R	-2.07824	1.64142e-05
LOC389895	-2.07773	0.00586977
HLA-DRB1	-2.07736	0.000137285
BST1	-2.07462	0.0212192
C5orf47	-2.07101	0.0282746
MIR6825	-2.06903	0.0415648
KCNN1	-2.06464	0.00533997
CD164L2	-2.05964	0.0274531
ABAT	-2.05584	5.04747e-12
SYT12	-2.04825	2.32166e-15
COL5A3	-2.04526	6.35643e-14
NTN1	-2.04288	7.17544e-08
NALCN	-2.03958	0.0226511
EMCN	-2.03869	0.0062063
PLSCR2	-2.03625	0.0459654
NKX2-8	-2.03394	0.0231559
ST7-OT4	-2.03381	0.0141088
LINC01301	-2.03301	0.0200583
PKDREJ	-2.0301	0.0227075
CTNND2	-2.02425	1.11941e-18
SPON2	-2.02333	2.48031e-16
CACNA1A	-2.02274	0.00198748
UBA7	-2.02127	0.00748188
HOXA7	-2.01999	0.0436381
ARHGEF16	-2.01999	0.0436381
CNPY1	-2.01915	0.00696903
CHI3L2	-2.01849	0.0205148
SLC26A4	-2.01646	1.44529e-15
GNG2	-2.01633	2.84272e-07
SOGA3	-2.01301	3.76773e-06
SH2D4A	-2.00679	2.30156e-05
ALS2CL	-2.00528	9.31527e-07
ZNF239	-1.99827	0.00853416
GPC3	-1.99818	0.000137337
FAAH	-1.99527	5.16804e-12
CCDC169	-1.98874	0.0328258
FHL1	-1.98653	1.4827e-15
SVEP1	-1.98336	0.00342119
NRROS	-1.98073	1.64206e-15
TMEM54	-1.98034	2.3376e-07
LINC01116	-1.97954	0.0043104
LRRC8E	-1.97827	0.000114198
NRP1	-1.97744	0.000320897
SAMD11	-1.97618	0.0465131
AIM1	-1.97462	4.13734e-15
P2RX7	-1.97359	2.07309e-20
SEMA3G	-1.97258	0.0054043
JAM2	-1.97012	0.0350046
DMBX1	-1.96869	0.0225187
ATHL1	-1.96785	1.12158e-09
TCEA3	-1.96632	0.0320215
MTURN	-1.96335	7.63819e-25
PHGDH	-1.96117	4.68321e-28
CXCL1	-1.95777	8.26218e-17
ECHDC2	-1.95763	3.88499e-07
HOOK1	-1.95418	1.94216e-06
LINC01015	-1.95083	0.00328059
PLCB1	-1.94958	6.87389e-12
SQRDL	-1.94768	2.47977e-06
DGAT2	-1.94488	0.0104993
XKR8	-1.94246	4.81966e-12
S100A1	-1.94232	6.7329e-24
GPR179	-1.93836	0.0451082
HTR2C	-1.93593	2.37431e-06
RET	-1.9325	0.02601
COL6A1	-1.93003	3.71568e-09
SMOC1	-1.92634	0.0415142
S1PR5	-1.91935	0.00484994
CASQ2	-1.91931	0.00901913
RIMS4	-1.9116	3.30894e-08
LOC100130264	-1.9094	0.0387125
PRDX2	-1.90622	3.22124e-20
PTPRZ1	-1.90214	2.32574e-07
HIST1H2AB	-1.9004	0.0291188
N4BP3	-1.89685	8.71131e-11
SLC9A3R2	-1.89558	0.000104737
LINC01314	-1.89106	5.1279e-07
LOC101926975	-1.8908	0.0120263
RTN1	-1.88425	0.0115343
SCUBE1	-1.87233	2.03727e-19
MYADM	-1.87141	0.000451413
IQGAP2	-1.86831	1.45258e-09
EPHB2	-1.86826	9.34386e-19
SLC38A8	-1.86714	8.87005e-29
FOLH1	-1.86615	2.68199e-10
SV2B	-1.86496	0.000545071
RASD2	-1.86223	0.00129907
LOC101927746	-1.86183	8.1052e-05
RARRES1	-1.85323	0.0328679
DNM1	-1.84275	4.30623e-05
HOXC10	-1.84013	0.00390693
ZFAND4	-1.8376	0.000177146
SEMA3C	-1.83638	5.13169e-20
GALNT14	-1.83535	3.77698e-07
STARD8	-1.833	0.00616927
LOC101928163	-1.83167	0.0369976
UNC13A	-1.83137	8.89333e-05
ERVMER34-1	-1.82302	0.0146977
LINC00870	-1.81961	2.65026e-13
FABP7	-1.8163	2.3472e-13
LOC283683	-1.81541	0.0117556
CHGB	-1.8099	8.62229e-06
PAK7	-1.80118	0.0147064
AGT	-1.80067	7.16043e-11
SNORA75	-1.79945	0.00450377
HOXD1	-1.7994	7.91548e-13
DNALI1	-1.79889	0.0338387
FAM95A	-1.79785	0.037684
CYB561	-1.79719	6.71282e-08
SCN1B	-1.79643	0.00014602
DDN	-1.79576	0.00886333
B4GALNT1	-1.79549	1.01049e-10
SLC16A2	-1.79545	3.01797e-07
RNF157	-1.79061	2.51379e-11
ATP13A5	-1.7895	4.03498e-09
A1BG-AS1	-1.78603	0.0137735
PENK	-1.78114	0.000137234
NRTN	-1.77636	9.07553e-07
TAPBPL	-1.77573	1.824e-10
NKX2-3	-1.77178	0.0294068
FKBP1B	-1.77004	0.0038789
DNASE2B	-1.76731	0.0448203
TNFSF13B	-1.76622	0.0072197
ITIH6	-1.76526	0.0423949
ABCD2	-1.75678	0.0190074
SNORA31	-1.75644	0.0311463
SYCP2L	-1.75152	0.000393809
PDE4A	-1.73907	7.9557e-11
IGFBP6	-1.73355	0.00669766
IL17B	-1.72697	0.0277706
NAMA	-1.72578	5.28557e-05
OLFM2	-1.72472	0.00110672
ITGAM	-1.71922	0.0245787
LINGO1	-1.71397	1.10718e-13
TLE2	-1.70468	0.0262178
ARHGAP23	-1.70173	4.09049e-12
ARHGEF25	-1.69962	4.40473e-10
PHKA1	-1.69767	0.0370249
FAM134B	-1.6974	6.31678e-11
MAGEB6	-1.69106	0.0357576
ZIC2	-1.69058	1.99639e-08
NPPC	-1.68964	9.97357e-05
BATF3	-1.68583	0.0365212
FOXO1	-1.68318	8.70994e-16
PLCH1	-1.68008	0.00779424
KDELR3	-1.67971	6.84871e-19
FBXO41	-1.67845	5.05412e-16
BLK	-1.67597	0.0101448
C1QTNF6	-1.67507	0.0118809
SNCB	-1.67355	0.0383087
SNORA26	-1.67117	0.0085051
LOC101927931	-1.66821	0.018462
SOX2	-1.66724	5.29279e-08
FCHO1	-1.66301	0.000141533
MCF2L2	-1.66277	0.0253957
FAT2	-1.6604	6.73278e-25
ZP3	-1.65996	0.0120054
PALLD	-1.65777	0.000104114
NRG3	-1.65494	0.0115778
DUSP9	-1.65243	2.36476e-05
LOC441666	-1.65172	8.37826e-10
IFIT2	-1.64805	0.000664471
SLCO5A1	-1.64549	2.0368e-13
TUBA4A	-1.64386	0.0036991
EHD2	-1.64222	1.17419e-16
SLC9A9	-1.64051	3.2626e-07
ANKRD49	-1.64029	0.00309191
H19	-1.63452	0.0324972
PCDH7	-1.63308	7.03066e-09
LRRC75A	-1.62799	2.94206e-07
CLGN	-1.62673	0.00129705
SDC1	-1.62625	8.49803e-15
ENHO	-1.62272	0.00774862
CNTNAP1	-1.6221	2.79927e-12
DKK2	-1.62059	0.00449505
RGMA	-1.6188	0.00807298
SLCO4C1	-1.61836	0.00102073
FBXO27	-1.61822	0.000292961
SEL1L3	-1.61309	2.0584e-05
NPTXR	-1.61167	1.01134e-15
SLC6A13	-1.60937	0.00188463
DKK3	-1.60906	0.00103919
TM6SF1	-1.6051	0.00156016
NKX2-2	-1.60404	0.0124189
CYP2C18	-1.60287	0.0283865
ABLIM1	-1.59974	5.03577e-12
ZNF22	-1.59808	4.03583e-14
NDRG2	-1.59082	1.5192e-10
SSTR2	-1.58797	0.00324366
ENPP3	-1.58637	0.00350441
CXCR4	-1.58629	0.0108267
SFMBT2	-1.58454	6.39643e-11
HOXA11	-1.57879	4.10781e-07
ADRBK2	-1.57728	3.34339e-21
LINGO2	-1.57207	0.00618937
TMOD1	-1.57067	3.77446e-05
CHRD	-1.56586	4.02165e-07
ANKRD19P	-1.56421	0.0142852
CRIM1	-1.5641	1.1969e-08
ZNF521	-1.56131	4.07248e-10
AQPEP	-1.55972	0.00252265
LOC339593	-1.55692	0.0246173
DLG4	-1.55444	1.30303e-09
GBGT1	-1.55333	9.7896e-06
LINC00565	-1.55309	0.00263067
VAMP8	-1.5489	0.0196462
SULT1C2	-1.54213	0.00516462
PYY	-1.5404	0.0477322
CHST9	-1.5404	0.0477322
RAP1GAP	-1.5403	7.73961e-20
ZER1	-1.53806	0.0322542
DUSP15	-1.53327	0.00106808
MGC16142	-1.53177	0.00570005
PTRF	-1.53012	0.000105291
C5orf42	-1.52498	2.00548e-14
ANGPTL2	-1.52475	1.72057e-24
FAM71E1	-1.52427	0.0417288
TOX3	-1.5222	0.0232071
SEMA3A	-1.5212	1.64618e-18
CPT1A	-1.52043	8.23809e-17
ZNF439	-1.51977	0.0046328
CELF4	-1.51879	0.0137298
DMC1	-1.51622	0.0268993
C2CD2	-1.51544	1.69945e-17
LOC101927492	-1.51099	0.0173566
GPSM1	-1.50982	2.87867e-11
PLAC8L1	-1.50035	0.00315913
COL27A1	-1.49747	2.00656e-12
BEX1	-1.49599	0.0187849
CKB	-1.4943	9.0376e-20
PODXL	-1.48658	1.91616e-05
COLEC11	-1.48476	0.0330973
SELM	-1.48226	0.00582689
HTRA1	-1.47949	5.34947e-20
KLHL13	-1.47932	0.0397126
SLC26A7	-1.47325	0.0331862
COL22A1	-1.47312	0.0492328
GDF11	-1.4731	9.3831e-11
BCL3	-1.46809	0.00133917
CASKIN1	-1.46718	0.0499889
NELL2	-1.46418	0.0227193
LOC100130705	-1.46173	6.22828e-08
PTPRE	-1.4615	0.0349704
KLF5	-1.45975	5.91493e-13
PCOLCE2	-1.45819	1.4517e-14
NFATC4	-1.45381	0.00287798
ACSL6	-1.45099	5.51231e-05
GP2	-1.44997	0.0399863
SLC24A4	-1.44959	1.04995e-11
SNORD42A	-1.44934	0.0468742
HHLA3	-1.4493	8.65374e-06
FAM184A	-1.44853	0.00212211
GSTM2	-1.44641	1.32158e-05
L3MBTL4	-1.44614	0.00144017
SRGAP3	-1.44613	0.000404329
DDR1	-1.44393	2.31076e-17
STOX1	-1.44289	0.0185648
CRIP2	-1.44044	0.0031579
SESN2	-1.43867	1.11807e-17
MACROD2	-1.43116	2.38356e-05
SYT3	-1.42589	0.000442425
LOC341056	-1.42499	0.000938784
TMEM145	-1.42482	4.65616e-06
DSTNP2	-1.42239	5.72497e-06
ZPLD1	-1.41464	0.0497547
CASQ1	-1.41057	0.000768992
PPP4R4	-1.40922	0.00737436
PDK4	-1.40589	1.0899e-23
NPW	-1.40541	0.0393596
ABCB1	-1.40192	8.5704e-20
SLC4A4	-1.40071	6.59094e-05
FBXO17	-1.39864	5.77705e-05
ARHGEF4	-1.39845	0.0131668
PHF21B	-1.3936	2.40167e-11
C6orf57	-1.39336	1.11739e-05
GAS2	-1.39164	0.00384366
PAX6	-1.39039	0.00113761
LOC101409256	-1.38998	0.0415453
HCN2	-1.38721	3.4206e-05
ARMCX1	-1.38447	0.0414448
ADA	-1.37998	9.65101e-08
HIST1H2BH	-1.37905	1.3924e-05
RADIL	-1.37687	0.0106964
NAALADL2	-1.37637	2.43786e-07
CTH	-1.37412	4.01638e-19
LRRC75B	-1.37305	0.00015386
NEGR1	-1.37305	0.0414324
COPZ2	-1.36649	0.00484043
WDR78	-1.36557	0.00736958
NKX1-2	-1.36553	0.033221
BIN1	-1.36508	3.55946e-08
SLC2A4	-1.36292	0.0013661
SRRM3	-1.36217	0.0226255
HMGA1P7	-1.35966	0.0441716
SPTBN4	-1.35939	0.0203186
ZFP3	-1.34967	0.000717254
MR1	-1.34855	2.53983e-06
CDHR3	-1.34777	0.0404914
KCP	-1.34769	2.37032e-13
LOC100129520	-1.34734	0.00948926
LNX1	-1.33687	8.83557e-05
HPSE	-1.33351	6.67178e-06
FRZB	-1.33223	0.0484768
SORCS1	-1.33185	1.02279e-09
PTPRH	-1.32777	2.33114e-09
HHIPL1	-1.32691	0.00471494
GPR124	-1.32609	3.20681e-05
TNFRSF19	-1.3249	5.45947e-22
PPAPDC3	-1.32204	0.00394496
CYP19A1	-1.32121	0.0460632
ACSBG1	-1.32089	3.17708e-09
HOXC11	-1.31792	0.00105569
MCOLN2	-1.31695	3.01617e-06
GPR98	-1.31609	4.84482e-08
CDH26	-1.31376	0.0475219
TBXAS1	-1.31056	0.00637081
FGF12	-1.30803	0.0318347
TMEM47	-1.30684	0.0260379
ARX	-1.30548	8.12405e-05
DDR2	-1.30407	0.000984019
ADAM19	-1.30287	0.0172933
ADAMTS14	-1.30162	0.0162354
BID	-1.30079	2.46658e-13
DPYD	-1.29927	1.73564e-06
SLC35G2	-1.29903	1.25729e-09
SLC39A11	-1.29678	2.48304e-13
ARHGAP27	-1.29468	0.0150842
NRARP	-1.29344	0.0156768
ADAMTS7	-1.29323	0.00177049
CLTCL1	-1.2888	3.19607e-10
LRIG1	-1.28758	5.12683e-12
HOXD-AS2	-1.28714	0.00226701
PLA2G4A	-1.28593	1.36924e-13
FST	-1.28533	0.000222069
FGF13	-1.2849	5.98802e-11
MMP11	-1.28201	0.00288598
NOS3	-1.2797	0.000112724
C3orf70	-1.27957	1.08853e-06
MIR497HG	-1.2767	0.0393285
OLIG2	-1.27529	0.00539494
B3GNT9	-1.27427	0.00835987
LYSMD2	-1.27164	2.30135e-06
KIAA0040	-1.27015	0.000167968
POU3F3	-1.26985	0.0101381
DPY19L2	-1.26941	9.40161e-05
ZNF296	-1.26755	0.0456634
PGM5	-1.26374	0.00201288
CPNE7	-1.26006	0.00639684
GALC	-1.25559	1.37373e-11
CAND2	-1.25428	0.00159313
GBP2	-1.25162	0.00115615
TSPAN7	-1.24811	3.93398e-08
ST7-AS1	-1.2474	0.013795
AFF2	-1.24575	1.07794e-05
ATF3	-1.2413	2.42862e-06
TMEM106A	-1.23761	6.14142e-06
AMMECR1	-1.23327	6.45595e-15
ZNF484	-1.23199	4.27689e-06
CASC15	-1.23096	0.0245477
ETFB	-1.22881	2.24081e-16
NOL4L	-1.2246	0.000248386
PTK7	-1.22361	3.22319e-15
EDA	-1.22285	0.00086876
LEPR	-1.22063	4.33848e-13
CDS1	-1.22015	0.0049628
BEX2	-1.21936	0.00148922
PREX1	-1.21659	1.53078e-11
GAS6	-1.21655	1.56538e-09
FAM182B	-1.21538	0.0473134
CHAC1	-1.21345	1.90499e-11
RGPD4	-1.21147	0.0253121
SLC1A3	-1.21119	1.47642e-15
PTPN3	-1.211	7.34245e-18
IL27RA	-1.20764	1.10537e-10
GPR158	-1.20276	3.39892e-14
ZNF620	-1.20245	0.00565941
KCNMA1	-1.20127	0.0493597
ZNF570	-1.20071	0.00119107
RBM43	-1.19518	7.21773e-07
CACHD1	-1.19337	1.89935e-14
GSTM3	-1.1902	5.51108e-08
APOBEC3F	-1.18667	0.00372166
TWIST2	-1.18472	0.00798689
CARD6	-1.18389	0.00494046
KLHL6	-1.18362	1.03271e-10
CADPS2	-1.18305	2.03708e-12
GMPR	-1.18199	1.07179e-16
LTBP1	-1.18116	4.25131e-06
LRP5	-1.18032	4.4856e-16
LMO2	-1.17852	0.023934
GRB14	-1.17642	0.00493004
MAL	-1.17436	0.00553792
KCNH3	-1.17269	0.00115961
RNF43	-1.16902	0.0311606
EGR3	-1.16789	3.34955e-07
ABCC4	-1.16697	3.07777e-16
BAI2	-1.16646	2.81417e-09
PTGES	-1.16639	0.0005962
TTC28	-1.16498	9.67631e-15
LINC01012	-1.16435	0.00412687
DNAH10	-1.16186	0.00107985
TNFRSF25	-1.1609	0.0258076
ANTXR2	-1.15953	8.19266e-08
GLB1L2	-1.15931	3.40143e-08
EFCAB4B	-1.15929	1.14209e-09
ZNF30	-1.15555	0.0115035
LGI3	-1.1555	0.0228023
TMEM132A	-1.15326	0.000966384
LINC01152	-1.15233	0.0318
SLC2A12	-1.15172	0.000107255
RXRG	-1.15157	5.91594e-13
DCLK1	-1.15086	2.5192e-15
RNF180	-1.14895	0.000800346
LINC01140	-1.14734	0.00317019
PDZD4	-1.14541	2.2955e-08
F8	-1.14482	0.00301725
ART3	-1.14264	0.00991267
CTSK	-1.14257	0.00141687
FHDC1	-1.13941	2.99047e-05
CYP26B1	-1.1391	0.000755451
ZHX2	-1.13788	9.18279e-13
BHLHB9	-1.13695	0.0017809
TSPAN12	-1.13625	8.67949e-11
LHFPL3	-1.13552	0.00309323
STEAP3	-1.13477	3.23017e-09
CACNA1D	-1.13238	5.25333e-08
DICER1-AS1	-1.13019	0.00747464
ASPHD1	-1.12994	0.0199588
CLUL1	-1.12788	0.00611318
GALNT3	-1.12768	5.21605e-19
TIAM1	-1.12726	4.21673e-09
LPAR2	-1.12644	0.0138303
PRELP	-1.12474	0.0237652
SCFD2	-1.12361	1.65858e-11
MGC27345	-1.12336	2.95544e-12
LIMD2	-1.12201	2.45245e-05
FEZF1-AS1	-1.119	3.25389e-05
TAF12	-1.11757	2.79132e-10
TGM2	-1.11741	5.70443e-08
RPH3A	-1.11673	0.0499594
KCNIP3	-1.11628	6.39031e-07
IFITM3	-1.11526	0.000327163
C1orf56	-1.11155	0.000672468
RIN2	-1.1115	0.00020103
REEP1	-1.11079	0.034614
DOK4	-1.1095	0.000265248
FAS	-1.10894	0.00941855
APOC1	-1.1045	2.50744e-05
KIAA1147	-1.10007	6.78252e-13
CAMK2A	-1.09983	0.000952634
CALCR	-1.09844	1.98126e-05
CYBRD1	-1.09818	1.52845e-18
SLC6A12	-1.09752	6.87421e-08
BCAN	-1.09737	0.000480211
FAM171B	-1.09634	4.30335e-07
RBM26-AS1	-1.09535	0.0181109
CISH	-1.09285	4.21363e-05
PLXNA3	-1.08634	1.19967e-09
L3MBTL3	-1.08628	1.19029e-08
EGR1	-1.08276	1.1214e-09
KCNJ14	-1.08233	1.50141e-07
MMP17	-1.08047	2.95756e-12
FLT3LG	-1.08013	0.0035654
LDHB	-1.07841	5.59716e-21
PPARG	-1.07621	9.44698e-05
HOXD4	-1.07592	3.04602e-06
LHX1	-1.07279	0.000821297
DENND6B	-1.07253	0.0189686
NAPEPLD	-1.07216	1.99984e-11
SLC40A1	-1.0721	0.00269794
HMGB1	-1.07179	8.57095e-18
NDUFA5	-1.07176	1.12994e-14
CCDC176	-1.06925	0.0134406
HOXA5	-1.06917	0.00334276
STK32C	-1.06806	4.8366e-05
USPL1	-1.06796	1.43003e-12
RAG1	-1.06744	0.00789597
HSPA7	-1.06684	0.0363751
FJX1	-1.06679	0.00188091
LMO7	-1.06256	2.10541e-13
FAM200A	-1.0607	1.36116e-08
PLA2G7	-1.05835	0.0138366
ARMCX4	-1.05776	0.000232298
CCDC147	-1.05752	0.0100815
PKDCC	-1.05675	0.0141467
ADAMTS3	-1.05517	0.000711757
RPGRIP1	-1.05428	0.0462572
CERS4	-1.05227	0.00154819
RASGRP3	-1.04627	9.37242e-05
NAT8L	-1.04595	1.19653e-13
ADCY2	-1.04217	4.88406e-11
MPP6	-1.0411	4.61373e-08
ITM2B	-1.04052	1.98302e-17
FRK	-1.03351	0.0369874
C1QTNF1	-1.03228	3.62262e-07
PLA2G4C	-1.03107	0.00168777
XPNPEP3	-1.03067	6.18952e-15
BCL11A	-1.02895	4.05078e-05
AXIN2	-1.02892	0.000112046
RBMS3	-1.02671	0.0109253
COG6	-1.0249	3.81932e-13
MED12L	-1.02476	0.00397303
TPK1	-1.02201	0.0379244
MYCL	-1.01957	9.51746e-05
RGAG4	-1.01857	0.000130962
SCML4	-1.01694	2.1839e-06
MTHFD2	-1.01648	8.28575e-15
CLYBL	-1.01615	0.000130388
C8orf46	-1.0145	2.12851e-05
ABCB4	-1.01393	1.39571e-15
CHSY3	-1.01172	2.69144e-07
KIAA1755	-1.01143	0.00345157
SLC35F2	-1.00928	2.15385e-11
LOX	-1.00885	2.92482e-05
SMARCD3	-1.00855	1.08512e-08
MRPS31	-1.00824	4.32675e-12
HENMT1	-1.00729	5.72517e-05
SDC2	-1.00664	1.03942e-07
POLN	-1.00647	0.00215214
NUFIP1	-1.00627	3.73569e-10
PHF11	-1.00572	1.1166e-06
ENOX1	-1.00537	0.000593475
MDGA2	-1.00435	2.16224e-07
VCAN	-1.00296	0.00286066
PIK3AP1	-1.00217	0.00514224
EGFL7	-1.001	3.38056e-06

## Sheet: Up SIRT6.1-1
Supplementary Data 2 / Transcriptional profiling of MAPKi in BRAFV600E melanoma cells / Upregulated genes in SIRT6 KO
	log2FC	pvalues
IL1RAPL1	6.2368	1.03739e-20
UBE2U	5.8641	7.18143e-12
FAM230B	5.76691	1.65216e-10
SLCO2B1	5.57836	2.76582e-18
IGFN1	4.99499	1.91616e-13
LOC100507156	4.68243	1.00218e-05
CFH	4.43081	3.11052e-09
ERC2	4.41322	6.40238e-07
ZNF347	4.18739	2.67903e-10
ZNF826P	4.14964	3.72369e-07
LINC00276	4.10953	0.000109554
MYH4	4.07151	1.96321e-05
CSMD1	4.0318	7.31439e-18
ZNF365	3.94096	6.94239e-08
SLC27A6	3.9095	4.47757e-06
UGT2B7	3.85042	7.89835e-08
ESPN	3.8179	2.01982e-14
MYH2	3.80351	9.10656e-07
PPFIA4	3.75725	3.96027e-36
P4HTM	3.75594	0.000442394
MIR210	3.73055	3.66241e-06
ACTG2	3.66779	3.78978e-30
LOXL2	3.65096	2.26283e-36
ZNF727P	3.64205	0.000314517
STC1	3.64075	1.78868e-20
ANKRD1	3.59691	0.000112798
MIR6739	3.58367	0.000331321
MIR3178	3.56222	0.000371524
MYH8	3.50605	3.41768e-08
MAGEC1	3.49921	7.52157e-37
CSF3R	3.45558	7.84189e-09
LINC00698	3.44147	2.52359e-25
BAAT	3.40543	1.89007e-29
LINC00612	3.3914	0.00176885
FAM115C	3.3726	1.78093e-09
LRRC61	3.2456	7.58104e-15
PSG4	3.24023	8.03745e-32
CD177	3.22581	1.25144e-10
CAND1.11	3.20873	2.13422e-05
MIR210HG	3.20345	1.15934e-27
PSTPIP1	3.19647	0.00029084
DNAH12	3.1714	0.00161967
ZNF486	3.12659	2.4554e-11
ZNF469	3.07576	0.00100884
MYH1	3.07002	1.62573e-07
TSHR	3.03602	0.0026632
MPZ	2.95879	1.37049e-23
MIR4635	2.9489	0.0021882
DNMT3L	2.94761	0.00392094
ZBED6CL	2.89493	5.81285e-15
CLSTN2	2.89472	1.32396e-27
ISM1-AS1	2.89206	0.00821204
EPB41L4A-AS2	2.88073	1.45451e-06
MYH13	2.87721	5.75585e-10
SLC16A3	2.87684	8.10392e-41
LOC100507140	2.82803	1.53203e-05
GALR2	2.80859	0.0020679
TMEM75	2.79041	0.00344244
KRT81	2.76789	0.00262151
SNAI3	2.73736	0.00297436
LRRC7	2.736	0.00167536
LINC00488	2.72886	6.18972e-06
INSL4	2.67162	1.4594e-21
MRGPRX4	2.66676	2.07543e-13
LINC00087	2.66046	4.50782e-06
GRM7	2.65555	0.00155417
ANXA1	2.65032	7.74282e-25
MORC1	2.63561	0.00895471
PSG10P	2.6341	0.00571164
PRAM1	2.63238	0.0090581
OLIG1	2.62633	4.29688e-15
FLJ33360	2.62202	0.0177913
LOC101927190	2.62202	0.0177913
MAB21L3	2.61884	0.000182202
PSG9	2.59628	0.000755846
CDIPT-AS1	2.59627	1.72499e-05
TXK	2.59491	1.37934e-10
C12orf71	2.59188	0.00683687
LINC01258	2.59001	0.0036243
AZU1	2.58742	0.0218894
TCL6	2.58681	0.00330869
LOC100128398	2.56758	3.78911e-06
MIR1908	2.56716	0.000119209
CNBD1	2.56491	0.0213771
ADRB3	2.54738	0.00919164
LINC00426	2.54263	4.75482e-14
TNFRSF10C	2.53678	0.0139143
TCN1	2.51256	2.29568e-37
ZNF829	2.51091	5.72814e-08
MYO7B	2.50646	0.0168363
ZNF790	2.49708	2.18512e-05
TMEM45A	2.49155	4.07707e-28
ZNF681	2.47547	1.91759e-08
HMCN2	2.47343	0.0146871
BNIP3	2.47067	4.4726e-34
IPO5P1	2.46206	3.58942e-11
RPL21P44	2.44961	0.0134472
BIRC3	2.43657	0.00684387
KRT86	2.42994	0.0170803
WNT1	2.42827	0.0313822
GALNT9	2.42827	0.0313822
SCN11A	2.42827	0.0313822
RIMKLA	2.42477	1.35622e-24
ZNF718	2.42186	5.65633e-08
MAGEB2	2.42157	7.18704e-24
PIK3R6	2.41467	1.1067e-07
MIR3687	2.41311	0.00666633
DAND5	2.40835	0.00103345
ZNF689	2.40189	4.8734e-25
MIR1257	2.39725	0.0123363
GJB7	2.3746	0.0218536
SLAMF9	2.36494	3.84999e-09
AQP9	2.35915	0.000350442
FAT3	2.34873	0.0138141
COL17A1	2.34067	4.68276e-23
CADPS	2.33479	4.64644e-08
C18orf32	2.33303	7.29983e-09
CDC42BPG	2.31921	8.65924e-22
CCDC37	2.31867	0.0132293
SLC29A2	2.31459	3.1219e-27
USP6	2.314	0.00116198
TDRD10	2.31366	0.000112371
ZNF229	2.31229	0.00889925
DLGAP1-AS4	2.30942	0.0129759
ZNF724P	2.30461	7.94046e-06
ZNF345	2.29722	9.79733e-09
MINOS1P1	2.29488	0.0413345
SLC28A1	2.29488	0.0413345
SERPINB9P1	2.27515	0.0297169
OR6C1	2.27515	0.0297169
TECTB	2.26394	0.00646255
LOC101928243	2.2635	2.12612e-06
AK4	2.26044	5.52135e-29
ZNF667	2.25889	4.86121e-10
PLCE1-AS1	2.25723	0.0048193
PART1	2.25722	0.000216913
LOC101927120	2.24328	3.68116e-31
ANKRD37	2.2397	9.12534e-18
GJA9-MYCBP	2.23831	0.0203788
SLC38A1	2.23107	6.65735e-27
CDH7	2.21314	3.33947e-21
MIR6750	2.20955	0.0367196
LOC100128573	2.20632	0.026243
TCAM1P	2.20359	1.45665e-09
STAG3	2.20269	5.51177e-26
ALDH3B2	2.19255	2.64114e-25
SLC4A9	2.18694	0.0137987
FMN2	2.17785	1.87633e-16
HBEGF	2.17523	2.25688e-24
GIMAP8	2.17213	0.0373795
CAMK2B	2.1665	0.0056893
FOXF1	2.16	0.0370922
STX19	2.15973	0.0222886
DPYSL4	2.15773	0.00631406
TMEM184A	2.15642	0.00524173
DOK7	2.151	0.000658642
C1orf137	2.15072	0.000921895
MAP3K15	2.15026	3.93712e-05
PCDHA2	2.14551	0.00554425
PCA3	2.14431	9.3082e-05
NR2F1-AS1	2.14314	0.00957983
THBS1	2.13769	4.74412e-23
AMPD3	2.12917	2.16632e-07
GRM1	2.12524	3.81742e-14
RBBP8NL	2.11612	0.0437641
LOC101928682	2.11583	0.0072018
PCDHA11	2.1039	0.00617569
GAB3	2.09949	0.000921154
SMCR5	2.09615	0.00462625
PSG1	2.08783	0.00123259
LOC101927040	2.08324	1.7451e-10
LOC101060553	2.08189	0.00713257
HES5	2.07336	0.0230035
SIGLEC15	2.06774	4.68245e-06
LOC100507391	2.0623	0.000111705
KCNJ9	2.05698	0.0464183
RNF138P1	2.05294	0.00228043
LOC101929295	2.05192	0.000690727
HKDC1	2.03583	0.0418654
PDC	2.03068	0.0269881
ESRP2	2.0292	8.96543e-05
SRPK3	2.01724	2.33436e-09
SPOCD1	2.00762	0.00290367
BRE-AS1	1.99621	0.00781221
MUC19	1.98904	0.000727589
EVI2B	1.9872	4.74897e-07
ICOS	1.97847	2.37398e-05
CCDC120	1.97652	2.76593e-13
TAS1R1	1.97569	0.0358105
SLC30A2	1.97245	0.0360851
ENTHD1	1.97078	4.62556e-09
ANGPTL3	1.96887	0.00573174
FLJ39080	1.96767	0.00763776
LOC284344	1.96416	4.14694e-06
CCL18	1.96329	2.22172e-05
ARL10	1.95873	2.05662e-21
DKFZp434J0226	1.95039	1.93822e-05
DOK3	1.94956	1.82521e-18
CNIH3	1.94411	6.76014e-20
PCDH1	1.94012	2.08076e-06
LOC254896	1.93952	3.23459e-06
FOXL1	1.93931	0.0329496
EGFL8	1.93931	0.0329496
PCAT6	1.93564	2.53492e-11
SPIB	1.93149	0.000926308
ACTR3C	1.92761	0.000430129
FLNB	1.92722	5.87679e-31
DNASE1L2	1.9261	3.62992e-10
C4orf6	1.92494	0.0211103
TMOD4	1.92476	0.00405283
HGFAC	1.92431	7.10952e-05
EPN3	1.91985	0.00388442
CST2	1.90885	4.63092e-06
GLT1D1	1.90679	0.0160006
ZNF667-AS1	1.90674	1.73126e-07
COL11A1	1.90657	3.91135e-07
PAPPA	1.90168	0.0346262
LOC100506281	1.89534	0.0152125
LOC101929679	1.8953	0.000642522
LYPD1	1.893	6.76838e-08
KLLN	1.89293	0.00830532
SYNPR	1.88041	0.0186485
GPR17	1.87797	0.0209513
KCNC1	1.8745	0.00608679
LINC00862	1.87271	3.9069e-05
KYNU	1.87216	1.21062e-20
SNX29P2	1.86957	0.010097
FLJ42969	1.8689	0.00634494
ZNF595	1.86874	1.86426e-08
SCART1	1.86313	3.62645e-11
LINC00235	1.85655	0.00193842
C4orf47	1.85525	0.000133915
MCC	1.85202	5.40731e-28
LINC00960	1.84326	0.000366415
RORA	1.83971	4.11072e-21
LOC101928516	1.83932	0.0128869
C2orf72	1.83827	2.34132e-17
LOC101929532	1.83798	0.000871196
IL7R	1.83605	4.36451e-05
CXCL8	1.83553	6.12342e-13
PRR25	1.83506	0.0159147
NRCAM	1.83395	1.14247e-10
B4GALNT4	1.83356	0.000168058
SLC7A5P2	1.82746	1.01441e-12
ZNF594	1.82624	9.13016e-10
CSRP2	1.8258	1.14439e-21
ZSCAN18	1.82316	0.00215688
ZNF736	1.82154	3.32813e-10
TGFBI	1.81534	4.72157e-13
CAPN9	1.81509	0.00516392
HRASLS2	1.81374	0.00184085
NDRG1	1.81161	4.23936e-26
ZNF91	1.80842	2.53225e-12
TSPO2	1.8028	0.00408468
HSPB2	1.80272	7.21776e-17
ADAMTS5	1.79582	0.000801945
ANGPTL4	1.79512	0.000124487
MIR4523	1.79357	0.0126958
RUNX1	1.79031	8.12821e-23
KCNG4	1.78689	5.99991e-05
IGFALS	1.77301	0.00934845
SLC22A13	1.76803	0.0015713
MIR4691	1.76644	2.67933e-06
EGF	1.76523	4.45814e-14
LOC143666	1.76439	9.78027e-06
KCNQ5-AS1	1.7617	0.0313141
C10orf126	1.76169	0.000183031
MMP8	1.75944	3.47997e-28
GNG13	1.74543	0.000579106
FUT3	1.73401	0.00554374
RASSF1-AS1	1.73038	0.00879806
ITGB3	1.72276	3.04548e-15
RP1L1	1.72262	4.32485e-10
ZNF44	1.7192	1.59406e-07
KRT80	1.71167	0.0173284
SLC2A1	1.7112	6.07879e-30
PCDHGA2	1.70504	0.0137104
EHD3	1.70079	1.73048e-22
NOTUM	1.69459	0.0298848
ADM	1.68968	1.77376e-18
PTPRR	1.68543	2.18879e-10
LOC100506990	1.68023	2.31007e-19
CBLN1	1.6789	6.19677e-06
SLC12A1	1.67277	0.0180094
MARVELD3	1.67222	0.00456511
SHE	1.67214	9.73349e-15
CFD	1.66894	0.00796025
TAS1R2	1.66262	0.0281047
LOC101929427	1.66056	0.000946918
CTXN1	1.65999	1.82574e-07
C19orf80	1.65983	0.0105083
HIST1H1A	1.6595	0.0114759
OBSCN	1.65707	2.64635e-11
FLNC	1.65519	0.0399187
PSG5	1.65022	0.00165337
DNAH3	1.64722	0.0301517
MAATS1	1.64665	0.000365856
PCDHGB6	1.64477	0.0251743
FAM156A	1.64241	0.00070049
NUTM2A	1.64191	0.0288826
NKAIN2	1.6409	1.74257e-08
MIR4479	1.63539	0.0473058
IGSF10	1.63404	8.56604e-13
SYNE4	1.63164	0.000644109
AIRN	1.63006	0.0429555
DIP2A-IT1	1.62952	0.00078361
LOC100131655	1.62846	0.0111675
EFEMP2	1.62424	4.17298e-06
WDR66	1.62122	1.17132e-10
CDH23	1.62048	3.23822e-11
ISL1	1.6188	0.00604953
GTF2H2C_2	1.61854	0.0103939
KRT17	1.61751	0.00613553
ZNF93	1.61582	1.55008e-12
FOSL1	1.61364	5.72139e-19
USH2A	1.60278	8.24455e-11
LOXL4	1.60261	0.00151485
IL1A	1.60188	0.0387918
PDK1	1.59739	1.42153e-23
PTPRN	1.59721	0.025978
HOXA13	1.59676	0.00501423
SOSTDC1	1.59595	0.0213161
LOC101928491	1.59577	0.00123902
LOC101929406	1.59331	0.0340617
LOC729732	1.59279	8.03908e-20
LOC101926889	1.58793	0.00286519
SNORD37	1.58775	0.0233111
TUBA3D	1.58698	0.00632822
MIR155HG	1.5845	4.93722e-07
SGK2	1.58405	0.0295651
RDH14	1.58274	0.000209644
MAMDC4	1.57833	2.21433e-16
VSIG8	1.57668	0.000551307
PAK3	1.57496	0.000422787
MUC20	1.57199	8.2021e-05
LOC100506368	1.56099	0.00253014
JUN	1.56097	2.81838e-17
COL20A1	1.55893	0.0307744
DQX1	1.55786	0.0137769
PCDHA3	1.55556	0.0294944
HUS1B	1.55477	0.0242993
HSD11B1L	1.55429	1.45669e-12
ANP32A-IT1	1.55367	3.85629e-05
RPL23AP64	1.5519	3.24133e-06
PDF	1.55162	7.71226e-07
CACNA2D2	1.55132	8.26879e-09
LINC00992	1.54904	0.0109316
TEC	1.54621	2.9099e-15
GPSM3	1.54208	5.03531e-09
ARID3A	1.53828	1.08484e-18
CHD5	1.53786	5.66053e-05
SLC34A2	1.52895	1.2722e-12
STAG3L1	1.52809	2.09995e-08
LOC100506747	1.52715	0.0342005
ZNF528	1.52661	0.00015023
LRRC70	1.52583	0.0173888
PDGFD	1.51241	5.1694e-13
LOC388780	1.51238	0.0128691
GPX2	1.5115	0.0245258
C19orf57	1.50648	7.60366e-15
ARHGDIB	1.50179	0.00944418
ZNF295-AS1	1.49853	0.00471448
AHNAK	1.49793	1.89559e-28
FAM83F	1.49663	1.40402e-14
TMC3	1.49572	0.0012052
STBD1	1.49571	3.17368e-08
LUCAT1	1.49269	1.48724e-11
LINC01138	1.49171	0.00567585
RAD9B	1.48864	0.00275989
APCDD1L-AS1	1.48841	0.0117154
COL5A1	1.48713	0.0219946
PTPRN2	1.48541	4.37942e-12
KIAA1217	1.48265	8.12139e-22
CYR61	1.47978	4.13472e-21
STAMBPL1	1.47684	1.59529e-11
CD28	1.47194	1.00252e-05
SMAD6	1.471	4.70234e-12
PCDHGB2	1.47	0.00018944
ANO5	1.46913	2.07504e-12
PRR34	1.46707	0.0178185
DKK1	1.46573	1.14978e-07
CCDC183-AS1	1.46273	7.69337e-06
KCNK13	1.46118	0.00368036
IL11	1.46051	0.0152769
LOC80154	1.45942	0.039599
TMEM89	1.4589	0.0359449
MIR4517	1.45508	0.00106692
SPDYE5	1.45353	0.000355096
SIPA1	1.45325	9.69272e-19
GVINP1	1.45168	0.00664567
XKR9	1.45139	0.00263441
MIR3648	1.44951	0.00351943
COL16A1	1.44669	2.9208e-16
ADAMTS18	1.44319	2.14445e-09
BANCR	1.4426	0.00931052
KLC2	1.44119	6.00683e-22
PAM16	1.44106	0.0246022
LOC284801	1.43795	4.20192e-05
CCL28	1.4378	3.49275e-13
CCDC158	1.43577	0.0498505
LOC340357	1.42829	2.53326e-05
ATP10B	1.42498	1.01419e-09
LY96	1.42414	0.000809162
LUM	1.42405	1.3016e-21
C11orf1	1.42112	6.95014e-07
BEND5	1.42062	1.46443e-05
SLC46A2	1.41796	3.02596e-11
CYP1A1	1.41753	3.46933e-08
SKOR1	1.41385	0.00719486
BANK1	1.41345	4.18641e-05
C2orf88	1.41213	0.000450171
PLA2G16	1.41008	4.21007e-21
LINC00665	1.40977	2.63922e-08
ZNF585B	1.40835	0.000340884
SPNS2	1.40767	0.0235783
MOG	1.40577	0.0248599
FAM174B	1.40532	2.17875e-18
ACP5	1.40461	2.15745e-21
LOC100506746	1.40152	0.000595877
BDNF	1.40052	0.0207214
TMEM249	1.40034	4.05145e-07
LOC101926987	1.3994	0.0325285
IRF7	1.39823	1.28207e-08
HCG4B	1.39775	0.0102543
PPP1R13L	1.39732	1.02764e-09
PRR22	1.39588	1.07987e-12
UNC5CL	1.39539	7.53595e-10
GBAP1	1.39314	3.82816e-12
MIR663A	1.39246	0.000408768
SMIM10	1.3913	1.33485e-07
HRK	1.39078	6.66616e-06
PLOD2	1.3888	1.33076e-22
C3orf20	1.38875	0.0274317
MLLT11	1.38475	2.23657e-09
RPP21	1.38432	0.00219965
SLC4A10	1.38363	0.00921522
PPAPDC1A	1.38258	1.71341e-15
SOWAHD	1.38214	0.0215689
ALDH1A2	1.37903	2.55175e-07
ABCA3	1.37384	7.80082e-12
C9orf172	1.37332	0.000394594
PRDM7	1.3716	7.39107e-19
VIPR2	1.37112	0.0148162
ZNF573	1.37037	0.00769833
UBASH3B	1.37021	7.01636e-20
LINC00277	1.36684	0.000388864
CATSPER2P1	1.36623	0.000502184
LOC100506321	1.36509	0.0426138
SMG1P5	1.36431	0.00337716
TSNAXIP1	1.35949	5.71269e-05
SYCE1L	1.35691	4.74113e-05
KIAA1244	1.3522	1.14818e-18
WWC2-AS2	1.35175	0.0190622
SLC8A1	1.3512	2.99951e-07
RIBC2	1.3506	2.61924e-09
C6orf147	1.3495	0.00385556
LINC00312	1.34944	0.00467878
ENO2	1.34786	1.80463e-24
AMIGO2	1.34292	5.1666e-16
OVCA2	1.33865	0.000135682
SHROOM2	1.33857	1.10758e-18
IGSF9B	1.3383	1.68103e-07
LAT	1.33765	6.60672e-10
ZFPM2	1.33708	0.00143088
PADI1	1.33642	2.37377e-06
WHAMMP3	1.3323	0.00148868
FTCD	1.33209	0.0125343
LAG3	1.33195	0.000131512
TNFSF13	1.33049	0.00567967
ATG9B	1.33005	0.00046285
GPT	1.3298	0.000449032
GALNT18	1.3297	4.01672e-21
LOC339874	1.32837	0.0182316
SH3GL1P1	1.32725	0.000958858
ABHD16B	1.32268	2.51909e-10
COL10A1	1.32152	0.0266095
ACOT12	1.32129	0.0273771
LOC100129203	1.32017	0.0332474
PLEKHG4B	1.32017	0.0332474
C1orf106	1.31887	1.14867e-09
FLJ16779	1.31765	2.67132e-14
UCKL1-AS1	1.31509	5.44067e-06
NOX4	1.31382	1.543e-16
CMTM1	1.31358	9.56153e-05
UNC13C	1.31321	0.000115821
LOC440700	1.31184	0.00939634
KCTD11	1.31032	1.67897e-08
PPP1R16A	1.30804	1.88124e-16
OLFM1	1.30782	3.92372e-24
SLAMF7	1.30714	2.12869e-23
LOC100289580	1.30673	0.000709039
TUBA8	1.30576	9.74575e-11
KANSL1-AS1	1.30503	0.0121876
TEX9	1.30497	9.81464e-06
DNASE1	1.30444	2.32674e-13
KIRREL3	1.2969	0.000241143
KANTR	1.29592	1.30212e-07
CCDC183	1.29332	0.000190791
LRRC3	1.29268	1.00897e-12
SMPX	1.28874	0.0010387
PFKP	1.28364	4.9247e-26
LOC100129722	1.28247	0.00398039
MVP	1.27899	1.57963e-19
SP140	1.27666	0.00121866
ZNF426	1.2741	8.86684e-09
VAV3	1.27333	2.57964e-17
CYP7B1	1.27235	8.16583e-15
BRWD1-IT2	1.27125	0.0254873
NKAIN4	1.27021	1.08012e-17
MYO15B	1.26964	3.37364e-12
NRGN	1.26744	2.02579e-08
CTB-113P19.1	1.26696	0.00437269
SLC7A5P1	1.26343	6.33857e-08
DDIT4L	1.2623	1.40275e-08
TSPYL4	1.2613	1.23089e-16
ANO8	1.26091	2.98679e-17
SNORA22	1.25866	0.00303137
CCL20	1.25751	0.0026087
KIFC2	1.25685	2.21336e-16
TTC21B-AS1	1.25676	0.0215087
CACNA1E	1.25653	0.0102056
WDR54	1.25624	1.33976e-17
LOC101927642	1.25498	4.66494e-09
INSIG2	1.25376	6.18647e-18
BCL9L	1.25372	1.44102e-17
C6orf165	1.25214	0.0409635
LIPI	1.24828	0.0402613
ZNF653	1.24769	7.56504e-11
ACAP1	1.24699	0.0185108
AOX1	1.24606	0.00562636
LOC100652768	1.24583	0.000224386
RELT	1.24487	1.93465e-18
RELL2	1.24486	3.81131e-12
ANKRD36B	1.24384	5.86606e-08
PIP5KL1	1.24377	0.00301748
PBX4	1.24236	0.00558345
ARHGAP30	1.23849	0.0205694
CATSPERG	1.23847	0.0172939
LYRM9	1.23696	0.000339918
ZNF585A	1.23602	1.53088e-07
GNRHR	1.23534	0.0301229
CLDND2	1.23456	0.0242776
FBXO43	1.23236	6.70905e-10
ZNF514	1.23209	5.95579e-10
TMSB4X	1.23198	2.35675e-18
BAIAP3	1.22962	0.00410374
NME9	1.22794	0.00360993
AP5B1	1.22641	5.56532e-18
RNF207	1.22622	5.17311e-16
LINC00304	1.22395	0.0453637
LRRC29	1.22358	3.60237e-07
LOC388849	1.22174	1.43477e-05
LINC00921	1.22174	0.0184614
UNC80	1.22099	0.000572219
LCP1	1.21993	1.7729e-13
LOC101927599	1.21835	0.000162568
HSD3BP4	1.21793	2.83482e-05
WDR72	1.21544	4.67428e-08
LRRC66	1.21393	0.0150244
LOC100288162	1.21357	0.000105628
LOC101928358	1.21195	7.07189e-05
C16orf3	1.21127	0.000512254
RASSF7	1.21097	4.93698e-12
KIAA0319	1.21021	0.00122409
SEPT1	1.20998	0.0049297
BNIP3L	1.20977	3.19717e-18
MUS81	1.20963	5.20896e-18
ZNF577	1.20962	7.57176e-09
STC2	1.20943	3.61384e-14
ZNF438	1.20895	7.19342e-11
STAG3L5P	1.20857	0.0063117
GPR176	1.20692	2.99584e-11
CBLN3	1.20615	0.0344188
NUDT18	1.20442	5.33801e-07
RBM20	1.20423	6.079e-12
PLCXD2	1.20154	0.000115435
PLEKHB1	1.20002	1.8056e-05
LOC100506023	1.19964	0.00743109
CROCC	1.19829	1.06253e-17
MUC7	1.19769	3.61739e-12
LINC00342	1.1971	0.000166776
FBXW4P1	1.1956	0.0156357
GPR55	1.19415	0.00140289
ERVFRD-1	1.19409	0.013202
B3GALNT1	1.19408	1.44461e-13
MUC6	1.1928	0.0120369
RAB43	1.19004	1.05957e-07
P4HA1	1.18959	6.82598e-21
KIF26B	1.1887	7.14796e-15
FRMD6-AS1	1.18834	0.00227677
LINC00260	1.18745	0.0329967
NUDT3	1.18611	3.51892e-06
PRICKLE4	1.18465	6.64114e-10
TRDN	1.18433	0.035882
ZNF331	1.18378	4.27255e-14
SLC2A11	1.1837	2.92104e-15
LINC00930	1.1834	0.0224721
GFI1	1.18197	0.00043216
MCIDAS	1.1793	2.63765e-10
GUCY2GP	1.17531	0.00193772
MIR4664	1.17345	0.00716586
CD34	1.17183	3.85456e-06
ZFP28	1.17113	1.01928e-09
RASGEF1A	1.17089	5.04353e-12
BAI1	1.17055	0.00316699
TRPA1	1.16954	0.0427984
CYP2E1	1.16892	0.000633243
CBY3	1.1679	0.0285539
PAWR	1.16768	1.92439e-06
LPIN3	1.16571	1.45117e-16
CIART	1.16502	1.3562e-07
SLMO1	1.16415	3.46089e-15
NPEPL1	1.16053	1.21842e-05
PTPN6	1.15901	0.0222198
SCARNA17	1.15884	0.000288344
LRRN2	1.15657	0.0127534
CD200	1.15623	4.6098e-06
VPS9D1	1.15477	1.07814e-09
RNASEH2C	1.15452	1.70285e-14
C8orf58	1.15351	9.92267e-15
COL12A1	1.15172	2.09114e-15
MIR6753	1.15134	0.00884718
DST	1.14884	6.08625e-20
ENTPD1	1.14758	2.74157e-19
LINC00681	1.14748	0.0034727
PRELID2	1.14572	1.63704e-06
SNORD95	1.14437	0.000887604
TAGLN	1.14301	2.82225e-06
SLC22A14	1.14241	0.00443227
C11orf68	1.14105	5.31385e-14
SUSD2	1.13819	0.00260897
B3GALT1	1.1351	1.05358e-05
BST2	1.13386	1.52596e-09
KLHL38	1.13265	1.23525e-05
SSBP2	1.13156	9.89219e-07
AMOT	1.13152	8.33452e-17
GJD3	1.13131	0.000171934
ANO7	1.13102	7.01084e-07
HIVEP3	1.13088	5.90179e-16
LINC00239	1.13035	0.0370095
TPGS1	1.1292	3.26162e-08
MFAP4	1.12858	0.020648
PFKFB3	1.1279	6.62665e-20
SSSCA1-AS1	1.12786	0.00247683
C2orf70	1.12757	0.0103505
BAIAP2L2	1.12656	4.76336e-13
SMG7-AS1	1.12339	0.00246786
PHLDA3	1.12248	6.59742e-14
KCTD21-AS1	1.12212	7.63289e-05
ZNF605	1.12206	8.88431e-15
MGC2889	1.12032	0.000966177
TIGD3	1.11954	0.00698186
TMEM232	1.1191	0.0278569
RBM11	1.11845	0.00343368
PLAC4	1.11836	2.98009e-06
XXYLT1-AS2	1.11835	0.000246581
MMP25	1.1158	0.00338347
TCTEX1D4	1.11572	0.0483598
CDON	1.11159	3.11207e-17
LOC146481	1.10799	2.10424e-16
MIR3197	1.10582	0.00984466
ACTN3	1.10552	0.0374926
ID3	1.10423	4.35233e-17
KHDC1	1.10382	0.037877
SPATA2L	1.10329	2.42118e-11
TTC9B	1.10199	0.0195861
LOC100996590	1.10018	0.00577736
FOXO6	1.09774	2.05756e-07
CDH15	1.09658	0.00278536
WTIP	1.09558	0.00184027
CASC10	1.09543	0.0344516
SEC61A2	1.09509	1.73781e-16
EFNA3	1.09469	0.00102301
QPRT	1.0934	6.92043e-14
TRIM46	1.0906	6.82729e-06
EMC6	1.09037	0.000139074
URAHP	1.08986	0.00026503
ZNF43	1.0873	2.6539e-05
GJC2	1.08546	0.00234735
TFAP2E	1.08525	0.00024808
GLRX	1.0836	1.02771e-13
SLC25A45	1.08335	0.000102726
TBX2	1.08089	4.26301e-14
PHYHIP	1.08085	4.68348e-06
GAB2	1.0807	1.49959e-17
GPR171	1.0805	0.0440314
LOC101928020	1.07947	0.00718824
MAPK4	1.07896	1.28998e-17
CARNS1	1.07836	0.00239335
KCNJ13	1.07765	0.00294666
ALMS1P	1.07745	0.000139165
ABCC9	1.07567	0.0158288
C16orf86	1.07538	0.00106714
GOLGA8A	1.07502	2.46788e-15
FAM13C	1.07459	0.0219548
SH2D4B	1.07436	0.00612217
MXRA8	1.0742	0.00237023
LOC100506499	1.07286	0.00350446
FBLN2	1.07203	6.70566e-05
POMZP3	1.07058	0.000470479
TMEM139	1.07026	0.00499871
LOC283922	1.06812	7.94711e-12
FAM173A	1.06796	2.38238e-08
GAREML	1.06749	2.48087e-11
OBSL1	1.06688	4.91226e-14
RSPH4A	1.06488	0.00221654
SIDT2	1.06438	2.08741e-12
TMEM132B	1.06423	4.00816e-05
LOC101927204	1.06353	0.000218402
ENKD1	1.0619	1.11797e-10
CTSD	1.06169	6.10411e-26
LINC00630	1.05839	0.000117909
CROCCP3	1.0573	2.27301e-11
DDIT4	1.05706	4.28469e-16
FOXP3	1.05685	6.99891e-05
PDCD6IPP2	1.05615	0.0356889
RASGEF1B	1.05495	0.000378777
MAGIX	1.05483	0.000275298
MMP16	1.05426	2.70963e-11
NBPF25P	1.05274	0.0014145
ACBD4	1.05234	6.6875e-10
SH3GL1P2	1.05219	0.0475693
LINC00622	1.05183	3.0814e-06
LOC642361	1.05182	6.81006e-05
TPD52L1	1.05178	0.0420329
TET1	1.05175	1.45972e-07
ITIH2	1.05032	0.0429049
STAG3L2	1.04965	3.70747e-13
ID1	1.04848	5.40596e-06
PITPNM3	1.04804	2.38915e-07
EHD1	1.04768	5.06003e-16
ATP2C2	1.04742	0.000716086
DERL3	1.04306	4.29106e-08
FRMD5	1.04108	1.11491e-08
LINC00174	1.04029	1.75415e-07
MYO15A	1.03947	0.0452611
PPAP2A	1.03843	2.65217e-13
LINC01126	1.03792	0.00669614
LOC101927621	1.03432	0.0265212
VLDLR	1.03414	7.47141e-17
ITK	1.03405	7.36704e-07
RHPN1-AS1	1.02901	0.000107387
SLC12A3	1.02873	0.0263426
WDR90	1.02856	7.34318e-13
BTBD10	1.02852	1.56935e-13
P4HA2	1.02843	3.40672e-18
NEAT1	1.02486	9.56068e-17
PRSS53	1.02413	1.65531e-07
MYOZ2	1.02388	7.29726e-11
ROGDI	1.02354	6.33507e-09
C9orf117	1.02243	0.0005136
LINC00893	1.02229	5.23212e-05
ANKRD30BL	1.02171	0.00142315
LINC00472	1.02138	0.0372045
LOC155060	1.02137	1.86574e-09
ZNF395	1.02135	2.01228e-16
VAMP5	1.02102	0.000585652
FAM78B	1.02064	0.00315295
RAB15	1.01919	5.92558e-08
PARD6A	1.01871	0.00259584
COX20	1.01844	0.0138024
LOC641367	1.01774	0.0175209
ACCSL	1.01591	4.26132e-06
SAC3D1	1.0154	1.50894e-08
DMBT1	1.01494	1.64057e-14
LOC101928269	1.01455	0.0153942
RNF122	1.01241	4.78659e-09
TLR4	1.01196	1.52012e-14
SLC2A6	1.01169	4.52416e-14
CASC14	1.01159	2.65483e-05
EME2	1.01158	3.42421e-05
ADC	1.01101	3.11649e-10
HCG4	1.01067	2.59428e-05
FUOM	1.00697	1.34913e-09
PLA2G15	1.00536	4.8987e-17
CATSPER1	1.00394	0.000437262
MALAT1	1.00376	3.04222e-12
IRS4	1.00358	0.000124078
VPS37D	1.00272	0.000621125
GPR116	1.00269	0.00191051
NPIPB9	1.00063	0.0355702
OTUD7A	1.00058	3.79414e-11
HSPA4L	1.00044	1.57791e-08

## Sheet: Down BRAFi
Supplementary Data 2 / Transcriptional profiling of MAPKi in BRAFV600E melanoma cells / Downregulated genes in L-C-B cells in presence of BRAFi (Dabrafenib)
	log2FC	pvalues
CPN1	-7.20324	7.22575e-10
CTLA4	-7.17621	3.62896e-09
PDGFB	-7.04756	3.30876e-09
HMGA2	-6.87844	1.51655e-06
ETV1	-6.4704	4.03774e-11
UCN2	-6.46796	1.99617e-12
NPPC	-6.44527	2.66942e-06
FAM65B	-6.32944	6.92289e-08
ETV4	-6.20807	4.99462e-13
ALDH3B2	-6.1708	1.79784e-08
SPRY2	-6.07206	7.33517e-13
LOC152225	-5.99286	1.45752e-07
DUSP6	-5.96286	7.42866e-13
SPRY4	-5.93663	1.28753e-11
DDIT4L	-5.89525	8.4849e-07
MYEOV	-5.84439	4.40282e-07
EGR1	-5.75092	1.46886e-08
BANK1	-5.67856	1.87334e-05
SPRY1	-5.63909	4.95615e-12
FABP7	-5.4051	3.39701e-08
TFPI2	-5.36158	6.6635e-07
IFNLR1	-5.35502	2.09558e-05
COL11A1	-5.35311	0.000138883
FOSL1	-5.33561	1.76852e-08
CPB2	-5.26885	2.12168e-07
LOC101927120	-5.2421	4.0489e-11
FAIM3	-5.23444	1.47137e-12
PHLDA2	-5.16022	1.11087e-09
NEU4	-5.13195	2.00949e-08
VGF	-5.08993	1.56552e-09
ALCAM	-5.01502	4.03869e-12
IL18R1	-4.99729	2.45851e-05
SLCO5A1	-4.97337	3.22932e-09
ST8SIA1	-4.97198	4.7163e-10
DSG2	-4.95518	7.83251e-08
MRGPRX4	-4.89884	3.04616e-05
TMC1	-4.8485	6.05112e-05
BCAT1	-4.82005	4.54386e-08
FOS	-4.81413	2.05827e-14
ALDH1A3	-4.80847	4.27385e-10
TRIM51	-4.79872	3.13627e-05
SH2D2A	-4.78539	0.000740747
COL19A1	-4.73134	4.03658e-06
PARP12	-4.71604	5.80867e-08
MILR1	-4.7048	3.60653e-05
DUSP4	-4.65721	5.44285e-16
HTN1	-4.59865	3.22477e-06
ITGA4	-4.59448	1.27501e-09
LINC00702	-4.56372	1.92971e-06
CCL3	-4.56222	0.000149625
LAMA2	-4.53943	4.71111e-05
MLKL	-4.52682	4.70031e-06
LINC00977	-4.5239	0.000207043
MANSC1	-4.49421	1.13124e-07
GBX2	-4.47039	1.27399e-07
HIST1H3A	-4.40849	0.000166192
CYP24A1	-4.35264	0.000100845
LOC101927931	-4.348	0.000219359
CERKL	-4.33583	0.000116187
KCNN4	-4.31898	3.36554e-06
FAT2	-4.28991	6.45727e-14
MCTP1	-4.28351	1.47687e-10
PSMB9	-4.27507	3.64487e-07
HOOK1	-4.26289	4.67871e-06
GPR126	-4.25981	7.86001e-13
FRG2	-4.24279	0.000244035
PTPRE	-4.17104	0.000356885
SCML4	-4.14463	3.67791e-08
EPHA2	-4.13567	1.48858e-10
TMEM233	-4.1355	5.19357e-06
SHROOM3	-4.13001	2.19644e-06
C10orf85	-4.1036	0.000361828
TNFRSF1B	-4.07839	2.48242e-07
ISG20	-4.05646	1.92393e-15
PTPRR	-4.03753	1.12863e-05
HRH2	-4.00866	2.45826e-12
LCP1	-4.00455	9.03774e-09
ZNF689	-3.99387	4.59057e-08
LOC100507002	-3.99371	0.000445802
LOC101927482	-3.98097	2.17794e-07
ABCG5	-3.98065	1.25565e-06
WFDC1	-3.97804	5.85383e-17
ANO1	-3.95755	2.02628e-07
EMBP1	-3.92059	0.000286282
CHRDL1	-3.90167	3.31106e-06
MRC2	-3.89791	4.99933e-09
VDR	-3.88006	3.37617e-11
PPARG	-3.85609	1.53269e-06
C3AR1	-3.84069	2.47378e-05
MME	-3.83153	9.4277e-15
WIPF1	-3.82064	2.89861e-12
SUCNR1	-3.8191	0.000908939
MOCOS	-3.81086	4.94087e-13
PLB1	-3.80715	2.5178e-13
RND3	-3.80634	5.60147e-08
LONRF3	-3.80447	2.14383e-11
NRROS	-3.7864	1.59897e-08
HMCN1	-3.78307	1.4747e-11
KYNU	-3.76438	3.5736e-08
GDF15	-3.76048	3.22943e-12
DMRT2	-3.74732	1.46811e-06
IQGAP2	-3.73476	1.04636e-06
ETV5	-3.72613	3.46698e-14
NR4A3	-3.70457	4.98534e-15
FAM84B	-3.70022	2.90868e-12
LMNB1	-3.6934	3.63185e-15
EGR2	-3.68582	6.7257e-05
EMILIN2	-3.68155	3.95995e-15
LAPTM5	-3.6684	3.76607e-07
LIF	-3.66307	0.00042128
ZC3H13	-3.66073	2.72896e-16
TRDN	-3.63794	0.0013244
SH2D4A	-3.61918	1.31548e-05
FGF13	-3.61286	1.26407e-08
ICOS	-3.6009	0.00189411
TXNDC2	-3.59559	0.00117813
PEG10	-3.59104	3.77341e-13
PXMP2	-3.57616	8.70458e-08
MBNL3	-3.56263	1.79016e-09
CENPE	-3.56218	3.23991e-13
MYOF	-3.56009	3.55164e-14
SLC22A23	-3.5561	3.79533e-13
KIAA1644	-3.54829	0.00014181
HIST1H1B	-3.54206	0.00350725
LOC285000	-3.53988	3.2856e-10
CDK6	-3.52264	2.73228e-12
LOC101928710	-3.50482	0.000884015
LINC00866	-3.50197	0.00158555
S100A16	-3.49798	3.00497e-07
RNF125	-3.49784	3.0577e-08
BMP8B	-3.48914	8.52671e-13
LOC285626	-3.47051	0.00211542
LINC00565	-3.4639	0.000226945
LOC647323	-3.45712	0.001268
POU3F2	-3.45106	4.06094e-09
KIF20B	-3.45085	7.87235e-13
TMEM56	-3.44972	7.8172e-11
HMMR	-3.44214	4.38778e-14
CCR1	-3.43735	0.000757688
PPP1R14C	-3.43667	0.000745508
GJB1	-3.43616	1.29137e-14
SYTL5	-3.43607	2.43204e-05
CPB2-AS1	-3.43504	1.15642e-07
RLBP1	-3.43221	2.60534e-05
PPAPDC1A	-3.42928	1.11584e-08
MBL2	-3.42914	7.47426e-06
TNFRSF10A	-3.428	1.31008e-07
MIR181A2HG	-3.41942	0.000878409
PMAIP1	-3.41503	7.75866e-07
LOC100507651	-3.41335	8.82679e-09
ACY3	-3.41123	0.00333212
MFAP2	-3.41003	7.54758e-11
NKAIN2	-3.40323	2.80225e-05
AHR	-3.39521	1.74024e-11
SLCO4C1	-3.37554	4.32352e-05
SLAMF7	-3.37009	3.36475e-14
NMI	-3.36404	2.26159e-06
SAMHD1	-3.36308	2.8932e-10
SNX10	-3.34694	6.84845e-09
MB21D1	-3.34272	0.00118839
TNFRSF19	-3.34188	1.99196e-14
CCND1	-3.3348	1.73845e-15
DTX3L	-3.32102	6.15645e-13
MCM10	-3.31183	9.82773e-14
CD244	-3.30357	0.00967853
TRIM48	-3.29968	0.00242113
NFATC2	-3.2948	2.39487e-10
LAMA1	-3.28761	3.3281e-15
LOC101926975	-3.28436	0.00192965
HIST1H3B	-3.27968	0.00598493
CTHRC1	-3.27916	9.16804e-11
IL11	-3.26715	0.00293327
LINC00052	-3.26427	1.26601e-05
FKBP5	-3.25711	9.47442e-10
ATAD2	-3.25572	3.64859e-14
DEPDC1	-3.25336	2.32681e-12
KIF18A	-3.24388	7.99745e-11
FNDC1	-3.23798	2.26215e-10
TUBAL3	-3.23449	0.00202516
SLC13A3	-3.22717	1.12918e-10
CHL1	-3.227	7.73705e-14
LOC101927746	-3.20955	5.2874e-05
KIF14	-3.20929	1.88909e-13
GBP3	-3.20554	3.52247e-05
KIAA0101	-3.20248	1.90845e-11
DIAPH3	-3.2005	1.94589e-12
SEMA3A	-3.19767	6.4268e-11
DDX60	-3.18984	4.16388e-06
TNFAIP8	-3.18619	8.37553e-08
SHE	-3.1854	2.89699e-06
PARP9	-3.17665	3.60965e-12
DSP	-3.16375	0.00326975
PTPRB	-3.16301	1.14188e-07
MIA	-3.16291	0.00310392
SLC22A18AS	-3.15826	1.38502e-07
LINC00277	-3.15637	0.000277565
CCDC109B	-3.15565	1.18798e-05
TTK	-3.14721	1.77862e-12
FAM26F	-3.14636	0.00550557
PLXNA2	-3.14584	2.6622e-09
UNC13C	-3.14357	9.26083e-05
FAM111B	-3.13905	8.91698e-12
APOC1	-3.13832	1.05836e-06
NUF2	-3.13423	4.36612e-12
SLITRK2	-3.13313	0.000500048
ITGB3	-3.13198	3.80948e-06
CD109	-3.11366	2.11554e-14
LBR	-3.11212	2.22657e-14
PLLP	-3.11044	0.0036845
ESCO2	-3.09939	2.50974e-11
LIFR	-3.09911	5.62673e-08
GOLGA7B	-3.09667	4.60445e-11
DLGAP5	-3.09395	5.93592e-13
NCAPG	-3.07815	2.79101e-13
MGAM	-3.07422	1.01652e-05
TFAP2C	-3.07277	4.48913e-08
LINC00669	-3.07061	0.000285796
EVI2B	-3.06828	0.00314572
KIF11	-3.06811	1.17404e-13
CRIP1	-3.06388	0.00288777
NET1	-3.06359	8.29133e-13
TLR4	-3.06329	2.85142e-11
C11orf82	-3.06035	1.39353e-10
CXCL1	-3.05798	5.27424e-09
ANXA1	-3.05687	1.92748e-06
LOC101927421	-3.05547	0.00445633
GSAP	-3.05506	1.93793e-06
FOLH1	-3.05296	1.05703e-07
LINC01116	-3.05281	0.00287997
FAXC	-3.04535	2.26675e-10
GPR3	-3.03383	2.43017e-11
ERCC6L	-3.0325	4.69376e-12
CHL1-AS1	-3.03136	0.000978987
WEE1	-3.02844	1.41063e-12
CDC6	-3.02522	4.15077e-14
DCN	-3.01961	0.000260139
FABP5	-3.01599	6.43142e-12
OXCT2	-3.01569	4.96807e-05
RPGRIP1	-3.01068	0.00509988
CSPG4	-3.01055	2.86198e-09
EEA1	-3.0082	2.09997e-13
HES1	-3.00725	3.18741e-10
NT5E	-3.00505	3.26914e-13
LHFPL1	-3.0031	1.36806e-07
SFRP1	-2.99757	1.08022e-10
CCDC147	-2.99604	7.77968e-05
NELL2	-2.99453	0.00159381
ECT2	-2.99199	2.38404e-13
BLM	-2.99179	4.5536e-13
SCARNA27	-2.99062	0.00082536
ARHGAP11A	-2.99057	1.89822e-12
ANO4	-2.98666	4.8302e-05
HIST1H2AJ	-2.98201	0.000190867
CXCL8	-2.98159	3.14193e-06
NEDD9	-2.97926	1.17623e-13
CA13	-2.97401	9.52233e-06
B4GALT6	-2.97295	2.75964e-11
TMPO	-2.97136	1.52338e-13
LOC441155	-2.96815	0.010582
NDC80	-2.96766	6.34234e-13
SMC4	-2.966	8.29518e-15
TOP2A	-2.96532	1.09627e-14
GPM6A	-2.96223	0.000139229
SGOL1	-2.96211	5.56382e-09
ANLN	-2.95905	8.16481e-14
STK17B	-2.95229	6.36492e-12
ASPM	-2.95194	3.00135e-14
CKAP2L	-2.94997	1.38292e-11
HPCAL4	-2.94594	8.63761e-06
B3GNT5	-2.94284	2.26966e-06
ELOVL2	-2.94217	3.70598e-08
GABRG3	-2.93814	0.00127994
MAD2L1	-2.93701	1.2716e-11
CKS2	-2.92927	7.34064e-12
MPP6	-2.92872	4.70429e-08
ZNF239	-2.92729	0.00297135
KIF15	-2.92417	1.14203e-10
STARD13	-2.9173	1.46812e-12
MIS18BP1	-2.91607	1.00257e-11
RAD51AP1	-2.91526	1.94076e-11
CP	-2.91355	0.000126795
PCOLCE2	-2.91354	6.2713e-10
LINC00887	-2.90728	0.00617075
KIAA1462	-2.90728	0.00617075
BNC2	-2.90721	4.93814e-09
SKA3	-2.90496	4.87593e-11
MAL	-2.90434	6.82437e-05
GLRA1	-2.90371	0.000816294
F2R	-2.90202	1.87137e-11
EMCN	-2.90018	0.00480051
MAP2	-2.89434	6.05574e-06
SLC39A10	-2.89182	2.22421e-13
CAMK4	-2.8916	2.73698e-11
SGOL2	-2.88895	2.01895e-12
DTL	-2.88232	4.268e-13
DGKG	-2.88068	5.95632e-08
SGK223	-2.87884	2.37539e-08
RFC3	-2.87605	1.55196e-12
KIF23	-2.87548	2.9831e-13
EXO1	-2.87379	7.00494e-13
PBK	-2.86842	1.3602e-12
ENPP4	-2.86788	3.89507e-10
PCDH20	-2.86729	1.06772e-11
CLDN1	-2.8591	0.000509865
SPTLC3	-2.85856	2.13062e-10
LDLRAD4	-2.85466	5.89266e-07
IL1RAP	-2.85162	3.30399e-13
LOC100507391	-2.84561	0.0043613
CASC5	-2.84483	8.47026e-13
FAM46B	-2.839	8.52292e-09
OPRD1	-2.83599	4.35039e-10
NEIL3	-2.83187	2.21896e-10
PLAUR	-2.83027	1.7188e-07
CCNA2	-2.82521	2.16104e-12
FAM102B	-2.81895	9.18273e-12
LOC101928163	-2.81546	0.00770443
ITIH5	-2.81265	0.000108281
KIAA1524	-2.81166	1.41635e-12
NEFM	-2.81034	1.61776e-06
NCAPH	-2.80853	6.76078e-13
GAS2L3	-2.80472	8.67886e-12
BUB1B	-2.80096	2.12104e-13
SNX9	-2.79973	5.63134e-14
RNF182	-2.79907	2.61457e-09
TMEM2	-2.79895	1.29395e-14
LPL	-2.79283	5.26012e-08
CLSPN	-2.7832	1.40296e-13
KCNG4	-2.78276	0.0042829
NLRP11	-2.78224	0.0154967
CENPF	-2.7779	1.28608e-14
CYB5R2	-2.77548	3.45929e-05
CHEK1	-2.77334	2.38691e-11
CADM1	-2.77102	6.26762e-13
POLE2	-2.75886	9.24442e-10
HTR7	-2.75764	0.00559095
RRM2	-2.75728	2.2462e-13
AEBP1	-2.75636	3.18646e-10
IL2RB	-2.75445	2.16233e-05
BUB1	-2.74517	2.53376e-13
F3	-2.7449	5.28238e-08
GVINP1	-2.74004	0.010017
PLK4	-2.73973	6.31778e-12
HMGB2	-2.73964	3.45e-12
NRXN3	-2.7392	0.000226774
GINS1	-2.73827	1.36909e-12
LOC102723885	-2.73561	0.0052207
RPRM	-2.72694	0.000743689
B3GNT3	-2.72225	0.00928185
SAMD4A	-2.72191	1.71584e-12
PCNA	-2.71807	6.10233e-13
PM20D2	-2.71662	4.82874e-11
CATSPER1	-2.70819	0.000101115
PIK3AP1	-2.7075	3.79449e-05
COL15A1	-2.70368	3.63072e-07
TES	-2.70062	3.26957e-10
SPC25	-2.69935	5.06974e-10
DEPDC1B	-2.69866	6.31655e-09
NEK2	-2.69399	5.68159e-11
GPR37	-2.69319	3.47066e-09
OAS3	-2.69295	9.5312e-12
UBE2T	-2.68421	8.59339e-12
CLEC2B	-2.68407	4.62335e-08
HIST1H3I	-2.68174	0.0039968
TLDC2	-2.68096	0.00826851
PRR11	-2.6801	4.73326e-13
GLI2	-2.67446	0.00994243
OAS2	-2.67033	2.85985e-07
EGR3	-2.66801	1.56348e-07
TM4SF1	-2.66251	2.09711e-10
HOXA6	-2.6606	0.0113364
SLC26A2	-2.65983	3.55668e-13
NIPAL1	-2.65879	0.00753792
HOXD1	-2.65771	1.57145e-08
CHRNA1	-2.65627	6.24788e-11
CCNB1	-2.6512	6.3672e-14
CCNB2	-2.64753	4.4013e-12
IFIH1	-2.64604	8.77591e-08
IGFBP5	-2.63752	0.0101999
MYH7	-2.63642	0.00255296
BRIP1	-2.63591	1.02341e-11
FAS	-2.63543	0.00051826
CEP55	-2.63062	4.63175e-12
PARPBP	-2.62994	2.62729e-09
VRK1	-2.62155	4.49138e-12
TNC	-2.62149	4.16599e-16
TIPIN	-2.61929	6.17963e-10
MYC	-2.61898	2.19846e-13
RMI2	-2.6162	3.68021e-10
CDK1	-2.615	2.131e-12
RAC2	-2.60942	0.0126261
ITGB8	-2.60626	2.15104e-13
AIM1	-2.60621	8.70603e-09
TPX2	-2.60416	8.80619e-14
MPPED2	-2.60385	4.36652e-09
USP53	-2.60175	5.65689e-12
NR4A1	-2.59908	3.79433e-12
ATAD5	-2.59788	5.23722e-12
BCHE	-2.59709	1.18659e-10
MAFG-AS1	-2.59324	0.00651865
FSD1	-2.5914	4.90161e-09
PLS1	-2.58789	1.00539e-09
CNKSR2	-2.58553	1.51098e-07
CSF3R	-2.58064	0.0140016
AURKA	-2.57125	5.89588e-13
ZNF804A	-2.56935	0.000837172
BARD1	-2.5689	3.10118e-10
FOLH1B	-2.56804	0.0142322
LIN9	-2.56398	2.43113e-09
SMC2	-2.56056	4.58442e-13
CXADR	-2.55946	2.03494e-09
POLR3G	-2.5566	5.27548e-11
NUSAP1	-2.55602	2.60644e-12
TEX15	-2.55599	8.40867e-10
PROSER2	-2.55582	4.89917e-10
TYMS	-2.55486	9.93716e-12
TRIB3	-2.54714	1.07464e-10
SERPINE1	-2.54596	0.0107736
CENPK	-2.54516	4.64054e-12
FAM83D	-2.54439	9.36091e-13
G3BP1	-2.54393	1.05316e-13
LOC100288814	-2.54168	0.0339874
LOC101928489	-2.54109	0.000229974
CCNE2	-2.53901	5.11998e-11
DSCC1	-2.53823	9.42448e-10
ADAMTS3	-2.538	1.09798e-05
AMIGO2	-2.53678	1.3157e-08
SPAG1	-2.53541	3.6228e-07
APOL6	-2.53178	2.03361e-06
B4GALNT1	-2.5316	1.26058e-07
HELLS	-2.5287	3.71615e-11
MAFF	-2.52641	2.63237e-13
MTL5	-2.52626	0.000471436
FAM13C	-2.52505	0.00548613
CDCA7	-2.5231	7.07804e-13
DLGAP1	-2.52275	1.10521e-11
CDC25C	-2.52212	1.11287e-09
C6orf25	-2.51869	0.0197422
HCP5	-2.51706	0.00563086
CKAP2	-2.5146	3.47664e-12
THBD	-2.51383	3.06501e-13
LOC389641	-2.50898	0.00321398
SAMD5	-2.50682	9.3214e-10
ERVMER34-1	-2.50444	0.00387064
FBXO5	-2.50243	2.4616e-11
KLF5	-2.49954	7.34949e-09
E2F2	-2.49917	2.10344e-11
LONRF2	-2.49881	4.36669e-09
AURKB	-2.49606	1.25065e-12
MST4	-2.49029	3.71298e-08
SASS6	-2.48759	1.38356e-10
TGFBI	-2.48533	7.10955e-06
KITLG	-2.48441	9.0417e-10
GPC3	-2.48407	0.000195474
ZAK	-2.48334	2.52652e-11
CDC45	-2.48115	1.21659e-12
IL24	-2.48081	4.83323e-05
CD74	-2.48064	0.000410348
CDC25A	-2.47728	2.61401e-11
FAM60A	-2.47716	5.49522e-11
POLE	-2.47642	1.46618e-12
COL12A1	-2.47532	4.47755e-10
SHCBP1	-2.47392	1.80121e-12
CENPI	-2.46969	3.8511e-12
LOC102724484	-2.4681	0.000367543
TRIP13	-2.46789	1.99018e-11
FREM2	-2.46741	0.000507648
LINC00598	-2.46734	0.0097404
PRIM1	-2.46068	4.45442e-10
SEMA3D	-2.46067	0.000190285
STC2	-2.45814	1.08469e-08
KRT18	-2.45779	9.58549e-10
GADL1	-2.45623	2.85528e-11
FAR2	-2.45375	4.33569e-10
ADCY3	-2.45314	8.32426e-11
PTTG1	-2.4507	3.25299e-12
SH2B3	-2.44564	1.86675e-11
PCED1B	-2.44422	0.000214379
ZNF367	-2.44378	1.59844e-10
P2RY1	-2.44256	2.35924e-06
ENTHD1	-2.43634	0.000770232
CDC20	-2.43441	2.38609e-13
GLS	-2.4314	3.09948e-13
ERAP2	-2.43086	3.90691e-06
HP09053	-2.42896	0.00698276
KIF2C	-2.42661	1.04524e-13
LINC00889	-2.42642	0.00185465
SPACA3	-2.42636	0.000122645
RILPL2	-2.42333	2.66419e-05
HIST1H2BH	-2.418	5.37402e-06
SLC43A3	-2.41765	6.08811e-14
FRMD3	-2.41548	6.83406e-10
HIST1H4A	-2.41451	0.0164748
TM6SF1	-2.4125	0.000326793
MRAP2	-2.41232	2.74505e-05
BICC1	-2.40742	1.09979e-06
ELOVL6	-2.40687	9.14144e-11
CHAF1B	-2.40612	1.96039e-11
MELK	-2.40192	4.00345e-12
EVI2A	-2.40018	3.04401e-07
CENPU	-2.39956	7.72185e-12
TDRKH	-2.39842	5.76779e-09
USP18	-2.39788	3.46501e-07
ACBD7	-2.39741	2.20244e-07
ANKRD49	-2.39732	0.000769828
MESP1	-2.39631	0.00489053
MCM6	-2.39504	1.10651e-12
ARHGDIB	-2.39449	0.0210068
DDX21	-2.39345	1.91144e-12
CENPA	-2.39245	2.32284e-10
PGF	-2.39069	0.0303438
USP1	-2.38819	3.54575e-12
EPHA5	-2.38678	1.54947e-11
MYOZ2	-2.3838	2.70042e-08
ADORA1	-2.38355	0.00603477
POLA1	-2.38327	4.68563e-12
STEAP3	-2.38312	1.51141e-08
NFATC1	-2.38163	5.22801e-07
CD34	-2.38045	2.66351e-05
KIF20A	-2.3797	9.22133e-13
KRT80	-2.37953	0.023676
SYTL4	-2.37877	2.67469e-09
FAM107B	-2.37808	5.11961e-11
SPRED2	-2.37597	3.92903e-12
LOC101927040	-2.37278	0.000328994
PLCL2	-2.37177	6.7709e-07
MAML2	-2.36625	2.85511e-06
CMPK2	-2.36607	0.00606546
SPIN4	-2.36315	4.25451e-05
L3MBTL4	-2.36169	0.000140827
ADAM23	-2.35882	1.2396e-10
INSL4	-2.35698	6.48317e-06
LPAR3	-2.35691	2.97491e-08
PTCRA	-2.35562	3.34917e-06
MND1	-2.35551	1.00501e-07
CENPH	-2.34882	3.23705e-10
SLC9C1	-2.34487	0.0137483
ACAT2	-2.34448	2.91799e-12
EGF	-2.34154	4.04621e-06
HDAC9	-2.34126	1.63413e-09
BST2	-2.33801	3.31863e-06
BHLHE40	-2.33732	1.3039e-12
NAMA	-2.33476	0.000161033
GPX1	-2.3347	4.27261e-10
PALM2	-2.33319	9.27478e-10
IL1A	-2.33014	0.0409062
KCNE1L	-2.32933	0.0011548
FANCB	-2.32727	9.05884e-09
MCM5	-2.32628	5.19006e-13
KPNA2	-2.32603	6.13367e-14
PRELID2	-2.32443	1.93914e-05
MMS22L	-2.31743	4.39998e-11
SRPX2	-2.31683	0.00309427
MTFR2	-2.31649	1.4443e-09
LDLRAD3	-2.31409	5.16023e-12
GNG11	-2.31273	1.9065e-11
PDLIM1	-2.31043	0.0010791
BMPR1B	-2.30919	2.39318e-10
HMMR-AS1	-2.30849	0.0177158
RGS1	-2.30764	9.63787e-12
RACGAP1	-2.30742	2.40993e-12
ACSL5	-2.30628	4.88369e-08
INPP5F	-2.30369	1.05066e-12
CCDC125	-2.30198	9.59503e-09
MCOLN2	-2.30182	3.47846e-06
STIL	-2.30118	2.35733e-12
MCMBP	-2.30072	3.96292e-12
HHEX	-2.30053	9.70847e-06
APOBEC3B	-2.2956	2.86768e-10
WDR76	-2.29486	4.63698e-10
OAS1	-2.29426	2.87298e-06
BRIX1	-2.29373	5.96345e-11
ARHGAP18	-2.29338	8.11571e-09
CD97	-2.29233	1.75594e-11
RAD21	-2.29007	2.05884e-12
GPSM2	-2.28707	3.62263e-10
FTO-IT1	-2.28475	0.00767353
C1orf115	-2.28423	7.09283e-08
DCK	-2.28242	1.99212e-09
TPD52	-2.28211	3.04552e-10
FZD6	-2.27866	3.28421e-09
NPAT	-2.27774	1.9286e-11
SKA1	-2.27465	1.43811e-10
CASP4	-2.27455	3.0084e-06
CCDC138	-2.27348	3.45295e-09
ACTN1	-2.2692	8.00871e-14
TSPAN19	-2.26701	0.00399711
FYB	-2.26502	3.48793e-06
HES2	-2.2642	2.25647e-08
IL1RAPL1	-2.26361	0.00992414
BRCA2	-2.26336	1.61348e-11
PRC1	-2.263	3.35577e-13
ACSL4	-2.26035	3.04854e-12
MIR155HG	-2.25976	0.000449629
SPDL1	-2.25968	3.33711e-12
MZT1	-2.25935	4.1186e-10
FLRT2	-2.25814	1.90644e-12
GINS2	-2.25676	2.41503e-10
PRRG4	-2.25462	5.09168e-06
DERL3	-2.24898	6.24116e-06
PKN1	-2.24682	8.79339e-12
FAM19A5	-2.24648	2.933e-06
RAB39A	-2.24412	2.31095e-07
CDCA2	-2.24339	2.15923e-11
OSMR	-2.24218	7.8177e-08
HMGB1	-2.23886	1.35934e-11
CCDC18	-2.23788	6.58127e-11
ASB2	-2.23638	5.90392e-10
SNORD88C	-2.23601	0.00300393
MAP3K1	-2.23519	3.69179e-12
FRMD5	-2.23494	1.08271e-06
HIST1H3C	-2.23363	0.000702789
KNTC1	-2.23134	8.59749e-13
IQCE	-2.23036	6.58484e-13
COBLL1	-2.22939	6.19945e-08
FRAS1	-2.2284	0.00144527
ORC1	-2.22805	1.02065e-11
GMNN	-2.22744	4.98821e-12
MIR17HG	-2.22397	1.99782e-07
MCM2	-2.2236	3.27745e-13
RRM1	-2.22282	1.07482e-12
UBE2C	-2.22245	6.82404e-12
SNORD78	-2.22196	0.000133738
PLCB1	-2.22083	1.51241e-06
PRIM2	-2.2203	1.94434e-10
MNS1	-2.21977	3.13287e-08
PLSCR1	-2.21971	8.73774e-13
CEP135	-2.2174	1.03398e-09
TERT	-2.21411	5.03096e-06
ADAMTS1	-2.20851	1.15633e-09
DLX6	-2.20533	0.000187184
LAIR1	-2.20379	0.00559105
DBF4	-2.20174	2.33908e-10
SLC4A7	-2.20029	3.38767e-12
ID4	-2.19938	7.27688e-10
SNTB1	-2.19883	1.70396e-09
ANP32E	-2.19765	2.19831e-11
HPRT1	-2.19634	6.18926e-10
DEPDC4	-2.19438	6.83285e-05
COLGALT2	-2.19146	3.69807e-09
ITPR1	-2.1874	3.56526e-12
SPATA5	-2.1845	2.26117e-11
NDC1	-2.18309	1.13089e-12
AXL	-2.18233	0.00130046
FANCI	-2.17902	2.89716e-13
RASSF3	-2.17874	2.66281e-12
CD28	-2.17857	0.000619268
IL27RA	-2.17807	3.76011e-08
ELFN1-AS1	-2.17728	2.47996e-05
UHRF1	-2.17699	1.4854e-11
KIAA0020	-2.17661	2.06374e-11
KNSTRN	-2.1764	4.56133e-11
CD2AP	-2.17457	6.93086e-11
SLC26A10	-2.17331	0.00225318
SLC8A1	-2.17304	0.00012137
STK32B	-2.17297	1.40502e-08
ZNF114	-2.17257	0.000113192
TDRD10	-2.16723	0.0470885
SKA2	-2.16706	2.55287e-10
WDHD1	-2.16389	1.08459e-11
GMPS	-2.16241	2.72719e-12
XRCC2	-2.16179	2.44155e-10
FLJ13224	-2.16005	0.0284329
DNALI1	-2.15984	0.0328827
IQCA1	-2.15801	0.00666015
NUDCD1	-2.15799	2.02915e-10
NCR3LG1	-2.15743	2.18531e-09
CYFIP2	-2.15657	6.28988e-06
KIF4A	-2.15589	2.25765e-12
PCSK1	-2.15535	4.85791e-07
NPR1	-2.1552	0.000602618
ZC3HAV1	-2.15454	2.16297e-12
PHGDH	-2.15385	2.11987e-12
CHRNA5	-2.15371	2.11324e-08
RAPH1	-2.15357	1.40316e-11
GTSE1	-2.1521	2.20714e-12
ASF1B	-2.15032	3.83581e-11
NCAPG2	-2.14915	6.99704e-13
CSE1L	-2.14843	2.52223e-12
UCK2	-2.14819	1.90714e-11
BTN3A2	-2.14766	1.73307e-10
CCT5	-2.14744	1.3933e-12
NPM1	-2.14699	8.51529e-13
TMA16	-2.14699	1.75948e-09
XRCC4	-2.14323	5.51408e-09
HAUS6	-2.14286	2.77524e-11
RHEBL1	-2.14251	2.87433e-07
CHN1	-2.14099	1.60446e-06
UCHL5	-2.14082	1.20799e-10
PRKG2	-2.13829	5.34382e-07
SPAG5	-2.13614	1.26271e-12
SAPCD2	-2.1357	9.1136e-10
MLK7-AS1	-2.13527	0.0206627
SLC25A24	-2.13351	9.2226e-11
RAD51	-2.13339	4.69219e-10
FAM151A	-2.13331	0.0117721
BIRC5	-2.13321	7.31038e-12
DEK	-2.13259	4.95433e-11
RASGRF1	-2.13224	6.3804e-07
SPRED1	-2.13096	2.90332e-11
FIGNL1	-2.13034	1.19742e-11
CGN	-2.13029	4.84307e-09
RMI1	-2.12829	3.24523e-09
TSPAN13	-2.12827	7.24369e-07
AZIN1	-2.12516	7.3684e-12
HJURP	-2.12511	1.00411e-11
IPO7	-2.12454	3.77951e-12
DHTKD1	-2.12248	7.70336e-13
TFAM	-2.12158	1.71249e-10
PTGS2	-2.118	0.000183161
GLB1L2	-2.11615	6.45626e-07
LOC100507006	-2.11402	0.00511546
SEH1L	-2.1128	4.97352e-11
BACH2	-2.11118	6.01182e-08
PSIP1	-2.10919	9.80085e-11
ARHGAP19	-2.10856	3.7786e-10
CHAC2	-2.10717	1.34329e-06
NCAPD2	-2.10717	1.80382e-13
SMIM13	-2.10588	5.32945e-11
RUVBL1	-2.10466	9.09094e-12
LOC100505592	-2.10087	0.00847347
LRP5	-2.10074	3.22535e-10
LRRC75A	-2.09877	4.47812e-06
DIAPH2	-2.0979	7.89608e-10
GPR98	-2.09781	4.41359e-07
KBTBD8	-2.09703	3.95283e-07
GCNT4	-2.09687	2.26306e-05
SCARA5	-2.09525	0.000477023
OIP5	-2.0944	3.57206e-09
LAMB3	-2.09372	1.26499e-07
C1R	-2.09272	0.000177946
SNORD75	-2.09084	0.00555692
DHFR	-2.09019	1.85337e-10
CDT1	-2.08996	3.79455e-11
CDKN3	-2.08472	8.45687e-10
HAGLR	-2.08361	1.65731e-11
PNP	-2.08328	5.58317e-11
TMSB4X	-2.0815	1.07984e-09
ADCY7	-2.08008	6.73011e-09
SNHG4	-2.08004	1.28368e-06
FANCD2	-2.0799	3.74192e-12
E2F8	-2.0763	3.16866e-08
RAD54B	-2.07361	1.27578e-10
HOXD9	-2.07341	1.14403e-05
HERC5	-2.07197	3.18835e-09
MKI67	-2.07075	2.43771e-13
NOP58	-2.07014	2.8e-12
UBASH3B	-2.06958	6.88456e-10
SLC6A4	-2.06711	2.42792e-05
LYPD6	-2.06548	3.21349e-07
MCM4	-2.06467	5.90334e-13
LYAR	-2.06241	6.33803e-10
PAPSS2	-2.06173	1.97655e-11
RDM1	-2.05668	1.92379e-05
NEFH	-2.05576	6.21407e-05
GAB3	-2.05459	0.0360361
PARP14	-2.05374	5.55101e-11
SLC12A3	-2.0536	0.0110227
LPAR1	-2.05308	7.12136e-05
SYNJ2	-2.05202	7.89597e-11
ABCE1	-2.05094	1.16047e-11
FAM155B	-2.05065	0.00128173
ITPRIP	-2.04677	2.52244e-12
TK1	-2.04604	1.12785e-11
KRT27	-2.04533	0.0154801
OCIAD2	-2.04387	2.12584e-08
RPS6KA5	-2.04285	6.55604e-10
FAM129B	-2.04072	2.13584e-12
AKAP12	-2.03908	2.01772e-12
LMO7	-2.03858	3.94347e-10
CDCA8	-2.03813	4.29198e-12
TIMP1	-2.03202	2.28929e-10
BTBD3	-2.03187	1.24389e-11
NRG1	-2.03149	0.00465095
HIST1H2AL	-2.03036	0.00139782
LOC100133669	-2.03016	0.0152373
MYBL2	-2.02977	1.59154e-11
GRAMD1B	-2.02868	1.01534e-12
CHEK2	-2.02778	8.21424e-11
IL17RD	-2.02759	2.82834e-08
CENPJ	-2.02756	3.34815e-11
RFC4	-2.0273	1.12305e-11
AHCTF1P1	-2.02643	0.00539568
MSH6	-2.01883	3.71446e-12
GXYLT1	-2.01856	6.31549e-12
PDGFA	-2.01642	0.033731
CREB5	-2.01585	1.00816e-07
MPP7	-2.01522	0.000204722
LEPR	-2.01362	1.54848e-08
FAM46A	-2.01044	3.66193e-11
HUNK	-2.01027	2.83404e-08
KIFC1	-2.01023	2.77346e-12
NUP107	-2.0099	4.63328e-12
NEDD1	-2.00861	2.92396e-10
CENPQ	-2.00817	3.2535e-08
GNB4	-2.00811	1.62108e-11
CPED1	-2.00597	1.08027e-05
FOXM1	-2.00298	5.18878e-12
IFIT1	-2.00297	0.000700698
GRAMD3	-1.99998	1.99444e-07
ZWILCH	-1.99969	5.66549e-11
SPOCK1	-1.99927	7.69731e-10
CXorf57	-1.99904	4.40328e-10
MCM3	-1.99884	6.50383e-13
MASTL	-1.9959	1.71917e-11
SNRPD1	-1.99545	1.07202e-10
WIPF3	-1.99498	4.45723e-12
MCM7	-1.99341	3.45882e-13
LINC00883	-1.99338	9.33922e-09
UNC5C	-1.99271	0.000852258
NAA15	-1.99117	2.27857e-11
GPR55	-1.99061	0.0030735
HIF1A	-1.98957	7.30829e-12
SP4	-1.98793	3.52547e-08
MBNL1-AS1	-1.98647	0.00392368
ABHD17C	-1.98106	2.04743e-08
AUNIP	-1.98053	3.25285e-08
NES	-1.97911	3.28498e-12
AGPAT5	-1.9783	7.04956e-12
SORL1	-1.975	7.47455e-08
NCAPD3	-1.97468	4.56681e-12
FEZF1-AS1	-1.97338	3.1391e-05
ARHGAP28	-1.97269	9.23636e-07
LRRC32	-1.97247	0.00851787
NUP35	-1.97191	1.09417e-09
USP13	-1.97185	2.49715e-10
FNDC3B	-1.97156	1.05276e-11
GINS4	-1.97121	2.82553e-11
YWHAZ	-1.97063	3.71408e-11
TUBA1B	-1.96775	5.68421e-13
PAWR	-1.96761	0.00014687
RASD1	-1.96584	1.55304e-10
CDKN1A	-1.96564	1.77633e-06
KLHL23	-1.96541	0.00461402
DARS2	-1.96492	2.85563e-11
NUP37	-1.96348	1.67853e-09
NOLC1	-1.96225	1.35708e-12
LINC00622	-1.96134	5.34287e-05
FHL1	-1.96129	4.34979e-08
CEP78	-1.96081	1.52565e-09
PRSS12	-1.95772	1.33079e-07
RNFT2	-1.9557	4.57239e-08
PDLIM5	-1.95482	5.99663e-11
C5orf34	-1.95407	2.68047e-08
AMD1	-1.95316	1.43229e-11
IER3	-1.95266	1.38174e-10
PLIN2	-1.95251	1.41959e-09
DIXDC1	-1.95172	4.26529e-08
MGP	-1.95167	0.0171875
SH3TC2	-1.95084	3.71586e-11
NUP155	-1.95068	6.77535e-12
POLA2	-1.95065	1.56562e-10
GPR63	-1.94922	8.84661e-06
NKX2-4	-1.94765	0.00894016
VASH2	-1.94723	5.3381e-06
ADM2	-1.94322	4.27333e-06
CCDC34	-1.9431	1.6096e-07
FJX1	-1.94303	0.000349253
ARL5B	-1.94234	2.09536e-09
HOXC8	-1.9417	0.00185174
AIM1L	-1.93931	0.0477371
ARHGEF39	-1.93878	1.98225e-09
MSH2	-1.938	1.72261e-11
FOXO6	-1.93576	9.0643e-06
GMFG	-1.93327	8.05512e-07
SMC3	-1.93237	9.47718e-12
SSX2IP	-1.93186	2.37144e-10
CDCA5	-1.93132	8.33582e-11
TMX4	-1.9299	9.7038e-11
C12orf75	-1.92969	0.00027017
CHAF1A	-1.92495	1.24073e-11
OR5AK2	-1.9232	0.0460048
CDCA3	-1.92253	7.12462e-11
ZGRF1	-1.92131	1.35926e-10
PA2G4	-1.92067	2.13025e-12
MTBP	-1.91935	3.52463e-09
AGPAT9	-1.91838	3.03953e-09
GTPBP4	-1.91816	6.1123e-12
ATP6V0D2	-1.91677	2.12701e-10
ESPL1	-1.91603	7.76613e-12
CDC7	-1.91339	3.87501e-11
ZC3H12C	-1.91329	5.8296e-11
MSH5	-1.91276	0.0107188
ETNPPL	-1.91273	0.000188658
CTDSPL	-1.91067	1.70685e-10
GNG12	-1.90875	2.34342e-10
SLC35G2	-1.90839	3.80468e-07
ITPR2	-1.90819	1.04957e-11
SIX4	-1.90703	3.10148e-06
IKBIP	-1.90255	2.16205e-10
ITGA1	-1.90091	1.05212e-09
RPH3AL	-1.8997	0.000108707
IFI30	-1.89889	9.30218e-09
RAI14	-1.89802	1.13471e-10
TYMSOS	-1.89561	0.000841345
TMEM194A	-1.89335	3.36473e-12
PPAT	-1.89295	5.70136e-10
C2orf48	-1.89215	0.000776339
GSG2	-1.89098	2.29929e-09
CAB39L	-1.89093	1.15498e-09
HIST1H4C	-1.88986	0.0300655
RAB17	-1.88915	9.67266e-09
NRCAM	-1.88787	0.000305898
E2F7	-1.88691	2.73573e-11
EPHA4	-1.88609	4.4011e-07
EPHB2	-1.88604	3.01401e-09
RCC1	-1.88585	1.12475e-11
ALDH1A1	-1.88381	0.00157908
ID1	-1.88366	4.15211e-05
DPYSL3	-1.88347	6.2394e-10
NASP	-1.88331	2.24247e-12
ERG	-1.88251	2.06251e-09
HLX	-1.8819	2.01697e-07
CCT2	-1.88148	2.49443e-12
DLEU2	-1.88063	6.64718e-06
APLNR	-1.8804	2.03381e-07
RAB31	-1.87895	3.78173e-09
TGFBR1	-1.87838	1.11467e-12
PTPRN2	-1.87522	3.11808e-05
CWC22	-1.87453	2.67023e-10
PLK1	-1.87442	6.97694e-12
EEF1E1	-1.87431	1.49441e-07
LIMS1	-1.8741	3.39697e-10
C18orf54	-1.874	1.15355e-08
TC2N	-1.87133	8.73367e-05
NCL	-1.87094	1.74444e-12
G2E3	-1.87041	2.47845e-09
GLRA2	-1.86869	0.0479316
C1orf106	-1.86265	2.81793e-05
FRRS1	-1.8624	2.66706e-08
C2orf70	-1.86207	0.00722594
DNTTIP2	-1.86164	1.2288e-11
PDE5A	-1.86129	4.6496e-08
LOC101928113	-1.86088	0.0378616
TRAF3IP2	-1.85909	1.12364e-09
ABLIM1	-1.85837	9.18354e-07
TMEM106A	-1.85772	5.98225e-06
SAAL1	-1.85684	1.48748e-10
ADSS	-1.85552	1.41809e-10
CHORDC1	-1.85471	9.9224e-10
GPD1L	-1.85455	8.86786e-10
FXYD5	-1.85088	2.23128e-11
TICRR	-1.85018	3.72724e-11
CKS1B	-1.85015	6.2481e-10
TNPO1	-1.84948	7.45064e-12
DEPDC7	-1.84864	6.40367e-05
POLQ	-1.84761	3.42656e-11
ZFPM2	-1.8455	0.00611903
TRMT10C	-1.84423	4.01463e-10
SKIL	-1.84395	1.32102e-10
FERMT2	-1.8395	3.73832e-10
IGFBP2	-1.83933	2.28408e-07
LXN	-1.83812	5.14601e-07
ZNF697	-1.83759	3.47868e-10
ROR1	-1.8369	1.57121e-08
EOGT	-1.83181	1.65144e-09
STAG2	-1.83049	3.35162e-11
COL25A1	-1.83028	7.65479e-05
LRRC34	-1.82851	4.61567e-08
KIAA1244	-1.82843	4.94332e-09
NUP210	-1.82773	7.45529e-12
NUPL1	-1.8276	1.51035e-10
C4orf46	-1.82641	2.2692e-09
WDR36	-1.82604	1.71457e-11
RNF138	-1.82599	4.18032e-08
CCL20	-1.82445	0.00538186
ARAP2	-1.82377	4.4985e-05
HSPD1	-1.82355	4.16785e-12
ZNF267	-1.82333	4.82413e-08
KCNAB3	-1.82211	9.18492e-06
KIAA0319	-1.82192	0.003549
SETBP1	-1.82116	8.71253e-09
SSRP1	-1.81964	1.74175e-12
GHR	-1.81897	2.91972e-09
CHML	-1.81845	1.69546e-09
ORC6	-1.81684	3.7192e-11
PAICS	-1.8162	4.11778e-11
SNORD18B	-1.81358	0.0060382
FBL	-1.81225	6.06654e-11
LINC00312	-1.81015	0.0222542
CMTM8	-1.8093	0.00327625
CEP128	-1.8088	8.04927e-09
SPC24	-1.80862	3.64441e-09
CENPW	-1.80822	2.50516e-09
NOX4	-1.80811	5.05434e-08
NAMPT	-1.80566	4.78688e-10
C1orf127	-1.80496	0.0203113
ST6GALNAC4	-1.8032	0.000285908
LRRK1	-1.80318	3.06515e-09
RCAN1	-1.80235	1.29746e-10
NAP1L1	-1.80185	1.57541e-11
HLX-AS1	-1.80128	0.0170904
RTKN2	-1.80113	3.30923e-09
CCT8	-1.80088	1.37224e-11
NME1	-1.80042	2.41875e-09
DCLRE1A	-1.7989	5.77452e-09
PDSS1	-1.79858	3.77821e-09
FARSB	-1.79812	5.85224e-10
PTPRZ1	-1.79777	3.13152e-05
NAALAD2	-1.79593	0.000790672
SYNCRIP	-1.79419	2.07461e-11
GATA6	-1.79291	3.96728e-05
RCN1	-1.79216	2.47058e-12
PLCB4	-1.78988	2.91832e-09
LRRC37A6P	-1.78936	0.0214573
GRPEL2	-1.7885	4.7779e-10
NEK10	-1.78805	0.00765239
CASP8AP2	-1.78772	4.42426e-11
PLEKHA7	-1.78728	9.07739e-05
HIST2H2AC	-1.78686	0.00072918
FBXO43	-1.78472	8.18812e-06
LEF1	-1.78462	6.3954e-09
FAM64A	-1.7831	1.49344e-10
MRE11A	-1.78208	3.00297e-08
NUP205	-1.78106	3.05495e-12
TACC3	-1.77952	3.10199e-11
LFNG	-1.77896	4.78106e-09
GPRIN3	-1.77884	1.32123e-06
DOCK9	-1.77828	3.2802e-11
SUZ12	-1.77819	7.64904e-11
SSB	-1.7758	3.57242e-11
MYBL1	-1.7748	1.65268e-09
DDX18	-1.77294	4.08777e-11
NID1	-1.77235	6.90779e-11
UTP20	-1.7713	1.27039e-11
ATP6V1C1	-1.77107	5.12748e-11
CDR2	-1.77069	2.50165e-09
HAT1	-1.77012	2.05056e-10
TPM1	-1.76878	6.00813e-10
MAGEA1	-1.76724	4.59234e-11
EVA1C	-1.76697	3.68627e-08
ATM	-1.76595	2.09694e-12
CBR3	-1.76491	1.46829e-07
SLC37A2	-1.76417	2.02951e-09
VMA21	-1.76407	4.768e-10
HERC6	-1.7637	1.45698e-07
ALKBH8	-1.76216	2.09412e-07
SCG5	-1.76033	0.000779387
FAM134B	-1.75985	5.08179e-07
RSL24D1	-1.75962	1.22074e-09
TMEM255A	-1.75923	1.33765e-10
FOXN2	-1.75863	9.76128e-10
CD96	-1.7579	0.00451231
ITGB3BP	-1.75773	6.38092e-10
CTCFL	-1.75754	0.000333485
HERPUD1	-1.75735	5.90752e-12
SNORD74	-1.75705	0.000236926
LOC101927919	-1.7568	0.00335892
SGCE	-1.75661	3.74292e-10
PCGF5	-1.75444	2.30769e-08
FCER1G	-1.75421	0.00895653
PRKAR2B	-1.75383	9.33358e-08
PRR5L	-1.75315	0.000117625
CEP76	-1.75161	1.51253e-08
HIST1H1E	-1.75052	0.0192555
PAQR3	-1.74922	5.25741e-11
RASEF	-1.74794	1.00981e-08
SNORD76	-1.74751	6.34147e-05
TFB1M	-1.74613	1.98304e-09
MEST	-1.74409	1.97311e-05
SNORD88B	-1.74328	1.79047e-05
ST8SIA2	-1.74278	1.23152e-08
CD200	-1.74252	0.000208026
DKC1	-1.7423	1.6027e-11
LOC441666	-1.74187	3.26678e-06
PLEKHO1	-1.74186	4.44378e-09
UBE2L6	-1.74155	5.26768e-07
SLC38A1	-1.73992	1.01138e-06
WDR3	-1.7393	3.7446e-11
CTPS1	-1.73872	8.72208e-12
SHISA2	-1.73796	0.0161819
DOCK10	-1.73585	1.19724e-09
IFI16	-1.73513	4.69419e-11
C9orf72	-1.73247	4.10952e-08
GINS3	-1.73171	9.82178e-09
CCDC77	-1.73148	1.70627e-10
TGM2	-1.73121	1.88699e-06
AKNA	-1.72909	1.91125e-08
RBM27	-1.72851	2.82283e-10
DDX10	-1.72837	2.28261e-09
IRF2	-1.72821	4.02764e-09
TGFBR3	-1.72755	8.55768e-11
MIR6783	-1.72448	0.0446779
GEM	-1.72335	1.36776e-05
RFWD3	-1.72321	3.33133e-11
GBGT1	-1.7221	0.000136105
MMP16	-1.72126	1.03876e-07
EXOC6	-1.72046	2.85919e-08
MICAL2	-1.72012	3.80862e-08
RB1	-1.71957	9.41211e-10
XKR5	-1.71913	0.00645068
FEN1	-1.71912	2.85805e-12
SECTM1	-1.71783	0.0339869
FAM133A	-1.71701	0.000660178
POLR1E	-1.71584	2.07863e-09
GNPNAT1	-1.71535	8.68549e-09
RAN	-1.7139	5.21839e-12
ACOT11	-1.71236	0.000258903
MEX3C	-1.71215	1.76582e-10
TWISTNB	-1.71044	4.45677e-09
SCLT1	-1.71035	2.40662e-08
ARL13B	-1.70983	6.78019e-09
PSMB8	-1.70921	1.5324e-08
CENPM	-1.70891	2.23635e-09
HSP90AB1	-1.70672	1.98835e-13
TRIM47	-1.70663	2.98094e-07
RECQL	-1.7063	4.5584e-11
SNORA9	-1.70616	0.000419078
MICB	-1.7059	1.72419e-10
SERBP1	-1.70561	2.67831e-11
MTHFD2	-1.70533	2.07513e-09
CENPN	-1.70528	2.16457e-10
YEATS4	-1.70477	2.54406e-08
TMEM38B	-1.70465	3.01245e-11
KIF2A	-1.70323	5.8548e-10
LMNB2	-1.70248	4.51162e-12
NKX1-2	-1.70217	0.0152334
LOC100506860	-1.70149	1.56982e-06
WDR89	-1.70123	1.97071e-07
PSMD12	-1.69973	9.4101e-10
ANXA13	-1.69822	0.0216862
MGC45800	-1.69792	0.00133892
NUP88	-1.69747	1.4143e-09
MTHFD1	-1.6971	5.51619e-12
RIF1	-1.69574	3.96307e-11
SERPINB8	-1.69359	1.26804e-06
LOC440028	-1.69333	0.0125125
EPT1	-1.69068	1.0407e-11
NTRK2	-1.69033	8.23701e-05
ZNF714	-1.68967	4.62759e-10
SNORD119	-1.68956	0.0256917
IL6R	-1.68817	4.97623e-11
ZNF217	-1.68798	3.91421e-10
BORA	-1.68725	4.66843e-08
LOC100130899	-1.68694	1.39818e-07
SNORD36B	-1.68671	0.00364885
TMPO-AS1	-1.68658	7.94981e-06
PLP2	-1.6865	6.98294e-10
AHCTF1	-1.68593	4.98642e-11
CEP152	-1.68351	2.8688e-10
SRFBP1	-1.68201	4.48358e-09
ST3GAL1	-1.68016	1.32854e-11
SNORD30	-1.67978	8.59634e-06
ABCB10	-1.67787	2.30418e-10
SH3RF3	-1.67762	5.55405e-08
RBL1	-1.67747	4.75875e-10
COL4A1	-1.67687	7.94262e-12
BCL2	-1.67612	1.35161e-09
CYP2C18	-1.67491	0.0425404
CIT	-1.67359	7.28477e-12
MBNL1	-1.66989	2.25535e-10
NOSTRIN	-1.66939	0.000257353
DCP2	-1.66927	1.09825e-10
SKIV2L2	-1.66801	6.30626e-11
FANCM	-1.66771	3.42906e-09
ACTL6A	-1.66768	5.4696e-11
SUV39H2	-1.66764	1.56062e-09
TRMT11	-1.66691	3.21227e-09
ATP6V1E2	-1.66665	0.000185086
FOSB	-1.66605	0.000326581
CENPO	-1.6655	9.76424e-10
DKK1	-1.66548	0.000529882
TBC1D4	-1.66516	5.58344e-10
STAG1	-1.66443	1.00514e-10
KRT79	-1.66439	0.00221306
TBL1XR1	-1.66369	4.25033e-11
YOD1	-1.66326	3.34007e-10
LCP2	-1.66323	2.56475e-10
EFNA5	-1.66313	6.31566e-06
REEP2	-1.66313	0.0130938
SNORD26	-1.65944	9.37651e-06
CAP2	-1.65867	1.737e-10
CALCR	-1.65859	1.36133e-05
CASZ1	-1.65652	0.000295301
PHYHIP	-1.65557	0.000126075
TEX10	-1.65149	1.89522e-10
DCLRE1B	-1.64991	7.09238e-09
FAM132B	-1.6493	1.24108e-07
SNRPG	-1.64888	8.4557e-09
TAF5	-1.6478	1.73079e-07
DNMT1	-1.64732	5.75171e-12
ALDH1B1	-1.64635	4.62621e-09
POLD3	-1.64603	7.31023e-09
ALMS1-IT1	-1.64577	0.00117394
GREB1L	-1.64432	1.68397e-05
HMGN5	-1.64233	5.24668e-08
MIS18A	-1.64165	3.41166e-08
IFNGR2	-1.6378	4.96059e-10
ATOX1	-1.63738	6.60998e-11
GGCT	-1.6373	8.9059e-10
FIGN	-1.63625	3.65575e-08
RBM12	-1.63553	3.62747e-11
FRMD6	-1.63536	9.50708e-10
OTUD6B	-1.63362	1.9412e-08
MCM8	-1.63328	8.12861e-11
GBP1	-1.63137	0.0491726
ITGA9	-1.63095	5.74e-10
CLDN12	-1.63047	6.52387e-11
PPP2R3A	-1.63044	4.25486e-10
LRRFIP1	-1.6301	1.81177e-10
IL7	-1.62971	0.0001153
EIF5B	-1.62959	7.85119e-11
PTBP3	-1.62945	3.42506e-10
ZNF678	-1.62814	1.96367e-07
CCT6A	-1.62718	2.68898e-11
NOL11	-1.62713	3.97825e-10
PLEKHG1	-1.62681	7.17976e-10
C10orf128	-1.62617	9.52028e-09
ZNF215	-1.6256	3.04099e-06
FZD5	-1.62483	4.12476e-08
SMCHD1	-1.62436	3.65787e-11
CCT4	-1.62363	3.64326e-11
SMAD7	-1.62361	1.19556e-07
KIF18B	-1.62312	4.22907e-09
LCORL	-1.62297	3.04088e-07
HNRNPF	-1.6229	1.65057e-11
ME1	-1.6223	4.60621e-05
MAATS1	-1.6223	0.0260934
FAR1	-1.62142	2.66228e-10
LEO1	-1.62113	1.62688e-08
SNRPA1	-1.62019	2.01061e-10
ANKRD32	-1.6197	2.88232e-09
RAD54L	-1.61929	1.06098e-09
ME2	-1.61722	2.40034e-10
AURKAPS1	-1.61701	0.00018542
MECOM	-1.61603	8.8247e-05
FBXO45	-1.61599	1.38096e-09
OXCT1	-1.61595	4.33722e-10
PFKFB4	-1.61438	8.91905e-10
TM4SF19	-1.61421	4.99062e-09
PROCR	-1.61376	0.0287309
CCSAP	-1.61355	2.21049e-09
WRN	-1.61184	6.53125e-09
GLRB	-1.61115	0.00549672
UTP14A	-1.60903	2.46319e-10
OSBPL8	-1.60881	1.97166e-09
MAK16	-1.60862	2.63015e-08
LRRC58	-1.60847	2.61587e-10
KIAA0895	-1.6082	1.97737e-05
GCSAM	-1.60687	0.00130481
WDR17	-1.60684	1.74252e-08
NUAK1	-1.60482	0.000113025
N4BP2	-1.60393	2.72895e-08
IGF2BP3	-1.60389	7.11837e-11
GADD45B	-1.60142	1.10691e-09
CACYBP	-1.60046	8.71931e-11
KCNMB3	-1.59988	0.000927782
EME1	-1.59886	2.77246e-09
TMEM164	-1.5981	1.45954e-11
AASDHPPT	-1.59741	1.90897e-08
GLO1	-1.59559	3.0119e-10
GLT8D2	-1.59531	0.0103657
SOWAHC	-1.5948	5.49503e-09
SLC1A5	-1.5946	2.33484e-11
BAZ1A	-1.59385	1.96571e-10
IPO5	-1.59364	2.6331e-11
SWAP70	-1.59304	3.7826e-10
APITD1	-1.59299	0.000218255
TMEM123	-1.59193	1.50579e-10
CEBPZ	-1.59035	8.16856e-10
NRGN	-1.58976	0.000182519
TOPBP1	-1.58845	9.97481e-11
BZW1	-1.58795	6.76605e-10
LOC101927267	-1.58784	0.00172144
EZH2	-1.58683	1.98503e-10
TEAD4	-1.58656	1.52587e-08
NDUFAF2	-1.58625	9.74818e-07
SLFN11	-1.58538	0.00179698
HSPA4L	-1.58487	5.22618e-06
PRMT5	-1.58444	4.4804e-11
MRPL1	-1.5842	1.43432e-07
CDC5L	-1.58418	2.2787e-10
NEURL1B	-1.58307	9.23187e-07
NUDT21	-1.5823	1.06914e-09
CEP120	-1.58192	1.53054e-09
SKP2	-1.58175	5.40565e-10
HSP90AA1	-1.5817	3.26735e-11
SGMS1	-1.58166	2.21227e-08
PSMD14	-1.58128	6.11351e-10
DRAM1	-1.58087	2.08829e-06
SMAGP	-1.58082	0.00147029
ISM1	-1.58016	0.000486932
GYG2	-1.5796	1.30867e-10
RNGTT	-1.57949	1.8818e-09
TIMP3	-1.57929	1.85065e-12
C9orf64	-1.57819	6.52988e-07
CCRN4L	-1.57768	3.82876e-07
ERI1	-1.57643	2.101e-09
NUP54	-1.57609	1.42053e-09
HEY1	-1.57609	3.73547e-07
PHF6	-1.57552	1.09384e-09
KIF5B	-1.57551	1.57087e-10
FRMD4B	-1.57442	1.12959e-09
SIPA1L1	-1.57326	1.40558e-09
TUBB	-1.57133	2.59814e-12
DPYD	-1.57079	6.97002e-05
INPP4B	-1.57033	3.46775e-10
CLMP	-1.56982	0.0157127
JADE1	-1.56857	2.90576e-09
SNRPF	-1.56818	4.21119e-09
GATM	-1.5681	0.000407936
IFI35	-1.56805	2.03747e-08
DCTPP1	-1.56749	1.71127e-08
MUM1L1	-1.56684	1.3297e-05
SRPK1	-1.5666	1.78894e-10
ZNF93	-1.56657	3.31662e-05
PI4K2B	-1.56533	3.38496e-08
NLRC5	-1.56427	8.72135e-07
SERTAD4	-1.5629	0.00565912
TRERF1	-1.56244	4.95347e-07
HRH1	-1.56243	9.16333e-05
TRIM59	-1.56178	0.000139068
H2AFZ	-1.56058	2.66392e-11
SLC5A4	-1.5583	1.2308e-12
FNTB	-1.55756	1.5047e-05
KIAA1430	-1.55679	1.18478e-09
SLC35F2	-1.55582	6.82562e-09
C2CD4D	-1.55282	0.0345764
ZNF695	-1.5523	0.022322
ITGA9-AS1	-1.55219	0.000107319
AGPS	-1.55185	2.55671e-10
LOC101927100	-1.55171	0.0379289
EIF5AL1	-1.55144	0.00734893
ADORA2B	-1.55089	1.20789e-06
GDI2	-1.55047	5.06426e-10
PDS5A	-1.55035	3.56168e-10
RFC2	-1.55018	1.98141e-10
CNTF	-1.54966	0.0337801
U2SURP	-1.54918	4.93154e-11
CHRND	-1.54862	0.0350444
EIF3E	-1.54843	5.86689e-10
C1orf116	-1.54734	0.00625928
EIF2S1	-1.54649	2.4037e-10
DNAJC6	-1.54617	6.812e-09
NOS1AP	-1.54589	1.03424e-05
PIBF1	-1.54582	2.25646e-07
EXOSC9	-1.54523	3.1788e-10
ITGA6	-1.545	1.17964e-11
NINJ2	-1.54445	0.0226521
TMX1	-1.54402	3.70859e-10
DYRK2	-1.54155	2.35001e-09
ITGA2	-1.54139	2.96542e-08
NOC3L	-1.54057	2.91422e-09
RAB3IP	-1.5402	2.20476e-06
PUS7	-1.54016	3.63655e-10
FGFRL1	-1.54012	1.45755e-06
QSER1	-1.53919	5.94091e-10
BZW2	-1.538	1.62505e-10
PRMT3	-1.53783	1.39777e-08
CADPS2	-1.53773	7.15083e-08
PINX1	-1.53728	3.42762e-08
RAD18	-1.53723	4.09641e-09
C3orf52	-1.53659	1.03351e-07
LRP8	-1.53533	3.86055e-11
ZWINT	-1.53524	2.21974e-10
TPP2	-1.53519	2.08075e-10
RNASEH2A	-1.53487	1.8386e-10
FUT1	-1.53444	0.00835699
UBA2	-1.53444	4.27783e-10
CD14	-1.53412	0.0414128
SIX1	-1.53383	2.4114e-06
NUDT4	-1.53366	9.963e-05
PYROXD1	-1.53188	1.09265e-07
PCAT1	-1.53139	0.000377763
NUP160	-1.53126	1.96329e-10
GLRX3	-1.53119	7.39009e-10
CFL2	-1.53034	8.94785e-09
CNTRL	-1.52954	1.96995e-10
CTDSPL2	-1.5294	5.0612e-09
SQLE	-1.52883	5.89893e-12
SEPT11	-1.52728	2.22715e-10
GSTCD	-1.52726	5.20357e-09
ACSBG1	-1.52698	9.84645e-07
ARHGAP42	-1.52683	3.61169e-08
SDC1	-1.52671	4.33831e-07
LSM6	-1.52624	4.16196e-07
ZNF483	-1.52599	0.00102273
PTPN14	-1.52597	6.02541e-10
GPD2	-1.52591	1.62958e-10
EIF4E	-1.52549	1.40356e-08
GJC1	-1.52535	4.41557e-11
ANP32A	-1.52498	2.52204e-10
FKBP4	-1.52481	3.42566e-11
GPR180	-1.52429	2.11717e-10
PRKG1	-1.52358	1.14309e-07
HPSE	-1.52312	4.64216e-05
ZNF507	-1.52192	8.3433e-10
PIN4P1	-1.52135	0.0443209
MRPL3	-1.52088	1.68797e-10
KIF22	-1.52082	1.31912e-10
SNORD11	-1.51969	0.0370631
LOC100288637	-1.51924	2.27146e-07
CHRNA3	-1.51851	0.00560246
CA8	-1.51611	7.68811e-08
KRR1	-1.51545	1.93181e-08
IRAK1BP1	-1.51545	1.00094e-05
PHIP	-1.51473	9.15011e-11
FAM98B	-1.51471	5.16346e-09
ZNF430	-1.51387	3.95595e-08
C19orf48	-1.51383	1.65201e-09
FAM198B	-1.51334	3.07863e-05
CR1L	-1.5122	0.0147385
E2F5	-1.5104	1.52725e-05
EYA4	-1.51033	2.58877e-09
STARD4	-1.50977	5.50933e-10
PRPS1	-1.50967	1.44917e-09
PRPF40A	-1.50834	8.22411e-11
C17orf53	-1.50767	2.14374e-08
ABCB1	-1.50756	4.74042e-10
IER5	-1.50739	3.7467e-09
FAM110A	-1.50578	1.35205e-05
TGFB3	-1.50573	0.000121217
FUBP1	-1.50372	7.53258e-11
RNF168	-1.50319	3.58582e-10
CENPL	-1.50227	6.26432e-08
FAM72B	-1.50212	0.000402529
CYR61	-1.50106	2.05889e-08
RASA2	-1.50105	2.27811e-07
HSPA13	-1.49796	3.47733e-10
SLC36A1	-1.49794	1.02491e-09
C1orf112	-1.4977	1.82041e-09
AADAT	-1.49711	1.83173e-06
DHX15	-1.4969	5.70678e-11
RNF152	-1.49677	4.46378e-05
CSTF2	-1.49677	5.82596e-10
COQ3	-1.49656	1.4642e-08
API5	-1.49633	2.19835e-10
PARP4	-1.4959	4.15415e-10
ATP13A3	-1.49239	2.94617e-11
NMD3	-1.49232	2.44296e-09
ZNF143	-1.49211	4.19801e-08
TLR3	-1.49192	4.57345e-07
DTWD2	-1.49184	1.87168e-08
LRPPRC	-1.48749	3.5825e-11
CEP57L1	-1.48672	3.32661e-07
GCLM	-1.48658	1.365e-08
KCNK7	-1.48631	0.0424756
EIF1AX	-1.48308	1.39546e-08
PCDH7	-1.4829	7.42535e-06
KIF24	-1.48276	3.4666e-08
EIF5A2	-1.48223	2.34882e-08
IL12RB2	-1.48195	3.95129e-09
HOMER1	-1.48189	6.60331e-08
KLHL13	-1.4815	0.0395913
ZBTB6	-1.48085	2.38356e-07
SFPQ	-1.47932	1.27264e-11
SLC35F1	-1.47773	1.24294e-07
EIF2AK2	-1.47761	1.62665e-09
FBLN5	-1.4775	6.536e-06
ZMYM1	-1.47732	9.43693e-10
TRAF3IP3	-1.47624	0.00126888
DNA2	-1.47605	4.14222e-09
TTF2	-1.47533	4.80735e-10
RIMS2	-1.47389	0.043542
ALG10B	-1.4732	9.26982e-10
RAET1E	-1.47254	0.0435022
KDR	-1.47253	0.00897476
TOP1	-1.47233	1.2833e-10
PHF19	-1.47182	2.62714e-10
TCOF1	-1.47175	5.06336e-11
STEAP1B	-1.46924	5.91598e-07
NLN	-1.46879	2.29085e-09
XRCC6	-1.46861	2.05394e-11
NRAS	-1.46815	1.7025e-09
A2M-AS1	-1.468	0.00188965
GPR161	-1.46668	1.023e-10
RANBP1	-1.46628	1.83501e-10
LOC101926889	-1.46373	0.0475757
DCAF13	-1.46292	2.89182e-09
HIST1H2AH	-1.46256	0.0396923
HAUS8	-1.46123	9.33133e-09
TUBA1C	-1.46118	2.27868e-11
CD3EAP	-1.46054	1.93858e-06
KDELC2	-1.46	1.35432e-09
PALD1	-1.45921	0.0417927
POLR1B	-1.45887	1.79614e-09
LOC101927572	-1.45853	0.0234938
HLTF	-1.45794	1.10078e-09
BEX2	-1.45793	0.00100463
FAM3C	-1.45738	1.68336e-09
LRR1	-1.45656	1.48651e-07
PRKAA2	-1.45653	0.00333532
ARHGAP29	-1.45631	1.93883e-07
MDM2	-1.45568	2.10497e-09
ST3GAL6	-1.45549	4.86867e-10
ATL2	-1.45532	2.00349e-10
ZDHHC20	-1.45452	3.02011e-10
RUNX2	-1.45446	0.000521035
CTNNA1	-1.4544	7.92862e-12
ZNF680	-1.45301	4.7909e-07
ZNF608	-1.45297	2.86919e-10
AEN	-1.4527	5.05349e-10
SEMA3F	-1.45264	0.000616476
LINC00958	-1.4515	7.7222e-08
SREK1IP1	-1.44998	1.20849e-08
PDS5B	-1.44882	6.66537e-10
ZNF519	-1.44749	9.82271e-07
UTP18	-1.44708	4.19715e-10
RNF219	-1.44611	8.1282e-08
ANKS1A	-1.44514	4.94793e-11
IER5L	-1.44494	4.16742e-05
HOXA3	-1.44477	0.0148708
FAM210B	-1.44462	5.12959e-10
SLBP	-1.44393	3.32701e-09
LACC1	-1.44388	1.36143e-06
UBA6	-1.44312	8.50331e-10
NFIL3	-1.44306	3.93273e-08
LRRIQ1	-1.44294	0.00187472
HSPH1	-1.44243	9.47373e-11
VOPP1	-1.44174	1.79906e-08
LOC100505812	-1.4411	0.00261463
ACSS3	-1.43971	6.31792e-05
CKAP5	-1.43964	1.67193e-11
CCNF	-1.4395	5.22981e-10
TMTC1	-1.43855	2.82001e-07
CCDC15	-1.43787	1.44961e-06
CNTLN	-1.43731	2.32919e-07
PPA1	-1.43559	3.14668e-09
TMC8	-1.43383	6.51792e-05
SLC43A1	-1.43367	8.33737e-09
RCHY1	-1.43358	2.45771e-09
G3BP2	-1.43235	5.64298e-10
ILF2	-1.43066	1.95096e-10
CNN2	-1.4305	6.54183e-10
C10orf2	-1.43034	7.68305e-09
PRKD3	-1.4294	1.26309e-10
STXBP4	-1.42934	1.03561e-06
STEAP1	-1.42881	2.9909e-06
TRA2B	-1.42864	1.43129e-10
METTL15	-1.42848	3.87862e-07
EDIL3	-1.42771	7.42723e-09
TMEM133	-1.42767	1.0308e-05
LARS	-1.42589	7.81384e-11
HSPA4	-1.42555	8.18803e-11
CEP97	-1.4249	7.0562e-09
GNL3	-1.42465	2.25128e-10
DDX46	-1.4238	8.78957e-11
TRUB1	-1.4234	3.33572e-08
NNT-AS1	-1.42289	9.49157e-09
MTHFD1L	-1.42267	1.33869e-10
NRARP	-1.42191	0.0103043
METAP2	-1.42166	2.36031e-09
COPS2	-1.42157	9.62789e-09
EXOSC8	-1.4212	1.807e-09
LDHC	-1.42115	2.44938e-05
HMGCR	-1.42	6.91696e-12
PLEKHG2	-1.4199	8.54844e-09
MANEA	-1.41829	2.00946e-09
RFX2	-1.41606	7.10431e-06
PTER	-1.41549	6.51966e-09
SMARCA5	-1.41479	7.10318e-10
ALYREF	-1.41461	2.33668e-09
IRAK1	-1.41436	1.73151e-09
PHF14	-1.41309	2.24524e-09
ANKRD36BP1	-1.41306	3.71159e-09
ZNF726	-1.4125	0.00172133
STRBP	-1.412	1.99947e-08
CSRNP3	-1.4118	0.0428938
DDAH1	-1.41106	0.000227586
SF3A3	-1.41088	2.19409e-10
APPL1	-1.41085	2.32817e-09
POC1A	-1.41054	3.75281e-08
SNRPE	-1.40994	9.15405e-09
THRIL	-1.40823	1.4989e-07
PITPNB	-1.40754	5.163e-10
TCP1	-1.40721	8.15292e-11
PDE3A	-1.40666	4.66231e-09
CBFB	-1.40619	4.41205e-09
RBM15	-1.40598	3.66124e-09
RRS1	-1.40542	3.86234e-09
C6orf211	-1.40405	6.28076e-09
LYN	-1.40344	1.37746e-07
GNE	-1.40341	1.15414e-07
TPR	-1.40313	8.56602e-11
LRP4	-1.40293	5.52263e-07
ZBTB8A	-1.40285	7.00579e-08
SDC3	-1.40211	1.26271e-11
TOP2B	-1.40097	8.29367e-10
LRP12	-1.40085	4.26501e-10
CREM	-1.4008	1.35304e-08
HNRNPR	-1.40033	1.70296e-10
RBBP8	-1.3998	1.38335e-08
MAGOHB	-1.39957	1.12067e-07
TSPAN7	-1.39914	4.35326e-06
GALC	-1.39884	2.03386e-07
SPTSSA	-1.3986	8.49471e-09
CPOX	-1.3977	5.21919e-10
HAUS7	-1.39688	2.23542e-08
SNORD45C	-1.39572	0.000294463
NUP50	-1.39478	1.51389e-10
KIAA0586	-1.39454	4.30002e-09
TRDMT1	-1.39416	3.76642e-07
PDLIM3	-1.39413	1.59011e-09
LTV1	-1.3931	8.12999e-10
NIFK	-1.3928	2.37543e-08
TRIM14	-1.39161	5.53748e-08
CNRIP1	-1.39142	7.48728e-06
FAM83F	-1.39011	7.24905e-06
NLGN1	-1.38894	2.82744e-08
OTUD4	-1.38791	8.72668e-10
ZC3H15	-1.38745	3.91424e-09
FAT1	-1.38678	6.2494e-10
SMARCAD1	-1.38669	1.14701e-09
RCL1	-1.38635	2.16486e-07
PTPN3	-1.38596	6.16527e-10
MSH5-SAPCD1	-1.38588	3.90137e-05
MAPK12	-1.38567	5.20189e-06
PAQR5	-1.3851	0.00348511
FLT3LG	-1.38418	0.00154819
PSMA3	-1.38362	5.78943e-10
ARID2	-1.38298	3.03315e-09
CENPV	-1.38278	1.16596e-05
MTMR6	-1.38217	2.88035e-08
SEPT10	-1.38217	5.49192e-09
EFCAB4B	-1.38072	1.06152e-06
STIP1	-1.38065	9.10693e-12
ZNF551	-1.38063	3.80102e-07
CDC27	-1.38031	2.3187e-09
SRP9	-1.37973	1.87841e-08
SLC39A6	-1.37926	1.77457e-11
SEPT6	-1.37921	4.09375e-09
PLK3	-1.37898	9.13933e-08
GART	-1.37852	1.898e-10
CCP110	-1.37822	4.89292e-08
EIF3J	-1.37809	8.25025e-09
ZNF587B	-1.37793	6.615e-06
HNRNPC	-1.37639	4.21197e-10
SMC5	-1.37543	3.28005e-09
ERRFI1	-1.37524	6.48509e-09
MRPL50	-1.37493	1.41468e-08
BTF3L4	-1.37489	6.81336e-08
LOC100996447	-1.37447	0.000131527
KCTD9	-1.37403	6.3753e-09
FSIP1	-1.37367	0.00997741
TGM5	-1.37354	0.00785915
IPO11	-1.3735	2.2044e-08
RPAP3	-1.37331	1.17716e-08
HMGCS1	-1.3717	1.05601e-10
RP2	-1.3704	1.04788e-08
OLFM1	-1.37001	1.16646e-10
PTPRK	-1.36927	4.43834e-10
DDX20	-1.36893	4.92934e-09
TFB2M	-1.36867	3.31277e-08
RALA	-1.36848	3.42865e-08
CCT3	-1.36847	1.04009e-10
REV3L	-1.36841	1.65169e-09
HSD17B12	-1.36757	2.22146e-10
PLEKHF2	-1.36734	8.37793e-08
CASP3	-1.36675	3.55472e-09
NEFL	-1.36668	0.00139903
S1PR5	-1.36627	0.0329074
MAN1A1	-1.36603	7.63382e-09
MRPS35	-1.36394	9.12915e-09
TMEM171	-1.3638	6.4468e-08
POLE3	-1.36294	4.79714e-10
KIAA1586	-1.36153	1.10772e-07
BTG3	-1.36132	3.34905e-09
TBC1D31	-1.36083	1.85319e-08
LRRC40	-1.36012	5.74655e-09
CHAMP1	-1.35999	2.28908e-09
PALLD	-1.35969	0.00207284
ZFAND4	-1.35929	0.00433191
F12	-1.35877	0.0244313
RIOK1	-1.35746	1.36637e-07
SYNE3	-1.35695	9.28827e-06
CD83	-1.35627	2.89723e-10
CCT7	-1.35599	4.09063e-11
C1QBP	-1.35498	5.89994e-10
SEPT4	-1.35402	2.52731e-08
UGDH	-1.35389	2.31075e-09
PID1	-1.35386	8.49016e-06
PURB	-1.35381	2.29963e-10
HSP90B1	-1.35369	2.84983e-12
NRIP1	-1.35348	1.51581e-08
RLIM	-1.35333	8.67342e-10
LZIC	-1.35301	2.93793e-08
SMAD5-AS1	-1.35295	0.0420162
MRPS17	-1.35254	1.07674e-06
FANCL	-1.35189	2.90182e-08
NDUFAF4	-1.35184	2.14288e-08
HLA-DRA	-1.35171	0.00435054
C9orf41	-1.35127	1.17907e-06
SNORD49B	-1.35117	0.0265244
TMEM98	-1.35033	3.85544e-10
ANAPC1	-1.35027	5.07784e-10
DNAJA1	-1.35005	1.10747e-09
OLA1	-1.34898	4.37355e-09
SUPT16H	-1.34895	9.02823e-11
KLF9	-1.34889	2.72249e-06
RPL22L1	-1.34848	4.96883e-08
ESF1	-1.34834	5.50488e-09
TWSG1	-1.34822	7.48071e-10
PTMA	-1.34812	5.85631e-10
RPE	-1.34772	2.5533e-08
DZIP1	-1.34685	0.000126705
SNRPA	-1.3466	5.60174e-10
NIP7	-1.34631	5.85112e-09
GMFB	-1.3456	5.71926e-09
LINC01212	-1.34547	0.00683417
VPS26A	-1.34514	4.46202e-09
SGTB	-1.34461	2.34082e-08
MAP4K3	-1.34453	3.10429e-09
NUFIP1	-1.34387	1.84688e-06
GCH1	-1.3436	1.42265e-06
RYR3	-1.34305	2.04062e-05
HDAC2	-1.34268	1.8564e-09
TNFRSF12A	-1.34157	5.18018e-07
THBS1	-1.34155	6.73813e-06
SFXN1	-1.34132	5.0139e-10
RASA3	-1.34116	2.86467e-09
CPSF3	-1.34079	6.34348e-10
CERS6	-1.33953	8.42437e-10
TFAP4	-1.33943	3.56143e-08
SLC16A6	-1.33897	2.3821e-11
PROSER2-AS1	-1.33709	0.0243059
MX1	-1.33677	0.000288591
TDG	-1.33653	8.72866e-09
MTAP	-1.33508	1.28423e-08
NAA25	-1.33499	1.73475e-09
PARD6B	-1.33462	2.78121e-05
CDCA4	-1.33439	9.73548e-10
RRP15	-1.33405	1.49594e-08
ESR2	-1.33377	9.29978e-06
LIG1	-1.33341	1.095e-09
TMTC3	-1.33304	3.0573e-09
PSMD1	-1.33287	1.87681e-10
MYCL	-1.3327	0.00014136
RFC5	-1.33233	3.5544e-09
IQGAP3	-1.33182	2.84842e-09
SLC9A3R2	-1.33163	0.00215711
TCERG1	-1.33109	2.27431e-10
WDR62	-1.33098	4.46925e-08
SUGT1	-1.33086	3.29289e-08
PTP4A1	-1.33008	3.11237e-09
LIN54	-1.32959	4.23266e-08
NR4A2	-1.32916	3.72968e-08
ZNF441	-1.3291	3.38177e-06
EAF2	-1.32858	0.00164528
PPIH	-1.32673	2.88746e-08
ARHGAP11B	-1.32672	2.60118e-05
LSM5	-1.32607	1.16255e-07
PDE12	-1.32534	6.0727e-09
SEC24A	-1.32526	3.09647e-09
FAM171B	-1.32517	5.02531e-05
PIF1	-1.3251	3.9928e-06
PSRC1	-1.32489	3.95184e-09
UNG	-1.32452	3.52906e-09
TXNDC9	-1.32418	5.26414e-08
GNB3	-1.32362	8.78408e-05
TRIM24	-1.32328	5.33328e-09
MRPS9	-1.32282	2.85235e-08
CSGALNACT2	-1.32238	1.1728e-09
EDEM3	-1.32109	2.03336e-10
BYSL	-1.32108	2.5723e-09
ARSG	-1.32094	8.96418e-09
ABHD3	-1.32052	7.58015e-09
ARHGEF4	-1.32048	0.0175134
MAPRE2	-1.32009	9.97928e-09
PABPC3	-1.31992	0.0418418
SCRN1	-1.3197	0.000130408
SIGLEC9	-1.31905	0.0316705
PRPS2	-1.319	3.87873e-08
NKRF	-1.31807	1.85026e-08
PPIG	-1.31775	2.76045e-09
C1QL3	-1.31742	0.000130135
RAP2B	-1.31726	3.65465e-10
HDAC4	-1.31716	4.42356e-10
ATP2B1	-1.31679	5.23098e-10
FOPNL	-1.31621	8.63557e-08
LINC00607	-1.31539	4.73766e-05
NOP16	-1.31535	6.69466e-09
WWC1	-1.31487	1.788e-06
DDX1	-1.3146	1.46004e-09
GPR85	-1.31435	6.41109e-09
KARS	-1.31405	3.17574e-10
MAPK6	-1.31339	1.06282e-08
PPARGC1B	-1.31271	1.26366e-08
CUL3	-1.31119	6.49247e-09
KLHL8	-1.3104	2.97102e-07
PDIA4	-1.31035	2.66279e-11
SMIM10	-1.31012	0.00105684
C15orf39	-1.30861	9.77716e-09
GABPA	-1.30852	6.3852e-09
FAM117B	-1.30837	1.55403e-07
MRPL19	-1.30784	3.53481e-08
SNORD16	-1.30782	0.00187595
UBE2S	-1.30685	1.04819e-09
PLEKHH2	-1.30648	5.94459e-08
LRRCC1	-1.30604	9.4703e-07
ITGA2B	-1.30565	0.00106417
ENOX1	-1.30563	0.000699973
SCML2	-1.30462	8.44132e-07
PPIL1	-1.30421	4.28403e-08
FLJ16779	-1.30404	4.04787e-05
KPNB1	-1.30399	2.86686e-11
MORC4	-1.30337	9.79135e-09
LUM	-1.30258	2.63397e-08
UPF2	-1.30246	1.04037e-09
RNF145	-1.3022	3.06614e-10
OSBPL3	-1.30219	4.48648e-08
TMED5	-1.30187	1.32162e-09
USP37	-1.30159	1.11683e-08
UTP3	-1.30156	1.07432e-08
TRPM8	-1.30125	2.64376e-07
HNRNPU	-1.30108	5.84658e-11
ARMC1	-1.29944	9.43113e-09
LINC00341	-1.29927	1.70237e-05
ZC3H7A	-1.2991	4.03298e-09
DUSP14	-1.29851	1.67867e-08
ZW10	-1.29832	1.16736e-08
IDI2	-1.29809	1.31556e-05
LYSMD2	-1.29804	8.43501e-05
IRF5	-1.29704	0.0283013
RHNO1	-1.2969	4.12323e-08
ARL4A	-1.29649	1.90707e-07
EPRS	-1.29567	2.23701e-10
HAUS1	-1.29564	4.14381e-08
SNORA76C	-1.29537	0.0222315
METTL21A	-1.29513	8.58288e-07
DOCK11	-1.29499	7.43024e-07
SMNDC1	-1.29488	6.89571e-09
MYLK2	-1.29432	0.00814064
PARVB	-1.29348	1.39835e-09
APAF1	-1.29299	1.09342e-08
EIF2A	-1.29189	9.69658e-10
SOCS4	-1.29149	1.06706e-09
GARS	-1.29148	1.85116e-09
RSL1D1	-1.29146	1.63008e-08
PSMC6	-1.29095	9.04783e-09
SNX24	-1.29093	3.5848e-06
SNORA62	-1.29048	0.00168164
LOC101929225	-1.28987	0.00269271
ANKRD46	-1.28946	4.5063e-07
RAP1GDS1	-1.28926	3.41855e-08
SLC6A15	-1.28911	7.74803e-10
CWC27	-1.28868	4.5433e-08
ABCG2	-1.28658	0.000409184
PPP2R2A	-1.28641	1.84189e-09
KCTD3	-1.28607	1.55085e-09
TRNP1	-1.28554	2.82559e-06
KIAA1598	-1.2853	1.49543e-09
CETN3	-1.28456	4.77563e-07
KIAA1958	-1.28439	5.2897e-08
UBE2K	-1.28232	6.51496e-09
PRKCI	-1.28194	1.73477e-08
TET1	-1.28157	8.68947e-05
SNAPC1	-1.281	1.36e-07
PSMA5	-1.28049	8.60837e-09
COL4A2	-1.2803	1.15191e-10
LOC284661	-1.27962	0.0331708
RASSF5	-1.27914	0.0178795
RPL5	-1.27908	1.96672e-10
UBR7	-1.27889	2.99144e-08
MED6	-1.27848	8.91303e-08
BRCC3	-1.27821	6.93099e-08
OPA1	-1.27643	2.4889e-09
RNMT	-1.27637	1.23723e-09
NAF1	-1.27618	2.85828e-07
GAR1	-1.27537	5.26884e-08
UBALD2	-1.27417	4.94213e-08
TCEA1	-1.27393	3.52423e-08
PAK2	-1.2735	4.94156e-09
PTGES3	-1.27235	2.6623e-09
ZFP91	-1.27186	2.19706e-09
PAK1IP1	-1.27179	1.59211e-08
SHMT1	-1.27175	4.0252e-09
SFR1	-1.27157	1.75551e-06
LINC00473	-1.27076	3.03406e-09
GABPB1	-1.27053	1.05966e-07
RPF2	-1.27046	7.73618e-08
GPN3	-1.26912	3.21207e-08
GNAI3	-1.26905	4.26766e-09
ACTN4	-1.26893	9.09775e-11
GOLGA4	-1.26854	9.83523e-10
TDRD7	-1.26841	2.0115e-10
NFE2L2	-1.26664	1.63951e-08
PLD1	-1.26643	6.53921e-09
DUSP5	-1.26642	1.24589e-07
DPYSL2	-1.26608	1.38289e-09
UTP11L	-1.2657	6.26343e-09
TCF4	-1.26565	0.000541639
PPID	-1.26564	2.54521e-08
ZNF85	-1.26535	5.96615e-05
C1orf21	-1.26492	2.46646e-08
LEPREL2	-1.26489	7.95459e-08
PRDX3	-1.26488	2.74723e-09
NAA50	-1.26485	5.76871e-09
CNOT6L	-1.26434	1.67028e-07
RIBC2	-1.26409	0.000335494
ZNF275	-1.26388	7.58856e-08
WWTR1	-1.26321	4.0569e-09
NUCKS1	-1.26244	4.571e-09
NUP43	-1.26204	1.30057e-09
TRIM36	-1.26114	3.56083e-05
ARHGAP5	-1.26092	4.53117e-09
TSNAX	-1.26092	1.12222e-07
HN1	-1.26076	2.21745e-09
CDC14A	-1.26075	1.22332e-06
XRCC5	-1.26047	6.77426e-10
ACSL6	-1.26039	0.00121474
DMC1	-1.2603	0.0476733
MSRB3	-1.2602	1.52877e-07
NAE1	-1.26005	5.85204e-09
HNRNPM	-1.25978	4.88181e-11
STK39	-1.25976	1.3926e-08
HMGXB4	-1.25943	5.95902e-09
THNSL1	-1.2593	7.07824e-08
SNRPB	-1.25896	1.41291e-10
PDK4	-1.25887	1.08914e-09
SSTR2	-1.25874	0.0121081
KHDRBS1	-1.25771	7.33447e-10
FDPS	-1.25768	1.6259e-10
TENM3	-1.25757	5.28701e-08
LOC100652758	-1.25696	0.0023116
ASF1A	-1.25685	4.72202e-07
ERO1L	-1.25682	1.13789e-09
SET	-1.25666	6.06367e-09
HYLS1	-1.25647	1.0906e-06
NHLRC2	-1.25611	3.49758e-08
DLGAP1-AS1	-1.25589	0.000153357
SNORD17	-1.25588	0.0385227
PPP4R2	-1.25579	7.31697e-08
LOC653653	-1.25553	0.0169607
GTF2H2	-1.25464	0.00629506
PRIMPOL	-1.25458	2.23386e-06
GTF3C4	-1.2541	2.36018e-08
CEP290	-1.25318	2.262e-07
RFC1	-1.25299	2.94917e-09
GLRX	-1.25282	1.26135e-06
PIGA	-1.25231	6.16799e-08
SNORD12C	-1.25178	0.0288678
PFDN4	-1.25159	3.46624e-07
KPNA3	-1.25046	3.73798e-09
RNASEH2B	-1.25009	9.0937e-07
IFT74	-1.24995	3.68072e-06
CISD2	-1.24981	7.19936e-08
MRPL42	-1.24971	2.37557e-07
FAM115A	-1.24967	1.68448e-08
GSTO1	-1.24883	3.38181e-10
SMARCC1	-1.24818	1.19917e-09
GKAP1	-1.24653	0.0030996
JUP	-1.24582	1.23507e-06
MPHOSPH10	-1.24559	1.11112e-08
GTF2H2B	-1.2453	0.00886618
QTRTD1	-1.24496	5.26773e-09
LMCD1	-1.24462	1.04897e-06
TOPORS	-1.24424	5.76302e-08
XKR8	-1.24389	8.33487e-06
FAM35A	-1.24312	3.68084e-08
EIF2B3	-1.24302	3.98345e-08
SEC23IP	-1.24289	3.41899e-09
NBN	-1.24283	1.42917e-08
BCAS3	-1.24278	1.63063e-09
LMAN1	-1.24276	2.63624e-10
TRMT6	-1.24205	3.12665e-09
LARP7	-1.24155	4.67991e-09
CEP72	-1.24118	2.86761e-06
BCLAF1	-1.24096	1.18122e-09
BRCA1	-1.24042	1.23568e-09
TNIK	-1.23969	4.0633e-09
RDX	-1.23909	6.03923e-09
SNORD25	-1.23872	6.28404e-06
KANK1	-1.23852	6.70377e-10
MRPS31	-1.23804	4.93464e-08
CAND1	-1.23766	1.18023e-09
SNX5	-1.23691	9.5691e-10
TTPA	-1.23469	0.00207633
SMC1A	-1.23466	1.13328e-10
HSPA5	-1.23462	1.19759e-11
KHK	-1.2346	0.000821293
LYPLA1	-1.23451	1.06377e-07
CDC123	-1.23402	1.25133e-09
SLMO2	-1.2327	1.68225e-07
ZNF107	-1.23265	5.98936e-08
CWF19L1	-1.23262	3.81308e-08
EIF2S2	-1.23258	1.1428e-08
GEMIN5	-1.2314	4.27731e-09
PDHX	-1.23038	3.55561e-08
C4orf27	-1.23019	3.79719e-07
L3MBTL3	-1.22955	2.06722e-06
STMN1	-1.22896	6.73926e-09
ZBTB33	-1.2288	1.16785e-08
SEC23A	-1.22841	5.29502e-09
TAF1B	-1.22778	2.54735e-07
RPL7L1	-1.22762	1.51845e-08
ZNF100	-1.2273	2.61924e-07
PTPN9	-1.22717	4.0544e-09
MAP10	-1.22684	0.000261614
C9orf84	-1.22677	0.000433619
ARL6IP6	-1.22644	3.06491e-08
FRMD4A	-1.22634	4.63304e-09
ZNF273	-1.22569	3.30789e-06
EDEM1	-1.22554	3.30232e-10
TROAP	-1.22543	1.22952e-07
NUDC	-1.22525	3.3088e-10
NEDD4	-1.22501	4.78704e-08
FASN	-1.22359	3.83574e-10
PPP1R15B	-1.22284	1.55246e-09
OLIG2	-1.22272	0.0117877
[truncated: 689 more rows]

## Sheet: Down Combo
Supplementary Data 2 / Transcriptional profiling of MAPKi in BRAFV600E melanoma cells / Downregulated genes in L-C-B cells in presence of Combo (Dabrafenib+Trametinib)
	log2FC	pvalues
CTLA4	-6.96106	5.16468e-20
ETV4	-6.19054	1.20718e-44
DUSP6	-6.18996	3.55473e-40
PDGFB	-6.12429	1.92174e-22
LOC152225	-6.10873	2.30686e-14
UCN2	-6.10767	7.89598e-39
HMGA2	-6.05278	2.62029e-11
NPPC	-6.02608	2.11804e-09
SPRY4	-5.85196	7.1307e-33
CPN1	-5.83928	3.66745e-26
ETV1	-5.68136	3.65411e-39
SPRY2	-5.67543	4.25074e-41
PHLDA2	-5.62923	2.10134e-21
TFPI2	-5.5495	2.94927e-11
VGF	-5.54386	3.61457e-24
TMEM233	-5.53435	3.99701e-09
MANSC1	-5.359	8.4328e-14
MYEOV	-5.35791	1.93943e-15
LOC101927120	-5.33618	5.0971e-31
MRGPRX4	-5.3206	9.63594e-08
SPRY1	-5.26417	7.26494e-37
BANK1	-5.25578	1.56203e-07
FABP7	-5.19307	1.19594e-18
DUSP4	-5.1195	1.55467e-62
GDF15	-5.08939	1.75757e-36
FOSL1	-5.08232	1.07759e-18
DDIT4L	-5.06212	4.90463e-11
EGR2	-4.95439	1.3262e-07
IFNLR1	-4.9355	6.68609e-07
EGR1	-4.88752	6.18099e-21
TRIM51	-4.8845	1.5946e-07
DSG2	-4.8433	3.95987e-15
LINC00977	-4.79303	1.59486e-06
PPAPDC1A	-4.74702	7.29308e-18
ST8SIA1	-4.74309	5.21752e-24
ALDH3B2	-4.72763	1.70366e-18
FOS	-4.7033	4.57745e-50
C10orf85	-4.69899	2.24352e-06
CYP24A1	-4.62878	5.75459e-07
FAIM3	-4.62762	4.91543e-42
LAPTM5	-4.6258	3.16836e-12
IL18R1	-4.59235	6.70337e-07
CYB5R2	-4.54057	5.8786e-09
ALDH1A3	-4.53161	2.7785e-25
GPR126	-4.51035	3.99395e-44
NEU4	-4.50972	3.68111e-17
ITIH5	-4.4371	4.38317e-07
ALCAM	-4.43666	4.72653e-36
ITGA4	-4.36306	2.35149e-22
CPB2	-4.33721	1.27685e-13
TNFRSF1B	-4.33645	3.76174e-13
SHROOM3	-4.30234	2.8531e-10
MCTP1	-4.29167	5.92326e-30
LOC101927746	-4.27013	1.16335e-07
SLCO5A1	-4.22829	1.14264e-20
ISG20	-4.22145	6.62717e-57
LCP1	-4.20383	8.60868e-19
LINC00702	-4.19907	8.55844e-11
CPB2-AS1	-4.19066	1.74336e-15
PHGDH	-4.14912	5.64391e-49
COL11A1	-4.11165	1.22056e-05
ANO1	-4.11123	1.04879e-13
ZNF689	-4.09542	2.99317e-15
EPHA2	-4.08213	6.09436e-31
SLC12A3	-4.07132	4.96484e-05
FAT2	-4.06286	2.17308e-49
ICOS	-4.02029	7.53373e-05
COL19A1	-3.9944	1.68528e-09
ANO4	-3.98332	1.15161e-09
MOCOS	-3.97113	1.36879e-42
MRC2	-3.96071	2.93859e-20
SLC38A1	-3.95655	5.13577e-23
LIF	-3.93758	1.89101e-05
PCED1B	-3.88895	1.68635e-06
KCNN4	-3.88731	5.69682e-11
LOC647323	-3.87812	0.000111731
ABCG5	-3.84399	9.92049e-11
HMCN1	-3.8315	2.37498e-33
PEG10	-3.83145	9.04686e-44
BMP8B	-3.82688	2.89841e-40
FRG2	-3.82234	0.000128475
LINC00052	-3.82014	4.85457e-08
CXCL1	-3.75142	2.65907e-23
CCND1	-3.73304	1.28766e-60
OXCT2	-3.73257	9.56879e-08
RNF125	-3.69811	1.3653e-17
FAM84B	-3.69141	6.41373e-36
C3AR1	-3.68639	7.68868e-07
PMAIP1	-3.67752	2.97618e-12
WIPF1	-3.67077	7.85646e-41
LAMA1	-3.66916	1.24332e-57
BCAT1	-3.65658	3.35669e-15
TUBAL3	-3.6557	0.000277682
ETV5	-3.65512	2.96451e-52
ADM2	-3.65243	8.95148e-14
PLB1	-3.64316	4.73083e-45
ERVMER34-1	-3.63962	0.00027632
VDR	-3.62736	3.86877e-30
LIFR	-3.62639	2.76841e-15
FGF13	-3.61065	9.96985e-21
LOC101927482	-3.58964	3.63434e-13
MILR1	-3.57032	1.65303e-06
SNORD15B	-3.55466	5.32164e-05
MME	-3.55308	3.7345e-54
MAP2	-3.53371	3.92263e-09
TNFRSF10A	-3.5251	2.11069e-13
LINC00889	-3.51443	6.02305e-05
GLI2	-3.50186	0.000576967
FAM65B	-3.49568	6.06601e-18
ZNF804A	-3.49168	6.1718e-05
EGR3	-3.47463	1.08675e-14
ZC3H13	-3.45823	1.29818e-59
GOLGA7B	-3.45247	3.64212e-37
SLC22A23	-3.4464	6.17732e-46
PPP1R14C	-3.44044	0.000195513
GBP3	-3.4212	2.64201e-07
SH2D4A	-3.42116	2.63308e-07
SCML4	-3.4171	5.45546e-15
ADAMTS3	-3.40082	3.42572e-09
SUCNR1	-3.40051	0.000742498
EMILIN2	-3.39752	6.88085e-53
NMI	-3.38383	5.52165e-10
LMNB1	-3.38064	6.44861e-54
CLDN1	-3.35458	7.19239e-05
PTPRR	-3.35163	3.58419e-08
KYNU	-3.33967	3.44909e-16
POU3F2	-3.3393	2.50325e-20
TMC1	-3.33838	0.000141485
WFDC1	-3.33699	6.40567e-62
CDK6	-3.33577	6.86807e-39
HIST2H2AC	-3.33423	1.63262e-06
SCARA5	-3.33126	1.87653e-06
MIR155HG	-3.31424	3.2095e-06
CERKL	-3.28675	8.43931e-05
NFATC2	-3.28476	6.15398e-26
HRH2	-3.28186	1.78986e-38
PARP12	-3.27966	6.88703e-14
TRIB3	-3.27927	1.03279e-36
NRXN3	-3.27861	1.05687e-05
B3GNT5	-3.2694	3.56364e-11
HOXA6	-3.25376	0.00127881
TNFRSF19	-3.24251	7.6597e-50
TM4SF1	-3.23426	5.30938e-30
NKX1-2	-3.23184	0.000509461
LONRF3	-3.21907	3.67537e-30
NRROS	-3.20495	6.50833e-21
STC2	-3.2049	2.97721e-20
ALDH1A1	-3.20389	1.83476e-05
F2R	-3.20384	1.53209e-31
MCM10	-3.19521	8.42926e-45
LRRC32	-3.18473	0.000168948
KRT27	-3.18096	0.00164795
HTR7	-3.18096	0.00164795
FUT1	-3.17529	0.000120013
BATF3	-3.17483	0.00169668
FAXC	-3.16457	6.35399e-26
LAMA2	-3.14633	9.696e-06
ASNS	-3.13127	1.94047e-30
CSPG4	-3.11907	9.12501e-24
RND3	-3.11519	2.66596e-14
HPCAL4	-3.11332	4.14543e-08
HIST1H1B	-3.11061	3.53244e-05
MLKL	-3.09415	2.56735e-08
ITGB3	-3.08549	7.60298e-12
AHCTF1P1	-3.07803	0.000484416
HIST1H3I	-3.07647	0.00108574
GBX2	-3.07365	2.04408e-12
SNX10	-3.07132	1.33355e-23
KIAA1644	-3.07056	9.69603e-06
DTX3L	-3.06723	8.99676e-40
CCR1	-3.0521	0.000464605
NR4A3	-3.04253	1.58156e-52
GJB1	-3.03784	1.73556e-47
GSAP	-3.03453	2.72374e-10
MBNL3	-3.02986	2.53792e-25
S100A16	-3.02269	9.84248e-12
MB21D1	-3.02268	0.00124213
MAFF	-3.021	2.89053e-48
ZNF695	-3.01668	0.000703917
CDC6	-3.01483	1.85161e-47
ZNF239	-3.01415	0.00129919
BNC2	-3.01136	8.5571e-19
PTPRE	-3.00908	0.00133235
FREM2	-3.00056	2.47429e-05
CATSPER1	-2.99245	1.20109e-06
DMRT2	-2.9914	3.26602e-09
KIF20B	-2.99063	1.64923e-42
CR1L	-2.98913	0.000270321
ARHGDIB	-2.9888	0.00326627
LOC101926975	-2.96231	0.00169429
MAFG-AS1	-2.96228	0.00103251
SHE	-2.9584	2.18453e-11
AMIGO2	-2.95345	4.97988e-19
NEDD9	-2.94537	2.27319e-44
HTN1	-2.94209	1.68441e-09
AHR	-2.93497	7.42933e-34
CENPE	-2.92889	4.22015e-44
APOC1	-2.92831	5.34368e-11
CCDC147	-2.92427	5.15557e-06
TMEM2	-2.91821	2.38763e-52
AEBP1	-2.91319	3.31945e-27
LOC100507651	-2.91143	1.65367e-19
NFATC1	-2.90425	6.67411e-13
KIAA0101	-2.88852	9.68205e-35
TRIM48	-2.87913	0.00475648
RAC2	-2.87645	0.00479743
HES1	-2.87332	6.35086e-25
KCNG4	-2.86869	0.001047
HMMR	-2.86821	1.59043e-46
LOC285000	-2.86673	3.84314e-27
GPR3	-2.8639	8.4541e-32
MYC	-2.85236	3.6675e-46
ERCC6L	-2.85165	8.19745e-37
FNDC1	-2.85064	3.14615e-24
FKBP5	-2.84844	3.37841e-22
PDGFA	-2.84546	0.00544503
HIST1H4A	-2.83928	0.00554135
CHL1	-2.83301	2.99401e-44
ELOVL2	-2.83272	2.28446e-15
MFAP2	-2.82941	1.86872e-29
C11orf82	-2.82931	1.85483e-27
FABP5	-2.82592	5.25616e-38
ZNF114	-2.82265	1.98782e-07
DEPDC4	-2.81916	5.69008e-07
DTL	-2.81675	7.27668e-42
TMEM56	-2.81469	4.74716e-31
RILPL2	-2.81459	2.9187e-08
FAM111B	-2.8132	3.22495e-35
ATAD2	-2.81215	2.06555e-47
PLAUR	-2.80521	9.01487e-14
F3	-2.80428	3.43297e-15
MRAP2	-2.79465	2.11651e-07
SH2D2A	-2.79361	0.000746015
KIF14	-2.79006	9.53781e-43
LBR	-2.7883	8.17516e-47
RLBP1	-2.78263	4.56908e-06
NKAIN2	-2.77374	2.53809e-06
NET1	-2.76716	8.54757e-39
AIM1L	-2.76709	0.00736377
PTPRB	-2.76292	8.01672e-15
TGFBI	-2.75996	1.17696e-08
LINC00887	-2.75883	0.0034103
BHLHE40	-2.7579	4.43762e-41
SLITRK2	-2.73613	8.72289e-05
HP09053	-2.73527	0.00375756
PARP9	-2.73312	7.37861e-33
KLHL23	-2.73183	0.000678226
LPL	-2.73004	1.57656e-14
SLC22A18AS	-2.72935	1.33534e-12
CD74	-2.72399	8.77845e-05
CHRDL1	-2.721	7.04221e-08
TTK	-2.71827	8.78568e-41
SLAMF7	-2.7182	4.47274e-44
RASSF5	-2.71658	0.000294222
NINJ2	-2.71459	0.000759259
MYOZ2	-2.71005	3.50572e-17
CAMK4	-2.70422	1.85945e-32
EVI2B	-2.70391	0.00032318
CLSPN	-2.69864	1.10439e-44
BLM	-2.6976	1.12591e-41
SNX9	-2.69759	8.75458e-48
BICC1	-2.69487	3.70719e-11
CHEK1	-2.69365	1.3658e-32
WEE1	-2.69059	1.57894e-37
CKS2	-2.68566	5.27232e-35
OSMR	-2.68538	6.68449e-17
C2orf48	-2.6805	2.62868e-05
ADORA3	-2.67952	0.00951159
FAM46B	-2.67408	4.53326e-19
SGOL1	-2.66766	1.10303e-23
ARHGAP11A	-2.66636	5.35514e-40
KIF11	-2.6613	1.16231e-44
IQGAP2	-2.65469	7.52231e-12
PSMB9	-2.65262	2.55043e-10
PIK3AP1	-2.64953	1.26379e-06
INSL4	-2.64504	8.7159e-09
IL1RAP	-2.63518	1.70893e-42
TMPO	-2.62753	4.4298e-46
HOOK1	-2.62075	1.23948e-07
MYOF	-2.61697	1.2432e-42
NT5E	-2.61337	1.2704e-39
SLC39A10	-2.61045	1.1348e-43
PCNA	-2.61009	1.6137e-44
CD109	-2.60884	1.8467e-45
SEMA3A	-2.60852	1.41875e-30
SKA3	-2.60841	7.4376e-30
CADM1	-2.60426	4.92618e-40
DIAPH3	-2.60378	1.27249e-37
EXO1	-2.60132	2.59161e-38
FAM60A	-2.59192	4.23988e-34
EMBP1	-2.58917	1.93821e-05
ESCO2	-2.58727	1.56194e-35
TERT	-2.58263	9.02858e-16
POLE2	-2.58257	3.08503e-23
GPR37	-2.57316	3.61757e-19
CTHRC1	-2.57296	3.98659e-25
G3BP1	-2.57142	9.07714e-49
LDLRAD4	-2.57007	2.00527e-13
NCAPG	-2.56831	9.24105e-43
TNFAIP8	-2.56704	8.24629e-15
HIST1H4C	-2.56157	0.00326526
DEPDC1	-2.55406	3.86728e-40
TNC	-2.55392	1.32744e-58
DLGAP5	-2.55338	1.33485e-41
EEA1	-2.55255	1.67108e-44
RRM2	-2.55207	3.91162e-45
SMC4	-2.54641	3.9908e-48
LOC101927040	-2.54578	2.67701e-05
CA13	-2.54446	2.43305e-07
CHRND	-2.54185	0.00314286
POLE	-2.54175	6.06585e-43
BUB1	-2.54011	5.36754e-44
KIF18A	-2.53915	6.05922e-30
GINS1	-2.53169	3.05494e-37
PM20D2	-2.52983	9.66563e-29
KIF15	-2.52731	5.78115e-30
CMTM8	-2.52112	0.000173184
UNC13C	-2.51968	7.9806e-05
GPM6A	-2.51669	6.86316e-05
SND1-IT1	-2.51074	0.00825861
SPC25	-2.50917	1.182e-28
SAMHD1	-2.50746	2.41253e-24
CNKSR2	-2.50702	1.77413e-13
NIPAL4	-2.50697	0.00352308
SLC13A3	-2.50588	3.68301e-29
SHISA2	-2.50447	0.0035722
HMGB2	-2.50284	5.39385e-40
NUF2	-2.50174	3.40036e-34
MTHFD2	-2.49764	2.76118e-37
MGAM	-2.49346	2.35806e-07
SYTL5	-2.49038	1.22036e-06
NCAPH	-2.48711	1.62274e-38
PLEKHG6	-2.4863	0.0171386
TES	-2.48608	1.06724e-27
ANLN	-2.48463	3.21295e-45
STK17B	-2.48322	4.79824e-34
ECT2	-2.48248	2.1797e-42
PCOLCE2	-2.47696	9.32404e-23
PRR11	-2.4763	5.56709e-42
ITPRIP	-2.47108	2.87433e-43
KIF23	-2.47059	3.25252e-43
SPACA3	-2.46882	5.75346e-06
CLEC2B	-2.4641	1.49362e-17
RFC3	-2.4636	4.2811e-37
CCNA2	-2.46319	1.02426e-39
CXCR4	-2.46139	0.0011957
TPD52	-2.45802	5.70725e-30
PLXNA2	-2.45773	1.02192e-18
KIAA1524	-2.45642	3.60806e-37
BUB1B	-2.45476	1.4722e-40
PLS1	-2.45448	6.21398e-24
AURKA	-2.45413	1.69161e-41
CKAP2L	-2.45063	3.28399e-33
SNTB1	-2.44536	7.5978e-23
PIWIL2	-2.44189	0.00970665
CDC45	-2.44105	1.51492e-37
ACAT2	-2.43666	9.12826e-40
DEPDC1B	-2.43368	5.87742e-23
SLC43A3	-2.43338	8.5514e-48
TEX15	-2.43191	4.11151e-22
PXMP2	-2.43155	1.72044e-13
GAS2L3	-2.42578	2.38033e-34
MAD2L1	-2.42278	2.39136e-34
SNORA23	-2.42226	0.011024
LOC389641	-2.42123	0.001358
GRM8	-2.42023	0.0249579
EPHA4	-2.41864	9.55598e-14
USP53	-2.41748	7.59749e-34
TFAP2C	-2.41635	1.82623e-13
ITGB8	-2.41564	3.34991e-42
TOP2A	-2.41439	4.84046e-48
ATAD5	-2.41311	7.8538e-33
RAD51AP1	-2.41283	1.7217e-31
SLCO4C1	-2.4117	4.62831e-05
IFIH1	-2.41102	2.76947e-17
POLR3G	-2.40965	3.36853e-35
SLC8A1	-2.40845	1.75343e-06
BRIX1	-2.40622	1.19807e-32
VRK1	-2.40526	2.29024e-34
HIST1H2BH	-2.4051	2.06669e-08
APOL6	-2.40509	8.54985e-11
FBXO5	-2.40344	1.25852e-32
BARD1	-2.40161	4.43877e-25
PROSER2	-2.39889	3.55653e-25
CCNE2	-2.39758	8.08184e-29
MPPED2	-2.39684	5.91472e-20
B4GALT6	-2.39633	2.45285e-31
ERG	-2.39519	8.38543e-24
ANXA1	-2.39332	4.01183e-11
SPRED2	-2.39173	1.20854e-35
MAML2	-2.39143	1.18379e-09
FAM102B	-2.39132	4.48743e-36
ASPM	-2.3908	3.22184e-42
MIS18BP1	-2.38718	3.25e-33
PBK	-2.38506	1.37812e-39
LIN9	-2.37987	4.39391e-23
CCNB2	-2.37573	5.28921e-36
LPAR3	-2.3728	2.05879e-17
CCDC109B	-2.36724	2.77663e-07
DLX6	-2.36695	1.76014e-05
MPP6	-2.36659	2.80272e-16
SAMD4A	-2.36349	1.29242e-34
HIST1H1E	-2.36323	0.000128112
E2F2	-2.36266	6.13445e-30
OPRD1	-2.36143	2.00601e-24
NES	-2.36089	4.72599e-42
AURKB	-2.35741	4.91488e-40
RMI2	-2.35579	3.12714e-26
LRRC75A	-2.35442	1.77352e-09
CDCA7	-2.35413	5.23188e-39
PRIM1	-2.35253	2.00841e-27
CHAF1B	-2.3523	6.65121e-32
KLF5	-2.34973	2.50342e-19
XKR5	-2.34185	0.000410501
NDC80	-2.34157	2.24232e-37
LINC00669	-2.34132	8.37929e-05
SGOL2	-2.34108	3.68511e-39
LINC00866	-2.33952	0.0142937
MIA	-2.3393	0.00918482
TYMS	-2.33898	3.21397e-31
GPX1	-2.33569	1.34457e-24
AQPEP	-2.33417	0.000193654
ZNF367	-2.33297	6.45524e-28
DDX21	-2.33248	4.70831e-42
MCOLN2	-2.33208	4.17166e-10
AIM1	-2.32992	8.67119e-18
STARD13	-2.32897	3.68817e-33
NEFM	-2.32834	6.53545e-10
CCNB1	-2.32726	7.85882e-44
INPP5F	-2.32628	3.08408e-39
NEIL3	-2.32532	4.05761e-24
TRIP13	-2.32529	2.44828e-30
LOC101927811	-2.32302	0.0153581
CENPK	-2.32234	4.65309e-33
CDC25A	-2.32119	2.48771e-31
DEPDC1-AS1	-2.32099	0.0072479
UCK2	-2.31913	1.46227e-32
CHAC2	-2.31799	3.34633e-13
TMEM106A	-2.31791	1.2012e-09
OAS3	-2.31581	5.96469e-30
SCARNA27	-2.31236	0.00137187
LDLRAD3	-2.3113	8.37579e-38
RNF182	-2.31104	2.39558e-18
IL1RAPL1	-2.3105	0.010329
CASC5	-2.30694	3.61959e-36
TDRKH	-2.30648	2.77568e-18
BRIP1	-2.30615	1.00541e-32
SAMD5	-2.29947	1.3799e-23
CEP55	-2.29284	4.69901e-36
ACTN1	-2.2922	3.10661e-45
MNS1	-2.29086	1.49225e-16
HOXD9	-2.29049	2.13754e-08
HPRT1	-2.28196	2.14415e-26
GNG11	-2.27806	9.03992e-38
ADCY3	-2.2714	3.3674e-28
CD14	-2.2714	0.0054006
CENPF	-2.26897	6.944e-45
FAM133A	-2.26131	1.25644e-05
PCDH20	-2.26022	4.56572e-29
PLSCR1	-2.26013	2.89506e-42
PCDHGA5	-2.25841	0.00614537
MCM6	-2.25733	1.86966e-39
NIPAL1	-2.25587	0.0176355
FJX1	-2.25456	2.34619e-06
SASS6	-2.25098	9.76256e-30
DLGAP1	-2.25085	3.82738e-31
CXADR	-2.24991	3.23815e-22
RHEBL1	-2.24954	7.2881e-14
HELLS	-2.24872	3.45058e-30
USP1	-2.24816	2.43038e-38
TIPIN	-2.24749	3.32102e-23
PLSCR2	-2.24582	0.0327879
B3GNT3	-2.24578	0.0190655
IER3	-2.24387	6.05e-31
LINC00925	-2.24345	0.0120439
ERAP2	-2.24337	9.31469e-09
DMC1	-2.2412	0.00594833
NPM1	-2.23417	1.47704e-47
COL15A1	-2.23169	1.74063e-12
DSCC1	-2.23026	1.42522e-23
ZNF750	-2.22459	0.0359541
FANCB	-2.22224	3.07359e-17
UBE2T	-2.22181	8.58724e-32
COLGALT2	-2.22162	7.0825e-20
SETBP1	-2.22152	5.63181e-22
MCM5	-2.22108	2.05933e-40
TPX2	-2.21994	3.72861e-42
PLK4	-2.21915	4.6774e-31
FAM107B	-2.21806	1.10198e-30
RASSF3	-2.21689	5.99576e-39
SMC2	-2.21454	4.13342e-42
NUSAP1	-2.2112	1.83785e-38
MCM2	-2.21111	1.24179e-40
KIF2C	-2.2107	7.40196e-42
FSD1	-2.20756	1.84075e-19
DBF4	-2.20572	3.78723e-31
ARHGAP18	-2.20459	1.3797e-21
C6orf223	-2.20412	0.00749896
MCMBP	-2.20216	1.53362e-37
PTTG1	-2.20117	9.02493e-36
TMSB4X	-2.20104	2.38667e-27
NEK2	-2.19026	3.70063e-29
FOLH1	-2.18987	1.82724e-11
CHRNA1	-2.18965	8.15093e-26
HIST1H2AJ	-2.18853	0.00023476
ADCY7	-2.18617	1.01136e-18
NOX4	-2.18325	2.02627e-18
PLCL2	-2.18315	2.01358e-10
GMNN	-2.18301	6.08374e-34
SLC26A2	-2.18204	6.10493e-39
SIX4	-2.18095	1.54177e-10
GLS	-2.17669	1.46651e-41
NR4A1	-2.17542	4.83121e-37
DCTN1-AS1	-2.17478	0.0256448
LHFPL1	-2.17454	1.55425e-11
STK32B	-2.17221	5.69524e-18
LOC101927919	-2.17204	0.000375491
GINS2	-2.17164	1.82634e-25
WDR76	-2.17139	5.40206e-27
PNP	-2.17028	2.54128e-29
STEAP3	-2.17024	4.16596e-16
LRP5	-2.16996	2.55943e-30
SKA1	-2.16813	9.892e-29
GCNT1	-2.16739	0.0128237
GATA6	-2.16421	7.38178e-08
POLA1	-2.16354	3.41391e-36
SNORD72	-2.16213	0.0233695
CD96	-2.15693	0.00147
KBTBD8	-2.15301	4.71006e-12
TLR4	-2.15287	3.44179e-26
PAPSS2	-2.15177	1.34104e-32
CDK1	-2.15151	2.19913e-37
ORC1	-2.15125	1.38122e-32
RUVBL1	-2.1494	7.32434e-33
PPARG	-2.14916	2.5038e-08
P2RY1	-2.14909	3.05407e-09
PARPBP	-2.14585	2.53511e-20
CENPI	-2.14413	2.79793e-32
ZAK	-2.14066	8.23793e-30
MELK	-2.13486	5.72874e-33
MND1	-2.12773	2.0393e-16
MZT1	-2.12624	2.1169e-28
FLJ33534	-2.12591	0.0194628
KPNA2	-2.12536	1.56279e-43
PRIM2	-2.12304	3.50549e-28
UHRF1	-2.12279	1.50961e-33
TRAF3IP2	-2.12272	8.02174e-26
C1orf115	-2.12175	1.82872e-13
CDC20	-2.11902	1.03678e-38
GLB1L2	-2.11849	4.24789e-14
EVI2A	-2.11845	3.11238e-14
ITGA9	-2.11444	4.93179e-28
RPS6KA5	-2.11297	2.70541e-27
RGS1	-2.11172	2.26614e-35
RCAN1	-2.10961	5.33587e-37
CASP4	-2.10847	1.12445e-08
NPR1	-2.1084	0.000188964
STIL	-2.10611	8.12658e-34
BMPR1B	-2.10288	1.62315e-23
LOC102724484	-2.09922	0.000226215
ITGA9-AS1	-2.09784	6.81575e-07
NOLC1	-2.09743	8.66234e-40
CKAP2	-2.09642	3.41481e-36
WDHD1	-2.08758	1.27736e-33
APOL1	-2.08483	0.0215774
KNTC1	-2.08373	6.40903e-37
SPIN4	-2.08311	9.19427e-06
LPAR1	-2.0817	1.54474e-06
ELOVL6	-2.07816	2.03878e-25
RAD51	-2.07745	1.03514e-23
SCG5	-2.07669	1.60782e-05
CTDSPL	-2.0765	1.81697e-27
CENPU	-2.07498	2.30116e-32
C1R	-2.07476	3.14181e-05
CENPH	-2.07462	1.99328e-23
FAM83D	-2.07449	1.77074e-33
CXCL2	-2.07389	0.00682967
CCT5	-2.07369	2.21261e-39
NDC1	-2.07367	1.06786e-38
EFCAB12	-2.07366	0.0179034
RAD21	-2.07277	5.31007e-40
RAPH1	-2.07204	2.36884e-31
SNRPD1	-2.06789	9.22638e-30
CSE1L	-2.06631	3.74321e-40
SH2B3	-2.06575	8.12606e-32
SPRED1	-2.06567	6.47543e-31
SPDL1	-2.06453	1.43359e-33
HIST1H3C	-2.06303	0.000135259
ACOT11	-2.06228	1.09958e-05
LONRF2	-2.06133	7.29596e-19
PTPRZ1	-2.05828	1.20196e-07
COBLL1	-2.05766	2.66043e-15
MCM3	-2.05765	1.28015e-40
NCAPD2	-2.056	4.97401e-41
RACGAP1	-2.05468	2.37302e-36
LINC00882	-2.05236	0.0220637
USP18	-2.05198	8.79389e-11
CD244	-2.05135	0.0382276
MGP	-2.05116	0.0124897
B4GALNT1	-2.05108	8.90119e-12
MLK7-AS1	-2.051	0.0243235
SPOCK1	-2.05017	6.42822e-24
DERL3	-2.05009	1.55497e-09
NUDCD1	-2.04968	2.15634e-28
AUNIP	-2.04599	4.20155e-16
CYFIP2	-2.04566	3.44656e-08
E2F8	-2.04527	2.62763e-16
NUAK1	-2.04446	8.11118e-08
NPAT	-2.0412	2.36605e-31
PRKG2	-2.04078	2.60256e-13
HMGB1	-2.04071	4.66804e-37
LYAR	-2.04018	3.61262e-24
KIF20A	-2.03899	1.55703e-36
UBE2C	-2.03823	5.26145e-33
SPAG1	-2.03723	8.76936e-12
RFC4	-2.03545	3.83202e-32
PRC1	-2.03395	2.51481e-39
CXCL8	-2.03228	2.40356e-07
RMI1	-2.03099	7.65503e-22
PKN1	-2.0268	2.22933e-33
LOC407835	-2.02375	0.0363038
SNHG4	-2.02287	2.49989e-13
KRT18	-2.02253	6.76988e-21
AZIN1	-2.02224	2.86171e-37
LOC100506655	-2.02118	0.0379645
HERPUD1	-2.01879	1.89592e-41
CCDC138	-2.01822	1.96988e-19
GMPS	-2.01783	4.71123e-35
SLC7A11	-2.01759	2.6644e-27
HIST1H3B	-2.0175	0.00361531
MTL5	-2.01678	0.000327907
ANP32E	-2.01626	1.40316e-34
GPR63	-2.0157	1.58877e-08
PA2G4	-2.01567	3.33884e-38
FANCI	-2.01409	7.8079e-39
MMS22L	-2.01271	5.95309e-30
ASF1B	-2.01108	1.59885e-30
MCM7	-2.00884	9.12763e-41
TGM2	-2.00881	2.02056e-13
SPATA5	-2.00719	1.46384e-29
BTN3A2	-2.00527	7.31011e-26
MBL2	-2.00376	3.32324e-07
HOXA3	-2.00101	0.00188612
NOP58	-2.00043	6.04611e-36
RRM1	-1.99929	9.24792e-37
GSG2	-1.99789	4.76209e-21
SHCBP1	-1.99698	6.94392e-35
LOC100507002	-1.99687	0.0150631
OAS2	-1.99472	1.7145e-12
ITPR1	-1.99249	4.13263e-35
DNALI1	-1.99181	0.0219842
OCIAD2	-1.99138	2.09408e-15
CKS1B	-1.98965	1.87822e-24
KNSTRN	-1.98957	4.32508e-28
CDCA8	-1.98928	5.47738e-34
ACSL4	-1.98772	3.92534e-36
TMA16	-1.98764	4.72966e-21
KIAA0020	-1.98658	1.96384e-29
SAPCD2	-1.98387	1.0952e-24
SLC6A4	-1.98276	3.66156e-07
SLAMF9	-1.98272	0.0024329
ARHGAP19	-1.98085	1.27353e-22
GRAMD1B	-1.98068	2.83558e-39
RNFT2	-1.97611	1.1939e-16
YWHAZ	-1.97556	1.93082e-40
MYBL2	-1.97395	9.27004e-33
OIP5	-1.97393	2.14384e-19
NUP35	-1.97264	3.32567e-23
TUBA1B	-1.97204	2.06595e-42
SFRP1	-1.97172	2.2478e-22
RAB39A	-1.97168	1.00031e-12
DARS2	-1.97126	9.98203e-33
CDC25C	-1.97007	9.95013e-20
TK1	-1.96686	6.49044e-31
CHAC1	-1.96655	3.13907e-18
FAM129B	-1.96599	1.0815e-35
ID4	-1.96525	1.57892e-21
BANCR	-1.96476	0.0289563
PLCB1	-1.96395	3.91401e-12
LOC101927931	-1.9624	0.0100997
BIRC5	-1.9622	9.01411e-32
IPO7	-1.96135	6.43682e-39
GARS	-1.9609	3.82198e-36
SPTLC3	-1.96055	1.1111e-21
CCDC125	-1.96036	5.00299e-17
DHTKD1	-1.95934	2.55333e-36
PAICS	-1.95926	2.29963e-36
CDCA5	-1.95916	1.87246e-28
XRCC2	-1.95885	4.87748e-24
TXNDC2	-1.95863	0.0296369
CREB5	-1.95849	6.52892e-14
MAL	-1.95706	0.000208987
SKA2	-1.95529	1.19368e-27
SMIM13	-1.95345	5.04405e-32
MTFR2	-1.95252	7.73526e-21
SGK223	-1.95124	1.16772e-14
FARSB	-1.95033	1.03914e-28
PRELID2	-1.94917	2.85597e-06
FRMD5	-1.9487	1.95618e-10
FAR2	-1.94861	1.21133e-22
FZD6	-1.94742	1.49438e-18
RASD1	-1.94463	1.77633e-25
UBASH3B	-1.94425	7.95619e-23
NAALAD2	-1.94359	0.000156123
MASTL	-1.94306	5.23842e-31
OLIG2	-1.94202	0.000499578
GNG12	-1.94102	5.07351e-36
NME1	-1.94054	1.64476e-23
NCAPG2	-1.93935	2.72356e-36
DCK	-1.93781	6.36176e-24
C5orf34	-1.93745	1.07276e-17
AK7	-1.93725	0.0178542
BAALC-AS1	-1.9365	0.0475214
CAPNS2	-1.9365	0.0475214
NASP	-1.93401	4.16402e-37
GPC3	-1.93303	0.000396691
CDT1	-1.93252	1.07186e-28
SMAGP	-1.93189	0.000237862
DKK1	-1.93176	3.39622e-05
PFKFB4	-1.92978	4.21613e-30
SNORA1	-1.9292	0.00441453
SYTL4	-1.92841	1.68372e-18
CD2AP	-1.92758	1.24276e-30
NUP37	-1.92702	7.25876e-25
HIST1H3J	-1.92648	0.0142326
RFX2	-1.92574	6.3852e-11
HJURP	-1.92536	2.51809e-31
CMPK2	-1.92503	0.0194622
GPSM2	-1.92477	1.34865e-24
GABRG3	-1.92334	0.00879915
IL17RD	-1.923	2.7023e-16
MECOM	-1.92271	4.72116e-07
CCDC18	-1.92188	1.17845e-27
GTSE1	-1.92178	3.19453e-34
MSH6	-1.92131	1.48523e-34
ATP6V0D2	-1.92071	2.05022e-28
HOXC8	-1.91994	0.000666328
CGN	-1.91978	1.13186e-17
ENPP4	-1.91936	1.54066e-24
SNORD76	-1.91769	8.64392e-09
ABCE1	-1.91703	1.31767e-33
CYR61	-1.91663	6.89849e-24
RCC1	-1.91652	7.84869e-33
IRF2	-1.91389	1.3642e-21
CRIP1	-1.91127	0.0205623
C6orf25	-1.91127	0.0205623
HMGCS1	-1.90871	7.71958e-38
PDLIM1	-1.90732	0.00232087
MCM4	-1.90698	6.2384e-38
DIXDC1	-1.90642	2.77033e-15
HERC5	-1.90481	5.24213e-20
CHRNA5	-1.90425	5.78283e-17
GTF2H2B	-1.90328	0.000749166
LOC100133669	-1.90148	0.0129515
LINC00277	-1.9004	0.00290599
FANCD2	-1.89952	1.64052e-32
C1QL1	-1.8988	0.037727
SLC35G2	-1.89811	1.58898e-13
TFAM	-1.89617	2.89383e-30
FBL	-1.89616	2.5594e-32
AMD1	-1.89602	2.31514e-34
BRCA2	-1.89547	3.39192e-27
AGPAT5	-1.89172	1.18885e-33
HHEX	-1.89145	1.34513e-06
RSL24D1	-1.89074	3.8104e-28
NUP107	-1.89066	1.65143e-33
MAP3K1	-1.88985	2.75275e-31
APOBEC3B	-1.88978	1.96636e-22
SPAG5	-1.88799	4.18002e-34
PSIP1	-1.88774	6.04559e-30
UCHL5	-1.88767	1.96037e-28
RAD54B	-1.88754	6.44185e-25
HAUS6	-1.88734	8.26487e-30
LINC00622	-1.88418	1.13563e-06
LRP4	-1.88345	6.76734e-16
C17orf96	-1.8823	5.82084e-05
ADORA1	-1.8818	0.0141991
ESPL1	-1.8805	6.70939e-35
ABHD17C	-1.87692	3.19879e-18
CENPQ	-1.87647	4.04488e-22
ATOX1	-1.87575	8.98286e-32
RASEF	-1.87519	5.90019e-19
NCL	-1.87418	1.22459e-39
EEF1E1	-1.87181	1.54565e-14
PALM2	-1.87031	1.26488e-20
CXorf57	-1.86792	1.9066e-22
GRPEL2	-1.86658	7.40062e-26
CHEK2	-1.86537	2.96869e-26
BST2	-1.86452	2.12127e-09
GTPBP4	-1.86259	6.18993e-35
MICB	-1.86132	1.49067e-27
NCR3LG1	-1.86103	8.4398e-18
NUP210	-1.85992	2.6449e-34
DDX60	-1.85942	2.14375e-06
LEF1	-1.85822	1.60017e-20
NR4A2	-1.85642	2.1137e-20
BACH2	-1.8558	4.03121e-14
CD97	-1.85499	3.92476e-28
FOXM1	-1.85485	1.9286e-33
NKX2-4	-1.85367	0.00586435
PPP4R4	-1.85312	0.00230929
HSH2D	-1.8461	0.0255782
CDC7	-1.84548	4.37228e-28
NAA15	-1.84481	2.49238e-32
SQLE	-1.84462	5.50771e-38
FAM46C	-1.84311	0.00210165
ZNF697	-1.83983	2.57662e-24
FAM26F	-1.83855	0.0273463
DEK	-1.83804	3.23279e-32
MTHFD1L	-1.837	3.00771e-32
CEP135	-1.83508	4.51909e-20
CHAF1A	-1.83414	2.03952e-32
LRRIQ1	-1.83283	0.000257051
PPAT	-1.83033	1.71687e-23
SSRP1	-1.83013	2.69692e-36
NLGN1	-1.83007	9.58245e-21
SEH1L	-1.82914	7.67332e-28
NLRP11	-1.82838	0.0476857
CENPJ	-1.8277	2.49978e-28
CAB39L	-1.825	2.1157e-21
IFI30	-1.82439	1.45771e-17
LRRC34	-1.82414	3.84558e-15
MKI67	-1.82406	5.17474e-38
FBLN5	-1.82372	8.55122e-10
NCAPD3	-1.82362	5.74512e-33
THBD	-1.82302	2.20451e-33
HIF1A	-1.82158	5.05916e-34
CDKN3	-1.82009	2.11705e-22
FIGNL1	-1.82008	1.06221e-29
ARHGAP28	-1.81876	1.66765e-10
FGFRL1	-1.81849	6.54113e-12
KIF4A	-1.81615	3.55572e-33
HEY1	-1.81533	5.42786e-13
PRSS12	-1.81305	3.07233e-12
RAN	-1.81243	9.96426e-36
SP8	-1.81032	0.00160955
NUP155	-1.80803	9.31098e-33
ITGB3BP	-1.80774	8.01929e-25
SLC35F2	-1.80595	2.83236e-20
XRCC4	-1.80578	1.00344e-19
SMAD7	-1.80357	6.77898e-15
FXYD5	-1.80246	1.23357e-33
SLC37A2	-1.8015	2.60125e-23
IQCE	-1.8008	6.08127e-33
C3orf52	-1.80052	2.1853e-16
RDM1	-1.80031	2.88025e-06
ZNF485	-1.79983	5.07185e-05
FAM134B	-1.79819	1.93228e-11
CCT8	-1.79775	8.05529e-36
CDCA2	-1.79654	4.3091e-28
TMEM52	-1.79639	0.0253889
DDX18	-1.79633	9.43028e-33
SYNCRIP	-1.79626	1.06139e-35
HIST1H2AB	-1.79613	0.0257285
SNRPF	-1.79611	5.9755e-24
FAR2P2	-1.79577	0.0491029
SAAL1	-1.79569	1.27415e-25
FAM151A	-1.79511	0.0387244
HSP90AB1	-1.79357	1.22263e-44
EFNA5	-1.7914	7.8552e-09
POLA2	-1.79026	4.9825e-24
ACBD7	-1.7902	1.47176e-10
ABCB1	-1.79016	1.98823e-28
ADAMTS1	-1.78973	6.34194e-21
RCN1	-1.78842	8.47097e-37
GXYLT1	-1.78808	1.76963e-32
CCT2	-1.78786	3.70991e-35
GINS4	-1.78657	7.02513e-28
PLIN2	-1.78565	4.21944e-24
AKAP12	-1.78359	2.12148e-34
CENPV	-1.78359	6.43497e-10
MST4	-1.78106	1.52824e-12
EPHA5	-1.78101	2.24064e-26
GPR98	-1.78048	2.72045e-10
FNDC3B	-1.77978	1.77528e-31
SEMA3F	-1.77913	5.54579e-05
SLC25A24	-1.77879	1.72071e-29
FERMT2	-1.77823	1.39787e-29
FHL1	-1.77791	5.6324e-15
DHFR	-1.77703	5.49742e-27
APLNR	-1.77698	5.56365e-20
HIST1H2BM	-1.77416	0.0220471
HUNK	-1.77185	6.68167e-15
WDR3	-1.77047	9.82185e-31
GCNT4	-1.77038	1.9642e-06
TEAD4	-1.76922	1.16278e-19
TRMT10C	-1.76812	2.86341e-28
TICRR	-1.76772	7.11291e-31
E2F5	-1.76686	2.79058e-08
FOXO6	-1.76651	3.07703e-07
ITLN2	-1.7661	0.0402712
AGPAT9	-1.76586	9.08572e-22
CDCA3	-1.76491	5.55342e-27
RNF138	-1.76422	1.39524e-20
TMEM194A	-1.75997	3.6381e-33
KIFC1	-1.75991	1.77937e-32
ZC3HAV1	-1.7577	1.08107e-30
TFB1M	-1.75763	7.62879e-22
PDLIM5	-1.75634	1.93803e-28
PTCRA	-1.75533	6.39025e-11
AXL	-1.75506	0.00323085
ZGRF1	-1.75383	6.5843e-24
ZWILCH	-1.75378	2.85187e-27
CNTF	-1.75335	0.0378477
MIR17HG	-1.74878	8.57163e-14
SIPA1L1	-1.74797	4.99701e-24
ABLIM1	-1.74738	1.76315e-13
PAWR	-1.7473	1.36834e-05
RIBC2	-1.74637	1.79176e-06
HSPD1	-1.74627	6.63808e-39
LEPR	-1.74474	3.66758e-19
DGKG	-1.74411	4.3315e-12
HOXA10	-1.74177	0.0215734
KITLG	-1.74144	5.54239e-20
FAM19A5	-1.74039	1.84037e-07
DKC1	-1.73974	4.25884e-31
NTRK2	-1.739	1.47357e-06
GLRA1	-1.73775	0.00803808
CEP128	-1.73505	4.54202e-20
MSH2	-1.73479	2.78979e-31
CCDC77	-1.73466	2.51792e-25
CTPS1	-1.73274	5.32375e-32
SGCE	-1.73135	2.59619e-24
LIMS1	-1.72886	7.76817e-25
UTP20	-1.72534	2.44602e-31
UTP14A	-1.72124	8.44496e-27
GPD1L	-1.71869	3.34788e-22
USP13	-1.7176	1.37085e-24
RAET1E	-1.71719	0.0163658
DNTTIP2	-1.71642	3.49754e-31
C19orf40	-1.71489	2.09205e-06
ARHGEF39	-1.71367	9.93172e-20
ARAP2	-1.71367	2.77249e-06
SP4	-1.7133	1.60663e-16
TCF4	-1.71302	4.39611e-06
CDKN1A	-1.71276	5.06508e-10
MEX3C	-1.71228	5.15829e-27
SKIL	-1.71162	4.52552e-26
IL7	-1.71149	1.07865e-05
TACC3	-1.71098	2.21385e-29
ATP6V1E2	-1.7094	3.19459e-06
RPH3AL	-1.70908	1.5802e-05
TMC8	-1.7087	9.84725e-08
TUBB	-1.70799	1.17683e-40
GNPNAT1	-1.70737	8.08448e-23
SLC4A7	-1.70702	2.47871e-30
SNORD30	-1.70636	2.70487e-08
RAI14	-1.70517	6.76822e-27
NUP205	-1.7051	3.42563e-34
LOC101928710	-1.70506	0.0201092
TRAF3IP3	-1.70328	0.000139782
LINC00565	-1.70041	0.0023176
FCER1G	-1.69767	0.0120839
FEN1	-1.69753	1.15897e-35
FRAS1	-1.6963	0.00222734
BORA	-1.69532	6.41712e-17
CCRN4L	-1.6943	2.68834e-13
MAGEA1	-1.69411	1.43614e-27
ANXA13	-1.69382	0.0123274
HLA-DRA	-1.69298	0.00122556
C9orf64	-1.69278	7.94842e-14
PDSS1	-1.69132	1.32917e-18
C19orf48	-1.6908	6.43244e-28
NUPL1	-1.68968	3.89937e-28
DIAPH2	-1.68946	1.74438e-20
CCT6A	-1.68933	4.12746e-34
ST6GALNAC4	-1.68924	0.00012344
MTBP	-1.68867	5.12011e-20
SLC5A4	-1.68787	2.22837e-38
PTP4A1	-1.68689	8.03249e-33
PTAFR	-1.68139	0.00280631
SNORD11	-1.6791	0.0311526
IKBIP	-1.67787	3.37539e-26
CENPM	-1.67421	9.15362e-20
IGFBP2	-1.67398	8.93754e-14
TMX4	-1.67258	3.60355e-24
AEN	-1.67173	2.39611e-26
SOWAHC	-1.67109	1.12718e-19
IL12RB2	-1.66973	6.171e-21
LMO7	-1.66836	7.89269e-22
NUPR1	-1.66834	8.70371e-11
SLC26A10	-1.66826	0.000551247
ID1	-1.6659	8.2592e-06
BZW2	-1.66509	5.694e-29
CENPA	-1.6636	7.18725e-20
EVA1C	-1.66351	2.50199e-15
HDAC9	-1.66311	1.73521e-16
DOCK9	-1.66233	1.17558e-28
IL27RA	-1.66232	1.44455e-14
C12orf75	-1.6618	5.421e-05
IL24	-1.66164	0.000153519
HAT1	-1.65949	5.08812e-29
LMNB2	-1.65926	1.03894e-33
MGC45800	-1.65917	0.000967273
POLR1E	-1.65742	7.19307e-20
YARS	-1.65514	2.57049e-31
C15orf39	-1.65377	1.32836e-22
NEDD1	-1.65336	6.49662e-23
RFWD3	-1.65277	1.9005e-29
NAP1L1	-1.6522	2.90846e-33
PARP14	-1.65217	1.82761e-25
PRRG4	-1.65152	6.60682e-07
LOC100505592	-1.65146	0.00115727
PLEKHO1	-1.6513	4.89577e-18
SLC1A5	-1.65029	2.99553e-32
KLF1	-1.64999	0.0335821
DCTPP1	-1.64959	1.53938e-18
FAS	-1.64904	0.0010658
BZW1	-1.64786	3.00371e-30
SYNJ2	-1.64691	6.71508e-24
SNRPA1	-1.64609	1.00076e-25
SSX2IP	-1.64569	1.5741e-25
CHN1	-1.6453	3.62472e-09
CHORDC1	-1.6449	7.73187e-25
FRRS1	-1.64483	1.5942e-14
MAP10	-1.64315	1.19101e-06
AKNA	-1.64224	3.15323e-18
IFNGR2	-1.64191	1.01727e-24
TPM1	-1.64148	2.61816e-21
POLQ	-1.64059	2.53084e-26
GNE	-1.63761	5.36602e-18
IRAK1	-1.63725	3.13331e-27
SNORA68	-1.63669	0.00348069
ORC6	-1.63543	2.16023e-26
NAMPT	-1.63366	1.67708e-28
FAM46A	-1.63313	1.2656e-25
HNRNPF	-1.6317	3.12951e-32
CENPN	-1.63154	4.35373e-26
MTHFD1	-1.63081	4.5947e-32
NID1	-1.6304	9.62567e-28
CD34	-1.62882	8.32261e-05
RAD54L	-1.62713	3.87779e-27
ANP32A	-1.62653	4.35389e-30
RTKN2	-1.62637	6.89128e-18
ISM1	-1.62429	0.000144847
YEATS4	-1.62346	3.72445e-19
VASH2	-1.6219	1.89516e-07
KIAA1804	-1.62091	0.00394201
SERBP1	-1.6196	1.49551e-33
GEM	-1.61928	1.13813e-07
CEP78	-1.61924	5.68132e-21
RPGRIP1	-1.61909	0.00840853
NEFH	-1.61851	5.99867e-05
PRMT5	-1.61732	1.25847e-28
GNB4	-1.61719	8.29875e-29
HPSE	-1.61418	2.08834e-06
BCHE	-1.61415	3.03081e-21
LRRK1	-1.61355	2.29112e-18
RBM12	-1.61114	8.3626e-30
LYPD6	-1.60979	4.64028e-12
TIMP1	-1.60971	1.42723e-21
PLP2	-1.60686	2.76175e-24
SMC3	-1.60649	1.83581e-31
GLO1	-1.6055	5.68595e-30
CDR2	-1.60503	1.52534e-18
ACTL6A	-1.60443	3.4911e-28
LRR1	-1.60328	3.36734e-17
CENPO	-1.60285	1.7756e-21
TEX9	-1.60185	0.000655197
DLX6-AS1	-1.60132	0.0121241
LOC102723885	-1.6006	0.0387725
SSB	-1.60046	8.01469e-30
ST3GAL1	-1.60042	5.07071e-30
CEP76	-1.60003	1.1868e-18
CHL1-AS1	-1.5992	0.0199808
XK	-1.59901	0.0495856
PRR5L	-1.59879	2.68441e-05
H2AFZ	-1.59734	5.1292e-33
IQCD	-1.59711	0.00246878
EGF	-1.59579	1.88033e-06
HMMR-AS1	-1.59319	0.0269563
RAB17	-1.5912	1.17849e-19
PLK1	-1.59067	2.22e-28
C10orf2	-1.58966	3.61889e-22
DNMT1	-1.58909	6.24738e-33
SNORD24	-1.58852	0.00590567
CENPW	-1.58842	1.67432e-18
ATP6V1C1	-1.58764	6.22053e-32
C1QL3	-1.58698	2.64861e-06
COL12A1	-1.58498	1.95761e-17
ROR1	-1.58347	3.5431e-17
SDC1	-1.58156	2.05016e-15
GNG13	-1.58081	0.0417946
NPM3	-1.57862	4.56282e-18
LOC100288637	-1.57669	1.14569e-16
VCAN	-1.57624	7.39072e-05
PCGF5	-1.57556	2.33721e-20
LEO1	-1.57421	5.45586e-20
TEX10	-1.57385	1.96671e-27
CWC22	-1.57279	1.4224e-23
TGFBR1	-1.57238	2.77748e-34
MRPL3	-1.57224	2.0268e-27
EIF3E	-1.57186	3.66143e-29
OAS1	-1.57173	6.82222e-07
CAP2	-1.57061	5.18945e-28
MRPL1	-1.57	7.74765e-16
EMC3-AS1	-1.56973	3.24969e-10
TNPO1	-1.56868	8.58413e-33
DDAH1	-1.56787	1.99794e-05
FDPS	-1.56783	1.17475e-30
EXOC6	-1.56744	3.26855e-16
LOC101928489	-1.56636	0.000476687
ITPR2	-1.5641	1.9692e-28
NUP88	-1.56402	1.12853e-22
NOL11	-1.564	4.68297e-26
STAG2	-1.56395	1.08248e-29
CIT	-1.56296	1.30113e-30
ENTHD1	-1.56272	0.00237452
NELL2	-1.5616	0.0225321
ATM	-1.56155	1.96714e-31
LINC00958	-1.56141	3.97237e-15
CSTF2	-1.56072	1.35849e-24
CASP8AP2	-1.56018	8.94266e-26
COQ3	-1.55927	1.49227e-18
ADSS	-1.55915	1.17937e-26
PUS7	-1.55878	9.22816e-24
WDR89	-1.55877	2.89191e-14
CPED1	-1.55862	1.6911e-07
COL4A1	-1.55759	2.75962e-30
ULBP1	-1.55722	2.53307e-10
PTPRN2	-1.55697	3.50605e-07
LINC00473	-1.55695	1.4605e-24
CCT4	-1.55639	3.4908e-31
LINC00883	-1.55637	5.78782e-15
RNASEH2A	-1.55585	9.49077e-26
AHCTF1	-1.55543	3.52262e-27
UBE2L6	-1.55411	5.44514e-11
LOC101926911	-1.55334	0.0370955
DPYSL3	-1.55331	3.45784e-19
CACYBP	-1.55308	1.26217e-27
PRKAR2B	-1.55175	4.90222e-17
LRRFIP1	-1.55127	3.63262e-27
C4orf46	-1.55045	8.63775e-21
APOBEC3G	-1.54909	0.0378088
POLD3	-1.54741	9.59493e-19
SNORD81	-1.54693	5.54945e-05
ITGA1	-1.54619	3.16128e-18
MAK16	-1.54575	3.12648e-19
ERRFI1	-1.54491	1.33558e-20
HLX-AS1	-1.54476	0.0259066
DCLRE1B	-1.54468	2.79596e-17
SCLT1	-1.54437	2.96893e-16
SKIV2L2	-1.54335	1.34658e-28
VMA21	-1.54303	1.72725e-26
KIAA0319	-1.54156	0.00770988
TNFRSF12A	-1.53918	2.64632e-16
DUSP14	-1.53852	4.65084e-22
SHMT2	-1.53829	2.85172e-29
MMP16	-1.53782	3.49889e-12
CDC5L	-1.53773	5.37299e-28
BCL2	-1.53659	1.48961e-21
SIX1	-1.53576	3.30551e-09
SNORA74A	-1.53544	0.0480489
SNRPG	-1.53386	2.88132e-20
GLRX3	-1.53272	4.63534e-25
IFI16	-1.53253	9.75789e-28
SNORD26	-1.53171	7.09615e-08
CHAMP1	-1.53051	2.14012e-24
CCL17	-1.53005	0.0252247
SRPK1	-1.52922	5.62898e-27
AADAT	-1.52906	8.44372e-11
FAM64A	-1.52794	1.69393e-22
ARHGEF2	-1.52695	4.32123e-28
PAQR5	-1.52665	0.000212343
SNORD18B	-1.52529	0.0114836
ADORA2B	-1.52523	4.64558e-10
GNL3	-1.52369	2.3145e-27
TM4SF19	-1.52326	1.01583e-17
FYB	-1.5231	6.22789e-07
NIFK	-1.52287	1.79625e-19
WDR36	-1.5226	5.21208e-28
CEBPB	-1.52142	2.7384e-18
LSM6	-1.52082	5.42717e-13
EXOSC9	-1.52062	1.31425e-23
LRP8	-1.52018	5.18118e-30
PRKAA2	-1.51819	0.00271194
DCLRE1A	-1.51627	9.94454e-19
GGCT	-1.51529	3.81962e-22
ZNF551	-1.51232	1.49277e-12
ANKS1A	-1.51217	8.45728e-29
ITGA6	-1.51063	1.05449e-30
RFC2	-1.51044	5.47284e-25
EIF2S1	-1.5104	2.4536e-27
UNC5C	-1.51032	0.000704166
STARD4	-1.51016	3.04775e-22
TGFB1I1	-1.50905	4.02064e-08
EZH2	-1.50847	8.09982e-25
G2E3	-1.50816	9.84195e-19
HOMER1	-1.50675	2.33147e-14
ZNF678	-1.50603	2.27945e-12
PLCXD2	-1.50548	0.00161705
SNORD88B	-1.50514	6.24362e-07
EXOSC8	-1.50478	2.4289e-21
PTHLH	-1.50416	0.0276891
EOGT	-1.50323	1.20819e-18
TMEM164	-1.50311	6.13148e-29
RAD18	-1.50287	1.60195e-19
C1QBP	-1.50153	1.4316e-25
CENPL	-1.50129	2.41806e-16
NDUFAF2	-1.50108	3.98998e-10
TBC1D4	-1.5007	4.42308e-22
SYNE3	-1.5001	1.35141e-10
SPTSSA	-1.4993	2.75083e-24
TCOF1	-1.49863	3.19067e-28
ARL5B	-1.49854	5.75873e-20
SDC3	-1.49825	2.20546e-34
AASDHPPT	-1.49786	1.13897e-20
DLEU2	-1.49727	4.12013e-07
PSMD12	-1.49678	1.47718e-24
GCH1	-1.49426	1.82835e-11
GNG4	-1.49263	0.0160606
ARL13B	-1.49246	1.65132e-17
PTPN14	-1.49237	3.5495e-23
PRKD3	-1.49236	2.67022e-28
TOPBP1	-1.49156	3.24909e-27
ETNPPL	-1.49154	0.000222553
MSH5	-1.49106	0.00639764
ZNF215	-1.48902	9.79282e-10
FNTB	-1.48891	1.53511e-07
HAGLR	-1.48837	6.47384e-24
CTDSPL2	-1.48809	2.10137e-21
FAM155B	-1.48783	0.00301037
NOP16	-1.48734	3.21973e-21
FAT1	-1.48679	1.85215e-26
FAM98B	-1.48675	2.50916e-22
ZNF143	-1.48615	4.25752e-16
NDUFAF4	-1.48599	1.08721e-20
ASB2	-1.48542	5.93231e-17
TRNP1	-1.48524	1.8711e-10
FKBP4	-1.48406	2.04401e-28
PPA1	-1.483	2.78417e-24
TTF2	-1.4825	2.80744e-24
ZNF217	-1.4806	2.0149e-22
ACSL5	-1.47997	5.75718e-11
GADL1	-1.47844	3.23601e-21
IPO5	-1.47746	1.75061e-29
PROCR	-1.47654	0.0488188
CCDC34	-1.47546	2.55362e-12
ENOX1	-1.47546	1.92221e-05
PSMB8	-1.47542	3.50417e-15
TGFBR3	-1.47443	2.96665e-25
PARVB	-1.47424	3.03213e-24
TRERF1	-1.4734	5.34447e-11
POLE3	-1.47321	2.74648e-26
LFNG	-1.47257	4.28524e-18
TIMP3	-1.47241	7.48626e-33
EME1	-1.47222	7.46594e-21
SORL1	-1.47157	7.1006e-12
CD83	-1.47126	2.90352e-26
BTF3L4	-1.47055	1.44588e-20
RNF168	-1.46979	4.81389e-23
PLK3	-1.4693	1.46346e-15
PRPS1	-1.46822	1.19322e-21
KIF2A	-1.46817	1.68496e-24
MIS18A	-1.46749	4.72998e-17
E2F7	-1.46664	7.12332e-24
ST8SIA2	-1.46577	2.5688e-16
STAG1	-1.46515	1.27146e-24
DDX10	-1.46502	1.38009e-19
PTGS2	-1.46466	0.00115523
HMGCR	-1.46437	9.24128e-33
SNRPE	-1.46352	1.57818e-21
EIF2S2	-1.46252	1.34682e-25
TRIM47	-1.46205	5.20953e-11
NOC3L	-1.46006	3.6935e-23
GINS3	-1.45965	1.56619e-16
ZNF519	-1.45928	6.79007e-12
IGF2BP3	-1.4585	3.37226e-26
SLBP	-1.45837	5.83711e-22
LRRC37A6P	-1.45734	0.0237979
SH3TC2	-1.45671	3.42627e-23
TUBA1C	-1.45635	1.64257e-30
API5	-1.45299	3.74894e-27
ARSG	-1.45121	1.28758e-20
GDI2	-1.45042	3.54967e-29
MRTO4	-1.44876	5.80698e-25
SRXN1	-1.44862	4.39895e-22
LUM	-1.44714	5.57955e-20
APITD1	-1.44677	0.000164922
HAUS8	-1.44664	1.74596e-19
NUP160	-1.44661	7.52701e-26
XRCC6	-1.44567	3.99708e-31
MRE11A	-1.44484	8.94894e-14
MCM8	-1.44477	2.31459e-24
CYGB	-1.44444	0.0033879
QSER1	-1.44353	1.67938e-24
LOC100507006	-1.44301	0.0359088
TGFB3	-1.44188	9.60767e-06
RAB31	-1.44176	3.53982e-19
SPC24	-1.44152	3.23485e-16
CD3EAP	-1.44097	1.56049e-10
IARS	-1.44031	8.6721e-28
CREM	-1.44004	5.04465e-19
LARS	-1.43997	4.60354e-28
CLDN12	-1.43948	2.93594e-27
PI4K2B	-1.43859	9.2283e-17
RANBP1	-1.43836	1.90472e-25
HNRNPC	-1.43805	3.89891e-29
DCAF13	-1.43734	2.54076e-22
SF3A3	-1.43628	2.39505e-27
PSMD14	-1.43509	4.95175e-26
SRFBP1	-1.4342	1.66098e-18
RECQL	-1.43409	1.01345e-25
UBA2	-1.43329	7.3379e-27
RASGRF1	-1.43292	7.75246e-09
GSTO1	-1.4328	9.13692e-29
ADAM23	-1.43256	4.1736e-18
TRMT11	-1.43176	8.29155e-17
FAM72B	-1.43164	4.11626e-05
C1orf112	-1.43064	5.10322e-21
DNA2	-1.42924	1.18676e-18
NUP54	-1.42866	2.15205e-21
MED6	-1.42824	1.64381e-17
SUZ12	-1.42687	2.62845e-25
FLRT2	-1.42684	1.08445e-24
GJC1	-1.42672	1.32546e-26
ILF2	-1.42621	6.5124e-27
ZWINT	-1.42619	3.35042e-25
RSL1D1	-1.42575	8.42799e-25
GYG2	-1.42567	2.14678e-24
ZNF587B	-1.42321	5.06544e-10
SUV39H2	-1.42199	7.09564e-20
SNORD83A	-1.42181	6.15686e-06
SMCHD1	-1.42133	6.12827e-26
ALYREF	-1.42043	2.4773e-21
MICAL2	-1.42032	5.27047e-13
LCP2	-1.41976	1.11037e-21
HOXD1	-1.4188	1.11499e-10
CEBPZ	-1.41852	4.27554e-24
GAR1	-1.41823	1.78882e-18
KIF24	-1.41806	1.34264e-14
KPNB1	-1.41775	2.30945e-31
EPHB2	-1.41735	4.45377e-16
NFKBIZ	-1.41651	6.20655e-23
LMCD1	-1.41551	1.27762e-11
NUDT21	-1.41346	7.74527e-25
FLJ46906	-1.41324	1.42334e-13
RNGTT	-1.41323	6.16373e-23
GHR	-1.41306	1.47459e-16
ZNF267	-1.41289	6.85442e-12
HAUS7	-1.41272	5.62333e-16
TSPAN13	-1.41268	1.17508e-07
ALDH1B1	-1.41175	1.18963e-17
BTBD3	-1.40953	5.7966e-25
PABPC3	-1.40848	0.049416
TWISTNB	-1.408	7.44576e-20
RCHY1	-1.40796	1.85172e-20
DCP2	-1.40622	2.29542e-25
ACSL3	-1.40597	4.37733e-31
CHML	-1.40501	9.28613e-18
FAM198B	-1.40465	3.36167e-06
ZW10	-1.40388	5.54097e-20
PPIL1	-1.40377	4.34135e-18
EIF5B	-1.40367	2.7761e-27
OLA1	-1.40362	2.68966e-24
POLR1B	-1.40337	8.52069e-21
RPL22L1	-1.40221	3.88432e-15
TFAP4	-1.40181	1.12606e-15
C1orf106	-1.40135	5.98988e-06
SUPT16H	-1.40118	4.4985e-28
GPN3	-1.40031	1.22957e-18
TSPAN7	-1.40024	7.35215e-09
ZNF714	-1.3995	2.58808e-20
SEPT11	-1.39929	7.33925e-26
MBNL1	-1.39793	1.40253e-24
OTUD6B	-1.39785	3.68437e-18
LAMB3	-1.39772	1.54049e-09
CCL20	-1.39653	0.0214992
C17orf53	-1.39621	5.97962e-16
FEZF1-AS1	-1.39337	2.73395e-06
LOC100130899	-1.39215	7.4063e-11
ELAVL2	-1.39183	0.0275118
ZC3H12C	-1.39157	1.28883e-21
FRMD3	-1.39128	1.77773e-16
PCDH7	-1.391	1.74313e-07
HSD3BP4	-1.39052	0.00151564
ZFP3	-1.39003	0.000984913
DLEU1	-1.38976	8.40429e-09
LOC101927267	-1.38949	0.00372004
PTER	-1.38883	6.91866e-20
IL6R	-1.38875	2.29008e-23
STIP1	-1.38863	1.43626e-31
HSP90AA1	-1.38807	3.38967e-33
KIAA0895	-1.38685	1.31888e-06
RPE	-1.38664	4.30429e-17
LAMB4	-1.38634	0.024031
GABPB1	-1.38608	8.40821e-16
DOCK10	-1.38576	1.04839e-18
SKP2	-1.3849	9.39948e-21
LOC441666	-1.38455	3.29573e-08
HN1	-1.38432	3.61718e-22
SFPQ	-1.38362	3.56358e-29
CEP152	-1.38351	1.59278e-20
DUSP2	-1.38256	3.1597e-08
RBM27	-1.3824	5.33639e-22
DOCK2	-1.38217	0.00544271
TRA2B	-1.37988	9.54073e-26
LOC100652758	-1.37785	0.000957688
TMEM171	-1.37675	2.59132e-15
RIF1	-1.37652	4.4199e-25
CDC123	-1.37621	2.57924e-24
CKAP5	-1.37612	5.24432e-29
TAF5	-1.37545	1.77232e-12
TRIM14	-1.37498	1.95186e-14
EIF1AX	-1.37424	3.98829e-21
NRAS	-1.37391	3.47304e-23
INSIG1	-1.37355	5.57751e-29
SLC16A6	-1.37324	1.04471e-32
EIF4E	-1.37272	1.43892e-16
RBL1	-1.37254	1.19077e-22
CTNNA1	-1.37252	7.21558e-31
FASN	-1.37231	6.2218e-32
PLEKHG1	-1.37211	7.94519e-20
ITGA2	-1.37203	1.36854e-14
PTBP3	-1.37186	4.51947e-26
TYMSOS	-1.37045	0.00142357
CPOX	-1.36984	3.65264e-24
SWAP70	-1.36975	2.25505e-24
RPL5	-1.36913	1.71556e-29
CCL3	-1.36904	0.00891969
UTP18	-1.36856	3.9108e-24
TMPO-AS1	-1.36849	6.96246e-07
UBE2V2	-1.36834	1.31821e-20
PITPNB	-1.36808	1.18356e-24
NOS1AP	-1.36747	1.76744e-07
HOXD13	-1.36664	0.00138298
FOSB	-1.36618	4.2779e-05
GPR161	-1.36588	2.45464e-24
SEPT6	-1.36474	1.06717e-18
KIAA1430	-1.36437	6.83638e-22
SGMS1	-1.3632	6.37495e-14
WIPF3	-1.36313	2.16544e-24
CCSAP	-1.3623	5.94096e-20
DHX15	-1.36192	6.75529e-27
ERI1	-1.3608	1.02248e-18
TFB2M	-1.36053	3.70182e-17
RNF152	-1.35996	9.08901e-06
PPIH	-1.35959	1.07786e-17
PDS5A	-1.35905	1.83557e-24
SH3RF3	-1.35892	5.90887e-12
KCNE1L	-1.35776	0.0191833
ACTN4	-1.3571	3.4985e-30
GMFG	-1.35688	8.8291e-08
SNORD45A	-1.3565	1.80868e-05
MRPS17	-1.35617	4.9383e-12
LYSMD2	-1.35598	1.85835e-06
MSRB3	-1.35551	4.64285e-16
PHYHIP	-1.35504	0.000183181
OLIG1	-1.35492	0.00258484
UTP3	-1.35298	1.29724e-19
HMGA1	-1.35172	1.03404e-23
NIP7	-1.35135	8.90448e-20
KIF18B	-1.35121	2.71284e-23
CCNF	-1.3511	6.40579e-23
LCORL	-1.35097	6.04824e-12
FOPNL	-1.35012	2.8732e-16
FBXO45	-1.34911	1.13956e-18
LRPPRC	-1.34776	1.52005e-28
PTPRK	-1.34772	5.06785e-23
G3BP2	-1.34693	3.73589e-26
RHNO1	-1.34662	1.45586e-16
STEAP1B	-1.34544	4.53977e-10
KDELC2	-1.34532	1.1393e-20
LOC100506457	-1.34487	0.00783393
ZC3H15	-1.34479	7.5258e-23
THRIL	-1.34478	4.82222e-15
TARS	-1.34334	2.11881e-25
GART	-1.34276	9.44986e-26
SNRPA	-1.34274	3.57215e-23
HSPA4	-1.34274	2.03233e-28
SLC36A1	-1.34258	1.79881e-20
LOC102724933	-1.34207	0.000679323
FOXN2	-1.34103	3.21084e-20
PHF14	-1.34087	8.90584e-20
CNN2	-1.34051	7.5788e-21
CALCR	-1.33928	2.18119e-06
C1orf116	-1.33902	0.0122728
BCAS3	-1.3389	7.05386e-23
NMD3	-1.33861	6.73689e-22
KARS	-1.33807	4.31323e-25
METAP2	-1.33767	7.01924e-23
PPP1R15B	-1.33765	4.58847e-25
PDE3A	-1.33662	7.83329e-21
IDI1	-1.3349	7.17779e-26
BAZ1A	-1.33457	2.50804e-21
METTL15	-1.33431	2.44666e-12
IFIT1	-1.33316	0.00119903
HRH1	-1.33288	4.12321e-05
LRRC20	-1.33276	3.09614e-07
HN1L	-1.33236	8.50146e-24
OSBPL3	-1.33206	8.74683e-16
PCSK1	-1.33192	3.96318e-08
SRP9	-1.3307	4.64734e-21
RPS6KA2-IT1	-1.33024	0.00121168
SEMA3D	-1.32909	0.00426925
SREK1IP1	-1.32815	6.43373e-19
SNORD12C	-1.32803	0.0327006
SNX24	-1.32798	9.58308e-11
REV3L	-1.32648	5.87461e-21
WRN	-1.32546	9.67015e-18
UNG	-1.32545	9.68761e-20
GPD2	-1.32541	4.56982e-25
LIG1	-1.32506	5.156e-24
SNORD19	-1.3248	0.00883026
DLGAP1-AS1	-1.32386	1.77604e-06
SNORD4A	-1.32345	0.0106942
LINC00263	-1.32333	2.2564e-08
NIF3L1	-1.32276	2.08792e-19
SET	-1.32274	1.64194e-25
NFE2L2	-1.32246	2.2569e-23
HYAL3	-1.3217	1.11662e-06
TNIK	-1.32159	1.64135e-20
GCLM	-1.32153	2.20219e-18
DRAM1	-1.32122	5.17452e-08
ATL2	-1.32008	2.81867e-23
HK2	-1.31937	1.19575e-25
N4BP2	-1.31755	1.90345e-14
PLCB4	-1.31733	6.33799e-15
LTV1	-1.31643	1.81868e-20
C18orf54	-1.31636	2.5352e-14
PINX1	-1.31573	6.69039e-15
SPATA24	-1.3157	0.00276776
KIF22	-1.31503	1.35212e-22
HCP5	-1.31498	0.0269547
TRUB1	-1.31487	9.4998e-19
NAF1	-1.31478	2.43787e-12
HNRNPR	-1.31443	1.06014e-25
SNORA40	-1.31396	1.6814e-05
CLDN20	-1.3136	0.00200457
ALKBH8	-1.31334	1.95191e-09
STEAP1	-1.31303	2.3696e-08
LOC440028	-1.31121	0.0244742
CMSS1	-1.31084	1.04625e-14
PTPN9	-1.31052	2.01745e-21
RIPK4	-1.31044	1.00441e-24
CCT7	-1.30988	6.56829e-27
SERTAD4	-1.30929	0.0113996
TOP1	-1.30873	2.0384e-24
SFXN2	-1.30871	3.16504e-09
PRDX3	-1.30837	5.6344e-24
ACRV1	-1.30804	0.0386326
MYBL1	-1.30748	9.22227e-16
EIF3D	-1.30732	1.18999e-26
LZIC	-1.30692	1.67148e-17
ZMYM1	-1.30674	1.92773e-20
SNORD45C	-1.30562	0.000193847
PIBF1	-1.30539	3.90203e-12
TMX1	-1.30493	2.56659e-24
FAM117B	-1.30457	2.026e-14
ABCB10	-1.30434	3.92157e-20
CWF19L1	-1.30373	5.87364e-19
BYSL	-1.30366	1.08429e-19
CWC27	-1.30348	1.86096e-17
LOC728554	-1.30323	4.02926e-12
EMG1	-1.30291	3.13105e-18
MRPS35	-1.30286	3.53414e-20
PRPF40A	-1.30208	6.49186e-25
TPP2	-1.30132	9.41404e-23
NUDC	-1.30115	6.53942e-25
MUM1L1	-1.3009	1.09413e-06
FAR1	-1.30041	4.5429e-22
CYP51A1	-1.30014	9.60767e-28
TMEM123	-1.30014	8.47739e-23
MAGOHB	-1.29966	4.7804e-14
DUSP5	-1.29932	2.0285e-14
MRPL50	-1.29899	3.30597e-18
MAGOH	-1.29886	1.1602e-18
FIGN	-1.29873	1.32234e-12
FAM132B	-1.29867	2.56922e-12
SNHG1	-1.29761	1.00633e-24
POC1A	-1.29687	1.12112e-13
SLC2A3	-1.29681	1.13836e-21
LRRC58	-1.29655	4.23583e-23
ARMC1	-1.29607	1.94577e-19
CP	-1.29591	0.00331032
ZNF430	-1.29554	3.37866e-13
TCP1	-1.29552	1.75709e-26
ANAPC1	-1.29544	2.2582e-22
PTMA	-1.29515	2.33056e-24
VPS26A	-1.29498	2.91224e-21
SNORD47	-1.29465	4.28626e-08
HNRNPU	-1.29432	8.04897e-29
SSTR2	-1.29404	0.0153004
NLN	-1.29378	1.36473e-21
CEP72	-1.29377	4.70133e-10
PPP2R2A	-1.29371	1.90129e-21
NUCKS1	-1.29355	7.42897e-25
CBFB	-1.2933	2.74352e-21
RCL1	-1.29328	1.72801e-11
ELFN1-AS1	-1.29278	0.000274986
PAQR3	-1.29248	1.25138e-21
SNORD88C	-1.29216	0.0192482
PARP4	-1.29207	2.41323e-22
PYROXD1	-1.2915	2.05584e-13
PHF19	-1.29135	1.24096e-21
ELF4	-1.29125	4.34092e-08
TBL1XR1	-1.29032	7.46203e-23
PID1	-1.29004	7.28739e-09
TCERG1	-1.28996	1.85868e-23
ME2	-1.28986	3.19512e-22
FIP1L1	-1.28933	1.93219e-18
PLEKHA7	-1.28906	0.000374244
CPNE7	-1.28892	0.00815943
COPS3	-1.28871	1.11446e-20
ME1	-1.2883	5.18663e-05
CDC42EP2	-1.28813	0.000845785
EPT1	-1.28603	2.35766e-24
GPR55	-1.28549	0.0191778
KRR1	-1.28532	5.42639e-17
SNORA62	-1.28478	0.00138051
DDX46	-1.28415	1.12243e-24
RPRM	-1.28408	0.0274786
TRMT6	-1.28374	4.67227e-20
PAK1IP1	-1.28334	1.86335e-18
CCT3	-1.28305	2.07344e-26
ANKRD32	-1.28303	3.73359e-17
RPF2	-1.28293	3.21623e-19
AGPS	-1.28271	1.21699e-24
INPP4B	-1.28164	2.53211e-22
LINC01314	-1.28134	0.000112233
SNORD28	-1.28053	1.00912e-07
WDR17	-1.28001	5.71011e-14
HSPA4L	-1.27987	2.42779e-07
CDKAL1	-1.27933	1.07573e-16
NUFIP1	-1.27857	3.47863e-13
PLD1	-1.27857	8.02476e-21
GMEB1	-1.27811	4.79501e-16
SNRPB	-1.27786	2.39895e-25
RASA3	-1.2765	7.84207e-20
MLH1	-1.27576	1.61324e-20
FRMD6	-1.27524	6.81171e-18
ACSS3	-1.27515	1.60663e-05
ZNF703	-1.27501	2.41437e-19
HEATR2	-1.27487	9.03942e-19
UTP11L	-1.27462	6.42476e-21
HAUS1	-1.27414	1.25981e-15
NLRC5	-1.27398	2.31122e-10
LDLR	-1.27374	5.04022e-27
SDAD1	-1.27192	1.53999e-20
LRP12	-1.27167	7.27552e-21
ST3GAL6	-1.27167	1.64677e-21
CYTH3	-1.27141	1.40154e-23
ACSBG2	-1.27061	0.0477492
ALMS1-IT1	-1.27014	0.00468344
CDC27	-1.27	8.26863e-23
IRAK1BP1	-1.26951	1.27757e-06
L3MBTL4	-1.26949	0.00385881
EIF2AK2	-1.2693	1.47948e-18
PTGES3	-1.26909	3.10314e-24
CSGALNACT2	-1.26909	1.77746e-20
STRBP	-1.2679	1.16763e-15
UBE2S	-1.26783	1.26025e-21
NEK10	-1.26778	0.0355554
PVT1	-1.26733	1.0903e-10
CEBPG	-1.2662	2.44441e-17
SORBS2	-1.26515	1.93626e-15
GNG2	-1.26456	0.000140995
KHDRBS3	-1.2642	5.34215e-09
RRS1	-1.26398	3.47656e-17
USP37	-1.26332	5.1721e-17
CPSF3	-1.26263	4.56087e-22
HCCAT5	-1.26127	0.00825979
U2SURP	-1.26064	5.67164e-24
XBP1	-1.26044	1.35041e-24
ERO1L	-1.26032	5.98586e-23
NUP62	-1.25956	6.9775e-23
RIOK1	-1.25933	1.5941e-16
FZD5	-1.25845	1.49106e-11
MSH5-SAPCD1	-1.25801	2.88119e-06
DNAJA1	-1.25785	1.02036e-22
RNMT	-1.25722	8.66055e-23
ZFP91	-1.25717	4.33457e-22
PFDN4	-1.25686	1.64637e-13
NUDT5	-1.25666	3.43558e-19
PVR	-1.25662	3.63734e-22
GATM	-1.25609	0.00162039
COA7	-1.25595	3.02126e-16
NKRF	-1.25504	1.26083e-17
TSR1	-1.25481	9.14096e-21
ENO1	-1.25399	6.72568e-33
CXCL3	-1.2538	0.00460252
RRP15	-1.25324	3.27464e-17
HHIP	-1.25243	0.00129584
ANKRD49	-1.25172	0.01608
PRKCI	-1.25143	7.23091e-18
TMEM38B	-1.24995	1.54875e-24
RBBP8	-1.24994	7.34143e-17
ZBTB6	-1.24947	2.94477e-12
C6orf211	-1.24925	1.83333e-20
KIF5B	-1.24801	4.26401e-25
RPL24	-1.24701	1.59551e-23
RPS23	-1.24616	9.72563e-25
SCFD2	-1.24524	7.55068e-13
RFC5	-1.24313	1.28769e-17
RB1	-1.24286	2.41198e-21
PIEZO2	-1.2422	7.97394e-23
TDG	-1.24143	5.00673e-18
PSMD1	-1.24064	2.79001e-23
GPATCH4	-1.23907	5.57073e-16
PSMA3	-1.23869	1.00636e-20
GSTCD	-1.23868	3.80176e-16
STXBP4	-1.2382	2.25756e-11
HERC6	-1.23806	4.77783e-10
HDAC2	-1.23781	4.40257e-23
LSM5	-1.23777	3.60936e-14
MRPS9	-1.23711	6.64233e-17
YBX3	-1.2369	1.34821e-21
CHCHD3	-1.23687	3.16177e-20
UBALD2	-1.23671	6.00227e-16
SNORD96A	-1.23578	1.4255e-08
PDLIM3	-1.23488	5.64197e-19
KANK1	-1.23445	4.20957e-22
C1orf226	-1.23417	3.63557e-12
FAM49B	-1.23344	2.80434e-20
SLC43A1	-1.23339	1.7114e-16
OTUD4	-1.23313	1.38295e-19
HSD17B7	-1.23311	1.09622e-10
SERPINB8	-1.23308	4.78554e-09
PGD	-1.23302	2.33006e-23
SNRNP40	-1.23294	1.24686e-19
DPYD	-1.23288	6.78951e-06
CTBP2	-1.2325	3.45291e-20
ACLY	-1.23224	1.06482e-27
FLJ16779	-1.23201	2.1269e-09
TEC	-1.23189	4.69449e-07
HRK	-1.23098	0.00634348
HOXC13	-1.23088	0.0019276
NUP50	-1.23061	6.31047e-23
CTH	-1.22982	2.34197e-19
CADPS2	-1.2297	3.61275e-13
KIAA1958	-1.22964	1.23774e-13
CDCA4	-1.22916	7.2996e-20
FAM27E3	-1.22864	0.0194852
RPA1	-1.2285	8.42076e-23
RAB3IP	-1.22781	3.0679e-08
CCDC15	-1.22673	1.41585e-08
PHF5A	-1.22654	7.44873e-17
PPP2R3A	-1.22616	5.49448e-19
CEP120	-1.22606	2.98466e-16
RBM15	-1.2259	2.52225e-17
DDX1	-1.2258	4.97361e-23
TRIM24	-1.22529	7.97596e-18
HES2	-1.22501	5.4775e-11
SSBP1	-1.22472	3.12258e-19
NKD1	-1.22449	4.00652e-15
SCNM1	-1.2243	0.015406
CAP1	-1.22361	1.39473e-26
EYA4	-1.2235	9.24501e-17
RAD1	-1.22282	2.38827e-17
PMEPA1	-1.2228	2.24341e-13
PDS5B	-1.22207	3.36565e-20
SFXN1	-1.22146	2.43566e-22
LRRC37A4P	-1.22078	8.87545e-08
TOMM5	-1.22062	1.89593e-15
PHLDA1	-1.21946	8.20086e-22
COIL	-1.21928	1.57747e-17
IER2	-1.21907	8.10338e-19
DPP6	-1.21837	6.74998e-09
GEMIN5	-1.21796	7.71959e-19
NAA25	-1.21763	1.71355e-19
ATP13A3	-1.21636	3.32787e-25
SNORD29	-1.21574	1.92591e-07
ATP8A2	-1.21558	0.0450805
PSMA5	-1.2153	1.10441e-19
PCAT1	-1.21512	0.000785833
AARS	-1.215	1.09781e-25
UBE2K	-1.215	3.68213e-20
GRK5	-1.21489	2.65889e-12
HNRNPAB	-1.21485	2.35467e-24
LACC1	-1.21448	2.08278e-08
IER5	-1.21439	2.44639e-15
AMPH	-1.2141	2.783e-19
TLR3	-1.21384	3.2802e-10
IGF2BP2	-1.21377	3.36684e-17
PHF6	-1.21375	7.56887e-20
SNX5	-1.21366	6.10594e-21
FUBP1	-1.21357	4.02404e-21
TCEA1	-1.2132	1.17628e-17
MPP7	-1.21305	0.00325151
HSP90B2P	-1.21281	0.0183129
RPL14	-1.21197	4.08167e-23
OXCT1	-1.21162	9.75411e-20
PPP1CC	-1.21133	1.15146e-21
GLUD1	-1.21096	1.0695e-21
SRP72	-1.20996	8.50687e-21
RASIP1	-1.20944	7.98217e-20
HMGN5	-1.20919	4.78184e-14
MRPL19	-1.20918	8.26481e-18
EIF2A	-1.20868	9.39576e-21
PSRC1	-1.2083	1.43827e-17
HSD17B12	-1.20825	1.17398e-23
RPL7L1	-1.20742	1.86909e-18
IFI35	-1.20677	2.79141e-12
FAM210A	-1.20648	6.37979e-19
COPS2	-1.20601	3.004e-18
SNORD78	-1.20554	0.000593639
DYRK2	-1.20493	1.04264e-15
ACOT7	-1.20458	1.68817e-23
GEMIN2	-1.20432	8.47113e-09
NAA50	-1.2042	8.24982e-22
SV2A	-1.20381	8.35935e-11
SCRN1	-1.20344	9.60423e-06
KIAA1598	-1.20339	4.82356e-21
SMNDC1	-1.20274	2.73409e-19
JADE1	-1.20257	3.3421e-16
UBR7	-1.20256	1.92679e-18
PLEKHH2	-1.20254	1.86004e-13
RASA2	-1.20181	4.10763e-13
MAP7D3	-1.20167	3.70387e-17
DNAJC6	-1.20166	1.17506e-15
MRPS23	-1.20162	5.08528e-18
SNORD22	-1.20135	1.41286e-10
GALC	-1.20008	4.57498e-11
LACE1	-1.19999	3.47428e-10
SLMO2	-1.19992	7.89164e-17
SDE2	-1.19987	1.05942e-16
FLT3LG	-1.19934	0.00325963
CETN3	-1.19932	2.96003e-13
SF3A1	-1.19816	2.07301e-24
GOT1	-1.19713	1.77866e-20
GEMIN6	-1.19709	1.77097e-09
MSMO1	-1.19709	6.46821e-24
YOD1	-1.19705	2.06362e-18
BCAS2	-1.19662	3.60663e-15
VOPP1	-1.19639	7.06486e-14
SEPT10	-1.19608	8.42228e-20
KHDRBS1	-1.19607	1.69379e-23
ESF1	-1.19589	5.15266e-19
PAK2	-1.19559	1.24591e-20
ZNF507	-1.19406	3.54797e-18
EDEM1	-1.19396	4.76089e-23
SF3B4	-1.19391	1.00486e-20
TAF15	-1.1935	1.85583e-22
SMARCA5	-1.19309	2.0158e-22
NT5C3A	-1.19285	3.45011e-18
STC1	-1.1916	0.00946858
PURB	-1.1914	1.2705e-21
HLTF	-1.19119	6.36585e-22
PBX3	-1.19091	6.82046e-08
RPP30	-1.18984	7.73781e-18
XRCC5	-1.18964	1.3037e-23
ZBTB8A	-1.18901	1.1365e-12
TIMM8A	-1.18842	1.64825e-11
POLD2	-1.18839	1.41058e-20
DDX20	-1.18808	1.19188e-16
DNAJC9	-1.18774	2.48619e-17
PDE5A	-1.18771	1.33619e-09
PLEKHF2	-1.18697	8.59353e-15
POLR3K	-1.18598	2.86577e-11
PTPN3	-1.18581	4.7653e-19
HSPH1	-1.18489	4.71994e-24
EIF5AL1	-1.18449	0.0112999
EIF2B3	-1.18444	3.88937e-16
UMPS	-1.18405	2.66478e-18
DPYSL2	-1.18243	1.19708e-20
ETV3	-1.18221	2.08211e-14
MRPL47	-1.18205	1.53315e-16
EDEM3	-1.18163	1.89976e-21
OGFOD1	-1.18055	6.89428e-19
RLIM	-1.18026	1.07747e-20
MAPK6	-1.18014	8.35172e-19
SMC1A	-1.17977	3.1651e-24
RNF219	-1.17921	5.86856e-13
MTAP	-1.17905	5.60269e-18
SEC23IP	-1.17884	8.76148e-20
CBX3	-1.17815	1.51472e-22
GPR180	-1.17804	2.70991e-20
FAF1	-1.17798	2.52636e-20
KCTD3	-1.17791	3.65069e-19
WDR62	-1.17625	5.00242e-19
CCDC59	-1.17611	3.26144e-12
LINC00618	-1.17608	0.00845902
FSIP1	-1.17607	0.0242974
UPF2	-1.17556	2.5879e-20
NRM	-1.1754	1.10646e-15
CALHM2	-1.17525	5.5368e-05
SNORD27	-1.17494	2.7933e-06
PRKDC	-1.17442	8.93881e-27
LDHA	-1.17437	4.23837e-26
CHRAC1	-1.1743	4.58697e-15
DPYSL5	-1.17396	0.0140092
KIAA0586	-1.17382	9.05276e-17
CUL3	-1.17378	3.11712e-18
RAP1GDS1	-1.1733	9.59868e-16
TMEM97	-1.17317	2.72562e-21
FANCA	-1.17272	1.24924e-18
RUNDC3B	-1.17237	1.07086e-05
IMMP1L	-1.17182	3.1625e-05
PLEKHG2	-1.17178	5.42813e-17
PRPF19	-1.17078	1.67691e-21
CCDC86	-1.17031	1.55244e-17
EXOSC2	-1.1692	2.01292e-16
SAE1	-1.16851	4.74132e-23
OLFM1	-1.16795	5.35322e-22
CTNNBL1	-1.16736	3.74871e-18
RNF157	-1.16694	1.25966e-07
AATF	-1.16671	2.41478e-20
BEND3	-1.16669	4.5582e-13
DHCR7	-1.16636	1.57989e-21
CNTRL	-1.16604	2.28498e-19
EIF3J	-1.16587	3.8888e-18
TXNDC9	-1.16497	3.13541e-15
TSNAX	-1.16489	7.26483e-17
FRMD4B	-1.16475	1.68819e-16
SPRYD7	-1.16446	2.68434e-13
CFL2	-1.16421	2.82409e-16
TMEM133	-1.1642	3.30881e-06
TAF1A	-1.16363	5.84665e-10
ERH	-1.16362	5.80038e-18
PPP1R15A	-1.16348	1.09464e-20
PRKG1	-1.16284	4.26322e-11
HNRNPM	-1.16241	8.41735e-25
CA8	-1.16221	6.85039e-13
SNRPC	-1.1618	2.65725e-19
GLIPR1	-1.16177	0.00269369
KPNA3	-1.16172	2.45991e-19
UBLCP1	-1.16154	3.05902e-16
CYB5B	-1.16109	2.80068e-19
FASTKD5	-1.16076	4.14364e-18
KRT79	-1.16071	0.00676492
TRDMT1	-1.16035	1.51064e-12
CDC42EP1	-1.16029	0.000881553
RPL39L	-1.15993	6.30263e-10
TEX14	-1.15984	0.0137582
RTN4RL2	-1.15898	0.000723926
TRIM59	-1.15871	0.000252227
FAM83F	-1.15855	9.11924e-07
C9orf72	-1.15846	1.36652e-10
POLR2B	-1.15841	3.81523e-21
GPRIN3	-1.15839	8.74372e-07
NUP85	-1.15835	4.34877e-19
PDCL3	-1.1582	2.51975e-13
SLC39A6	-1.15817	5.66456e-27
SMARCC1	-1.15793	4.12778e-22
ZCCHC7	-1.15773	2.9605e-09
USP14	-1.15735	2.51597e-21
LOC100996447	-1.15734	3.02728e-05
GTF2H2	-1.15727	0.0125335
ZRANB3	-1.1571	1.25447e-08
TUBB6	-1.15675	9.56532e-21
PRPS2	-1.15654	3.89169e-16
CERS6	-1.15653	8.55618e-19
SH3BP5	-1.15572	5.5704e-17
PPARGC1B	-1.15526	1.48576e-14
PPP3R1	-1.15514	2.12047e-18
ANKRD46	-1.15512	6.34372e-14
NUP153	-1.15482	2.30295e-21
TPR	-1.1548	2.74951e-23
LINC00152	-1.1545	9.63845e-07
URB2	-1.15418	5.93686e-16
CASP3	-1.15388	1.96563e-16
COL4A2	-1.15283	3.24642e-25
GABPA	-1.15253	3.99722e-17
ARHGAP42	-1.15233	4.50132e-12
NOB1	-1.15219	2.67287e-16
IQGAP3	-1.15195	3.82607e-21
WWC1	-1.1519	3.19582e-08
CCDC58	-1.15185	2.99529e-11
SNRPB2	-1.15142	5.16932e-19
DCN	-1.15065	0.0266105
NANP	-1.14949	9.38555e-12
NLE1	-1.14933	2.12655e-14
FANCM	-1.14898	3.02285e-15
RPS3A	-1.14866	2.04091e-21
SIPA1L2	-1.14832	6.21352e-18
IPO11	-1.14791	9.99782e-17
TMEM65	-1.1479	3.77536e-13
RAP2B	-1.14784	3.48928e-20
POC1B	-1.1475	3.3872e-10
PDE12	-1.14714	1.36042e-17
NUDT4	-1.14674	0.000313922
SP140L	-1.14648	0.00139246
RPAP3	-1.14567	5.32065e-16
GRAMD3	-1.14562	6.0321e-09
PPID	-1.14562	6.57924e-17
SHMT1	-1.1456	2.59722e-17
NEURL1B	-1.14557	1.34995e-09
C15orf38	-1.14431	1.30209e-18
STMN1	-1.14399	6.07208e-23
HMGXB4	-1.14395	9.34723e-19
RFC1	-1.14366	7.37838e-20
HSPE1	-1.14356	5.89874e-17
SNW1	-1.14318	1.03588e-18
NFIL3	-1.14267	7.51622e-12
RALA	-1.14244	4.18285e-17
ZNF608	-1.14225	1.03674e-18
MBNL1-AS1	-1.14211	0.0494978
QTRTD1	-1.14087	1.55716e-17
KLF9	-1.14015	1.81139e-08
ALG10B	-1.13989	4.53064e-17
SNHG3	-1.13943	1.33376e-18
EFCAB4B	-1.13919	3.75184e-09
PHIP	-1.13849	1.49718e-19
ZNF146	-1.13805	5.31072e-18
EIF5A2	-1.13714	1.31872e-14
MAPRE2	-1.13699	2.64663e-16
CLIC1	-1.13573	3.48461e-22
PNO1	-1.13523	4.20412e-14
[truncated: 384 more rows]

## Sheet: Down BRAFi & Combo
Supplementary Data 2 / Transcriptional profiling of MAPKi in BRAFV600E melanoma cells / Common Downregulated genes in L-C-B cells in presence of BRAFi and Combo
CPN1
CTLA4
PDGFB
HMGA2
ETV1
UCN2
NPPC
FAM65B
ETV4
ALDH3B2
SPRY2
LOC152225
DUSP6
SPRY4
DDIT4L
MYEOV
EGR1
BANK1
SPRY1
FABP7
TFPI2
IFNLR1
COL11A1
FOSL1
CPB2
LOC101927120
FAIM3
PHLDA2
NEU4
VGF
ALCAM
IL18R1
SLCO5A1
ST8SIA1
DSG2
MRGPRX4
TMC1
BCAT1
FOS
ALDH1A3
TRIM51
SH2D2A
COL19A1
PARP12
MILR1
DUSP4
HTN1
ITGA4
LINC00702
CCL3
LAMA2
MLKL
LINC00977
MANSC1
GBX2
CYP24A1
LOC101927931
CERKL
KCNN4
FAT2
MCTP1
PSMB9
HOOK1
GPR126
FRG2
PTPRE
SCML4
EPHA2
TMEM233
SHROOM3
C10orf85
TNFRSF1B
ISG20
PTPRR
HRH2
LCP1
ZNF689
LOC100507002
LOC101927482
ABCG5
WFDC1
ANO1
EMBP1
CHRDL1
MRC2
VDR
PPARG
C3AR1
MME
WIPF1
SUCNR1
MOCOS
PLB1
RND3
LONRF3
NRROS
HMCN1
KYNU
GDF15
DMRT2
IQGAP2
ETV5
NR4A3
FAM84B
LMNB1
EGR2
EMILIN2
LAPTM5
LIF
ZC3H13
SH2D4A
FGF13
ICOS
TXNDC2
PEG10
PXMP2
MBNL3
CENPE
MYOF
SLC22A23
KIAA1644
HIST1H1B
LOC285000
CDK6
LOC101928710
LINC00866
S100A16
RNF125
BMP8B
LINC00565
LOC647323
POU3F2
KIF20B
TMEM56
HMMR
CCR1
PPP1R14C
GJB1
SYTL5
CPB2-AS1
RLBP1
PPAPDC1A
MBL2
TNFRSF10A
PMAIP1
LOC100507651
MFAP2
NKAIN2
AHR
SLCO4C1
SLAMF7
NMI
SAMHD1
SNX10
MB21D1
TNFRSF19
CCND1
DTX3L
MCM10
CD244
TRIM48
NFATC2
LAMA1
LOC101926975
HIST1H3B
CTHRC1
LINC00052
FKBP5
ATAD2
DEPDC1
KIF18A
FNDC1
TUBAL3
SLC13A3
CHL1
LOC101927746
KIF14
GBP3
KIAA0101
DIAPH3
SEMA3A
DDX60
TNFAIP8
SHE
PARP9
PTPRB
MIA
SLC22A18AS
LINC00277
CCDC109B
TTK
FAM26F
PLXNA2
UNC13C
FAM111B
APOC1
NUF2
SLITRK2
ITGB3
CD109
LBR
ESCO2
LIFR
GOLGA7B
DLGAP5
NCAPG
MGAM
TFAP2C
LINC00669
EVI2B
KIF11
CRIP1
NET1
TLR4
C11orf82
CXCL1
ANXA1
GSAP
FOLH1
FAXC
GPR3
ERCC6L
CHL1-AS1
WEE1
CDC6
DCN
FABP5
OXCT2
RPGRIP1
CSPG4
EEA1
HES1
NT5E
LHFPL1
SFRP1
CCDC147
NELL2
ECT2
BLM
SCARNA27
ARHGAP11A
ANO4
HIST1H2AJ
CXCL8
NEDD9
CA13
B4GALT6
TMPO
NDC80
SMC4
TOP2A
GPM6A
SGOL1
ANLN
STK17B
ASPM
CKAP2L
HPCAL4
B3GNT5
ELOVL2
GABRG3
MAD2L1
CKS2
MPP6
ZNF239
KIF15
STARD13
MIS18BP1
RAD51AP1
CP
PCOLCE2
LINC00887
BNC2
SKA3
MAL
GLRA1
F2R
MAP2
SLC39A10
CAMK4
SGOL2
DTL
DGKG
SGK223
RFC3
KIF23
EXO1
PBK
ENPP4
PCDH20
CLDN1
SPTLC3
LDLRAD4
IL1RAP
CASC5
FAM46B
OPRD1
NEIL3
PLAUR
CCNA2
FAM102B
ITIH5
KIAA1524
NEFM
NCAPH
GAS2L3
BUB1B
SNX9
RNF182
TMEM2
LPL
CLSPN
KCNG4
NLRP11
CENPF
CYB5R2
CHEK1
CADM1
POLE2
HTR7
RRM2
AEBP1
BUB1
F3
PLK4
HMGB2
NRXN3
GINS1
LOC102723885
RPRM
B3GNT3
SAMD4A
PCNA
PM20D2
CATSPER1
PIK3AP1
COL15A1
TES
SPC25
DEPDC1B
NEK2
GPR37
OAS3
UBE2T
CLEC2B
HIST1H3I
PRR11
GLI2
OAS2
EGR3
TM4SF1
HOXA6
SLC26A2
NIPAL1
HOXD1
CHRNA1
CCNB1
CCNB2
IFIH1
BRIP1
FAS
CEP55
PARPBP
VRK1
TNC
TIPIN
MYC
RMI2
CDK1
RAC2
ITGB8
AIM1
TPX2
MPPED2
USP53
NR4A1
ATAD5
BCHE
MAFG-AS1
FSD1
PLS1
CNKSR2
AURKA
ZNF804A
BARD1
LIN9
SMC2
CXADR
POLR3G
NUSAP1
TEX15
PROSER2
TYMS
TRIB3
CENPK
FAM83D
G3BP1
LOC101928489
CCNE2
DSCC1
ADAMTS3
AMIGO2
SPAG1
APOL6
B4GALNT1
HELLS
MAFF
MTL5
CDCA7
DLGAP1
CDC25C
C6orf25
HCP5
CKAP2
THBD
LOC389641
SAMD5
ERVMER34-1
FBXO5
KLF5
E2F2
LONRF2
AURKB
MST4
SASS6
TGFBI
KITLG
GPC3
ZAK
CDC45
IL24
CD74
CDC25A
FAM60A
POLE
COL12A1
SHCBP1
CENPI
LOC102724484
TRIP13
FREM2
PRIM1
SEMA3D
STC2
KRT18
GADL1
FAR2
ADCY3
PTTG1
SH2B3
PCED1B
ZNF367
P2RY1
ENTHD1
CDC20
GLS
ERAP2
HP09053
KIF2C
LINC00889
SPACA3
RILPL2
HIST1H2BH
SLC43A3
FRMD3
HIST1H4A
MRAP2
BICC1
ELOVL6
CHAF1B
MELK
EVI2A
CENPU
TDRKH
USP18
ACBD7
ANKRD49
MCM6
ARHGDIB
DDX21
CENPA
USP1
EPHA5
MYOZ2
ADORA1
POLA1
STEAP3
NFATC1
CD34
KIF20A
SYTL4
FAM107B
SPRED2
LOC101927040
PLCL2
MAML2
CMPK2
SPIN4
L3MBTL4
ADAM23
INSL4
LPAR3
PTCRA
MND1
CENPH
ACAT2
EGF
HDAC9
BST2
BHLHE40
GPX1
PALM2
KCNE1L
FANCB
MCM5
KPNA2
PRELID2
MMS22L
MTFR2
LDLRAD3
GNG11
PDLIM1
BMPR1B
HMMR-AS1
RGS1
RACGAP1
ACSL5
INPP5F
CCDC125
MCOLN2
STIL
MCMBP
HHEX
APOBEC3B
WDR76
OAS1
BRIX1
ARHGAP18
CD97
RAD21
GPSM2
C1orf115
DCK
TPD52
FZD6
NPAT
SKA1
CASP4
CCDC138
ACTN1
FYB
HES2
IL1RAPL1
BRCA2
PRC1
ACSL4
MIR155HG
SPDL1
MZT1
FLRT2
GINS2
PRRG4
DERL3
PKN1
FAM19A5
RAB39A
CDCA2
OSMR
HMGB1
CCDC18
ASB2
SNORD88C
MAP3K1
FRMD5
HIST1H3C
KNTC1
IQCE
COBLL1
FRAS1
ORC1
GMNN
MIR17HG
MCM2
RRM1
UBE2C
SNORD78
PLCB1
PRIM2
MNS1
PLSCR1
CEP135
TERT
ADAMTS1
DLX6
DBF4
SLC4A7
ID4
SNTB1
ANP32E
HPRT1
DEPDC4
COLGALT2
ITPR1
SPATA5
NDC1
AXL
FANCI
RASSF3
IL27RA
ELFN1-AS1
UHRF1
KIAA0020
KNSTRN
CD2AP
SLC26A10
SLC8A1
STK32B
ZNF114
SKA2
WDHD1
GMPS
XRCC2
DNALI1
NUDCD1
NCR3LG1
CYFIP2
KIF4A
PCSK1
NPR1
ZC3HAV1
PHGDH
CHRNA5
RAPH1
GTSE1
ASF1B
NCAPG2
CSE1L
UCK2
BTN3A2
CCT5
NPM1
TMA16
XRCC4
HAUS6
RHEBL1
CHN1
UCHL5
PRKG2
SPAG5
SAPCD2
MLK7-AS1
SLC25A24
RAD51
FAM151A
BIRC5
DEK
RASGRF1
SPRED1
FIGNL1
CGN
RMI1
TSPAN13
AZIN1
HJURP
IPO7
DHTKD1
TFAM
PTGS2
GLB1L2
LOC100507006
SEH1L
BACH2
PSIP1
ARHGAP19
CHAC2
NCAPD2
SMIM13
RUVBL1
LOC100505592
LRP5
LRRC75A
DIAPH2
GPR98
KBTBD8
GCNT4
SCARA5
OIP5
LAMB3
C1R
DHFR
CDT1
CDKN3
HAGLR
PNP
TMSB4X
ADCY7
SNHG4
FANCD2
E2F8
RAD54B
HOXD9
HERC5
MKI67
NOP58
UBASH3B
SLC6A4
LYPD6
MCM4
LYAR
PAPSS2
RDM1
NEFH
PARP14
SLC12A3
LPAR1
SYNJ2
ABCE1
FAM155B
ITPRIP
TK1
KRT27
OCIAD2
RPS6KA5
FAM129B
AKAP12
LMO7
CDCA8
TIMP1
BTBD3
HIST1H2AL
LOC100133669
MYBL2
GRAMD1B
CHEK2
IL17RD
CENPJ
RFC4
AHCTF1P1
MSH6
GXYLT1
PDGFA
CREB5
MPP7
LEPR
FAM46A
HUNK
KIFC1
NUP107
NEDD1
CENPQ
GNB4
CPED1
FOXM1
IFIT1
GRAMD3
ZWILCH
SPOCK1
CXorf57
MCM3
MASTL
SNRPD1
WIPF3
MCM7
LINC00883
UNC5C
NAA15
GPR55
HIF1A
SP4
MBNL1-AS1
ABHD17C
AUNIP
NES
AGPAT5
SORL1
NCAPD3
FEZF1-AS1
ARHGAP28
LRRC32
NUP35
USP13
FNDC3B
GINS4
YWHAZ
TUBA1B
PAWR
RASD1
CDKN1A
KLHL23
DARS2
NUP37
NOLC1
LINC00622
FHL1
CEP78
PRSS12
RNFT2
PDLIM5
C5orf34
AMD1
IER3
PLIN2
DIXDC1
MGP
SH3TC2
NUP155
POLA2
GPR63
NKX2-4
VASH2
ADM2
CCDC34
FJX1
ARL5B
HOXC8
AIM1L
ARHGEF39
MSH2
FOXO6
GMFG
SMC3
SSX2IP
CDCA5
TMX4
C12orf75
CHAF1A
CDCA3
ZGRF1
PA2G4
MTBP
AGPAT9
GTPBP4
ATP6V0D2
ESPL1
CDC7
ZC3H12C
MSH5
ETNPPL
CTDSPL
GNG12
SLC35G2
ITPR2
SIX4
IKBIP
ITGA1
RPH3AL
IFI30
RAI14
TYMSOS
TMEM194A
PPAT
C2orf48
GSG2
CAB39L
HIST1H4C
RAB17
NRCAM
E2F7
EPHA4
EPHB2
RCC1
ALDH1A1
ID1
DPYSL3
NASP
ERG
HLX
CCT2
DLEU2
APLNR
RAB31
TGFBR1
PTPRN2
CWC22
PLK1
EEF1E1
LIMS1
C18orf54
NCL
G2E3
C1orf106
FRRS1
DNTTIP2
PDE5A
TRAF3IP2
ABLIM1
TMEM106A
SAAL1
ADSS
CHORDC1
GPD1L
FXYD5
TICRR
CKS1B
TNPO1
DEPDC7
POLQ
TRMT10C
SKIL
FERMT2
IGFBP2
LXN
ZNF697
ROR1
EOGT
STAG2
COL25A1
LRRC34
NUP210
NUPL1
C4orf46
WDR36
RNF138
CCL20
ARAP2
HSPD1
ZNF267
KCNAB3
KIAA0319
SETBP1
SSRP1
GHR
CHML
ORC6
PAICS
SNORD18B
FBL
CMTM8
CEP128
SPC24
CENPW
NOX4
NAMPT
ST6GALNAC4
LRRK1
RCAN1
NAP1L1
HLX-AS1
RTKN2
CCT8
NME1
DCLRE1A
PDSS1
FARSB
PTPRZ1
NAALAD2
SYNCRIP
GATA6
RCN1
PLCB4
LRRC37A6P
GRPEL2
NEK10
CASP8AP2
PLEKHA7
HIST2H2AC
FBXO43
LEF1
FAM64A
MRE11A
NUP205
TACC3
LFNG
GPRIN3
DOCK9
SUZ12
SSB
MYBL1
DDX18
NID1
UTP20
ATP6V1C1
CDR2
HAT1
TPM1
MAGEA1
EVA1C
ATM
CBR3
SLC37A2
VMA21
HERC6
ALKBH8
SCG5
FAM134B
RSL24D1
TMEM255A
FOXN2
CD96
ITGB3BP
HERPUD1
SNORD74
LOC101927919
SGCE
PCGF5
FCER1G
PRKAR2B
PRR5L
CEP76
HIST1H1E
PAQR3
RASEF
SNORD76
TFB1M
SNORD88B
ST8SIA2
CD200
DKC1
LOC441666
PLEKHO1
UBE2L6
SLC38A1
WDR3
CTPS1
SHISA2
DOCK10
IFI16
C9orf72
GINS3
CCDC77
TGM2
AKNA
RBM27
DDX10
IRF2
TGFBR3
GEM
RFWD3
MMP16
EXOC6
MICAL2
RB1
XKR5
FEN1
FAM133A
POLR1E
GNPNAT1
RAN
ACOT11
MEX3C
TWISTNB
SCLT1
ARL13B
PSMB8
CENPM
HSP90AB1
TRIM47
RECQL
SNORA9
MICB
SERBP1
MTHFD2
CENPN
YEATS4
TMEM38B
KIF2A
LMNB2
NKX1-2
WDR89
PSMD12
ANXA13
MGC45800
NUP88
MTHFD1
RIF1
SERPINB8
LOC440028
EPT1
NTRK2
ZNF714
IL6R
ZNF217
BORA
LOC100130899
TMPO-AS1
PLP2
AHCTF1
CEP152
SRFBP1
ST3GAL1
SNORD30
ABCB10
SH3RF3
RBL1
COL4A1
BCL2
CIT
MBNL1
DCP2
SKIV2L2
FANCM
ACTL6A
SUV39H2
TRMT11
ATP6V1E2
FOSB
CENPO
DKK1
TBC1D4
STAG1
KRT79
TBL1XR1
YOD1
LCP2
EFNA5
SNORD26
CAP2
CALCR
PHYHIP
TEX10
DCLRE1B
FAM132B
SNRPG
TAF5
DNMT1
ALDH1B1
POLD3
ALMS1-IT1
HMGN5
MIS18A
IFNGR2
ATOX1
GGCT
FIGN
RBM12
FRMD6
OTUD6B
MCM8
ITGA9
CLDN12
PPP2R3A
LRRFIP1
IL7
EIF5B
PTBP3
ZNF678
CCT6A
NOL11
PLEKHG1
C10orf128
ZNF215
FZD5
SMCHD1
CCT4
SMAD7
KIF18B
LCORL
HNRNPF
ME1
FAR1
LEO1
SNRPA1
ANKRD32
RAD54L
ME2
MECOM
FBXO45
OXCT1
PFKFB4
TM4SF19
PROCR
CCSAP
WRN
UTP14A
OSBPL8
MAK16
LRRC58
KIAA0895
GCSAM
WDR17
NUAK1
N4BP2
IGF2BP3
CACYBP
EME1
TMEM164
AASDHPPT
GLO1
SOWAHC
SLC1A5
BAZ1A
IPO5
SWAP70
APITD1
TMEM123
CEBPZ
TOPBP1
BZW1
LOC101927267
EZH2
TEAD4
NDUFAF2
SLFN11
HSPA4L
PRMT5
MRPL1
CDC5L
NEURL1B
NUDT21
CEP120
SKP2
HSP90AA1
SGMS1
PSMD14
DRAM1
SMAGP
ISM1
GYG2
RNGTT
TIMP3
C9orf64
CCRN4L
ERI1
NUP54
HEY1
PHF6
KIF5B
FRMD4B
SIPA1L1
TUBB
DPYD
INPP4B
JADE1
SNRPF
GATM
IFI35
DCTPP1
MUM1L1
SRPK1
PI4K2B
NLRC5
SERTAD4
TRERF1
HRH1
TRIM59
H2AFZ
SLC5A4
FNTB
KIAA1430
SLC35F2
ZNF695
ITGA9-AS1
AGPS
EIF5AL1
ADORA2B
GDI2
PDS5A
RFC2
CNTF
U2SURP
CHRND
EIF3E
C1orf116
EIF2S1
DNAJC6
NOS1AP
PIBF1
EXOSC9
ITGA6
NINJ2
TMX1
DYRK2
ITGA2
NOC3L
RAB3IP
PUS7
FGFRL1
QSER1
BZW2
PRMT3
CADPS2
PINX1
RAD18
C3orf52
LRP8
ZWINT
TPP2
RNASEH2A
FUT1
UBA2
CD14
SIX1
NUDT4
PYROXD1
PCAT1
NUP160
GLRX3
CFL2
CNTRL
CTDSPL2
SQLE
SEPT11
GSTCD
ARHGAP42
SDC1
LSM6
PTPN14
GPD2
EIF4E
GJC1
ANP32A
FKBP4
GPR180
PRKG1
HPSE
ZNF507
MRPL3
KIF22
SNORD11
LOC100288637
CA8
KRR1
IRAK1BP1
PHIP
FAM98B
ZNF430
C19orf48
FAM198B
CR1L
E2F5
EYA4
STARD4
PRPS1
PRPF40A
C17orf53
ABCB1
IER5
TGFB3
FUBP1
RNF168
CENPL
FAM72B
CYR61
RASA2
HSPA13
SLC36A1
C1orf112
AADAT
DHX15
RNF152
CSTF2
COQ3
API5
PARP4
ATP13A3
NMD3
ZNF143
TLR3
DTWD2
LRPPRC
CEP57L1
GCLM
EIF1AX
PCDH7
KIF24
EIF5A2
IL12RB2
HOMER1
ZBTB6
SFPQ
SLC35F1
EIF2AK2
FBLN5
ZMYM1
TRAF3IP3
DNA2
TTF2
ALG10B
RAET1E
TOP1
PHF19
TCOF1
STEAP1B
NLN
XRCC6
NRAS
GPR161
RANBP1
DCAF13
HAUS8
TUBA1C
CD3EAP
KDELC2
POLR1B
HLTF
BEX2
LRR1
PRKAA2
ST3GAL6
ATL2
ZDHHC20
CTNNA1
ZNF608
AEN
SEMA3F
LINC00958
SREK1IP1
PDS5B
ZNF519
UTP18
RNF219
ANKS1A
IER5L
HOXA3
SLBP
LACC1
UBA6
NFIL3
LRRIQ1
HSPH1
VOPP1
ACSS3
CKAP5
CCNF
CCDC15
CNTLN
PPA1
TMC8
SLC43A1
RCHY1
G3BP2
ILF2
CNN2
C10orf2
PRKD3
STXBP4
STEAP1
TRA2B
METTL15
TMEM133
LARS
HSPA4
CEP97
GNL3
DDX46
TRUB1
NNT-AS1
MTHFD1L
METAP2
COPS2
EXOSC8
LDHC
HMGCR
PLEKHG2
RFX2
PTER
SMARCA5
ALYREF
IRAK1
PHF14
ANKRD36BP1
STRBP
DDAH1
SF3A3
APPL1
POC1A
SNRPE
THRIL
PITPNB
TCP1
PDE3A
CBFB
RBM15
RRS1
C6orf211
LYN
GNE
TPR
LRP4
ZBTB8A
SDC3
TOP2B
LRP12
CREM
HNRNPR
RBBP8
MAGOHB
TSPAN7
GALC
SPTSSA
CPOX
HAUS7
SNORD45C
NUP50
KIAA0586
TRDMT1
PDLIM3
LTV1
NIFK
TRIM14
FAM83F
NLGN1
OTUD4
ZC3H15
FAT1
SMARCAD1
RCL1
PTPN3
MSH5-SAPCD1
MAPK12
PAQR5
FLT3LG
PSMA3
ARID2
CENPV
MTMR6
SEPT10
EFCAB4B
STIP1
ZNF551
CDC27
SRP9
SLC39A6
SEPT6
PLK3
GART
EIF3J
ZNF587B
HNRNPC
SMC5
ERRFI1
MRPL50
BTF3L4
LOC100996447
KCTD9
FSIP1
IPO11
RPAP3
HMGCS1
OLFM1
PTPRK
DDX20
TFB2M
RALA
CCT3
REV3L
HSD17B12
PLEKHF2
CASP3
MRPS35
TMEM171
POLE3
BTG3
TBC1D31
LRRC40
CHAMP1
ZFAND4
RIOK1
SYNE3
CD83
CCT7
C1QBP
PID1
PURB
NRIP1
RLIM
LZIC
MRPS17
FANCL
NDUFAF4
HLA-DRA
ANAPC1
DNAJA1
OLA1
SUPT16H
KLF9
RPL22L1
ESF1
PTMA
RPE
SNRPA
NIP7
GMFB
VPS26A
SGTB
NUFIP1
GCH1
HDAC2
TNFRSF12A
SFXN1
RASA3
CPSF3
CERS6
TFAP4
SLC16A6
MX1
TDG
MTAP
NAA25
CDCA4
RRP15
LIG1
PSMD1
RFC5
IQGAP3
SLC9A3R2
TCERG1
WDR62
SUGT1
PTP4A1
LIN54
NR4A2
PPIH
ARHGAP11B
LSM5
PDE12
SEC24A
PSRC1
UNG
TXNDC9
TRIM24
MRPS9
CSGALNACT2
EDEM3
BYSL
ARSG
ARHGEF4
MAPRE2
PABPC3
SCRN1
PRPS2
NKRF
PPIG
C1QL3
RAP2B
HDAC4
ATP2B1
FOPNL
NOP16
WWC1
DDX1
KARS
MAPK6
PPARGC1B
CUL3
PDIA4
C15orf39
GABPA
FAM117B
MRPL19
UBE2S
PLEKHH2
ENOX1
SCML2
PPIL1
FLJ16779
KPNB1
MORC4
LUM
UPF2
RNF145
OSBPL3
TMED5
USP37
UTP3
HNRNPU
ARMC1
LINC00341
ZC3H7A
DUSP14
ZW10
LYSMD2
RHNO1
ARL4A
EPRS
HAUS1
METTL21A
DOCK11
SMNDC1
PARVB
EIF2A
SOCS4
GARS
RSL1D1
PSMC6
SNX24
SNORA62
ANKRD46
RAP1GDS1
CWC27
PPP2R2A
KCTD3
TRNP1
KIAA1598
CETN3
KIAA1958
UBE2K
PRKCI
SNAPC1
PSMA5
COL4A2
RASSF5
RPL5
UBR7
MED6
BRCC3
RNMT
NAF1
GAR1
UBALD2
TCEA1
PAK2
PTGES3
ZFP91
PAK1IP1
SHMT1
SFR1
LINC00473
GABPB1
RPF2
GPN3
GNAI3
ACTN4
GOLGA4
TDRD7
NFE2L2
PLD1
DUSP5
DPYSL2
UTP11L
TCF4
PPID
ZNF85
C1orf21
PRDX3
NAA50
CNOT6L
RIBC2
WWTR1
NUCKS1
NUP43
TRIM36
ARHGAP5
TSNAX
HN1
CDC14A
XRCC5
DMC1
MSRB3
NAE1
HNRNPM
HMGXB4
THNSL1
SNRPB
SSTR2
KHDRBS1
FDPS
TENM3
LOC100652758
ERO1L
SET
HYLS1
DLGAP1-AS1
GTF2H2
PRIMPOL
GTF3C4
CEP290
RFC1
SNORD12C
PFDN4
KPNA3
RNASEH2B
MRPL42
FAM115A
GSTO1
SMARCC1
MPHOSPH10
GTF2H2B
QTRTD1
LMCD1
TOPORS
XKR8
FAM35A
EIF2B3
SEC23IP
NBN
BCAS3
TRMT6
CEP72
BCLAF1
TNIK
RDX
SNORD25
KANK1
MRPS31
SNX5
SMC1A
LYPLA1
CDC123
SLMO2
CWF19L1
EIF2S2
GEMIN5
PDHX
C4orf27
STMN1
ZBTB33
TAF1B
RPL7L1
PTPN9
MAP10
ARL6IP6
EDEM1
NUDC
FASN
PPP1R15B
OLIG2
RPA3
USP14
CDK5RAP2
MRTO4
ERGIC2
GTF2A1
SNORD27
TEX9
OLIG1
BRI3BP
PRKDC
FAM49B
SPTY2D1
RAB8B
NUFIP2
INTS7
AMPH
XBP1
SNORD19
SDE2
NUDT5
CENPC
SRXN1
URB2
ASNS
TEC
FLVCR1
RAD1
GTF2H3
RPA1
MAP7D3
PSMC3
HEATR2
METAP1
CAP1
KHDRBS3
LUCAT1
SDAD1
PMEPA1
CPSF2
DLAT
TUBB6
EPB41L2
PVR
DLEU1
GEMIN2
TOMM70A
INTS2
DNAJC9
LACE1
NME7
ZFP3
MRPL13
CLDN20
COPS3
WAPAL
FAM210A
SNORD29
SC5D
ACSL3
LRRC20
NKD1
HMGA1
C15orf38
PSMB2
LDHB
MLH1
SCFD2
BNIP2
MOB1A
KDELC1
SRP72
INSIG1
C1GALT1
PHLDA1
SNORD81
COIL
UBLCP1
LINC00520
PBX3
CNN3
EMC3-AS1
UBE2V2
TMEM65
HSPA14
FANCA
TXLNG
NOL10
FASTKD5
FAM216A
TEX30
RPP30
SV2A
KLF10
DUSP2
HSP90B2P
EBPL
HNRNPH3
LY6E
EXTL1
EXOSC2
PRRC1
STK17A
CBX3
TUBB4B
CEP57
SLAMF9
MBOAT1
NUS1
HEATR1
SF3B4
ZNF703
TOM1L1
ST3GAL5
EIF3M
UMPS
LOC102724933
SNORD47
SNORA1
EIF3D
DDB2
FAF1
IDI1
MEGF10
NFIA
YBX3
NUP62
METTL10
HN1L
SNORD45A
ORC3
CCDC58
CMSS1
NFYB
NPM3
SNRPB2
BUB3
NANP
MMGT1
TOMM5
GRK5
PDCD10
CXCL3
SNORA40
FIP1L1
CYB5B
OGFOD1
CDK5R1
PHF3
MSANTD4
SYT14
COA7
TCF19
POC1B
C1orf226
ATF1
CDKAL1
CYP51A1
EMG1
GNG2
SORBS2
SF3B3
FAM46C
DHX36
HNRNPAB
RBMXL1
MAGOH
ZNF146
STRN
TGFB1I1
NT5C3A
RUNDC3B
SNORD79
TMEM108
WBP11
LRRC37A4P
ACYP1
SPRYD7
SNHG1
DHRS11
SMCO4
NUP153
FOXO3B
AGO2
CHCHD3
TTF1
UTP15
CTBP2
PRTG
MSN
SYPL1
BEND3
[truncated: 179 more rows]

## Sheet: Up SIRT6.2-7
Supplementary Data 2 / Transcriptional profiling of MAPKi in BRAFV600E melanoma cells / Upregulated genes in SIRT6.2-7 cells vs L-C-B cells
	log2FC	pvalues
MIR3687	4.65532	0.000894819
EPHA8	4.38461	0.000947713
ARMCX1	4.37807	2.20302e-07
P4HTM	4.27863	0.00134483
ISM1-AS1	4.24171	0.000516831
CRIP1	4.19797	4.8409e-07
MIR4523	4.17505	5.89269e-05
FSCN1	4.05451	1.73885e-05
LGSN	4.04788	0.000773077
SNX20	3.94246	0.00495767
RBPJL	3.8317	0.00113397
USP32P2	3.56718	0.00201287
LTC4S	3.4597	0.000218605
MIR6739	3.42565	0.00279839
CDC42EP1	3.40434	3.0778e-09
ZDHHC22	3.39159	0.00326582
LINC00925	3.36676	6.78158e-06
GFRA1	3.36408	0.000659884
CHRM5	3.33727	0.00883241
MINOS1P1	3.23089	0.00457256
PLXND1	3.18806	6.70904e-12
MIR3178	3.1691	0.0060531
MIR6875	3.13332	0.00689827
RASGEF1C	3.09271	0.011544
FOXF1	3.08889	0.0045128
MIR3648	3.05855	0.00275943
SFTPA2	3.0553	0.00616937
MTUS2-AS1	3.05464	0.00112135
TSHR	3.05142	0.00812037
BCL2A1	3.04374	0.00746728
SGK3	3.03552	0.000779909
HMCN2	3.02665	0.00711416
CYP26B1	3.00869	8.7496e-09
SOX8	3.0041	0.000358577
GJA9-MYCBP	2.98126	0.00588162
MIR1257	2.98126	0.00588162
MIR4479	2.97339	0.00136076
LOC284801	2.94234	0.000456464
LINC00612	2.92264	0.0207673
IGFBP2	2.88933	1.56534e-10
SHH	2.8808	0.00787751
METTL21EP	2.8727	0.00634165
HES5	2.81644	0.0149646
SNAI3	2.8128	0.00855852
ACAN	2.80566	2.51025e-05
EFCC1	2.80535	0.0118603
ALOX12P2	2.80535	0.0118603
SEZ6	2.80312	0.0174121
DBNDD2	2.79076	0.00147775
TMEM75	2.78656	0.0244064
GCM1	2.77434	0.00047317
KCNK4	2.76431	0.0116115
CASS4	2.74474	0.000111872
RNF151	2.72573	0.0189335
COL19A1	2.71844	5.00174e-08
IL12RB1	2.71783	0.00167061
RAPSN	2.71082	0.000109438
FNDC7	2.69557	0.0363873
DLGAP3	2.69518	0.0135041
NKX2-2	2.68346	5.71675e-05
RDH14	2.67811	3.86146e-06
PIP5K1P1	2.67785	0.00341261
MATN4	2.67426	0.000287977
CTRC	2.66897	0.0153364
SPTBN5	2.63638	2.27776e-08
CAMK2B	2.63369	0.00420967
C12orf71	2.63006	0.0154886
TTC16	2.62885	3.90205e-06
GZMM	2.62635	0.00204966
MAB21L3	2.6205	0.00120412
AEBP1	2.61596	3.92498e-11
LOC100272216	2.61465	0.0310642
GRIK1-AS1	2.6122	0.0201532
WNT6	2.58446	0.00443071
MIR663A	2.58039	0.00563426
VCAN	2.5734	5.78779e-08
RNF223	2.56997	0.0179692
TM6SF2	2.53813	0.000245251
RASL12	2.53642	0.0165697
CNTN2	2.51491	0.0326057
IGFALS	2.50891	0.000712587
ZFP92	2.50056	0.000296585
CRIP2	2.49051	1.15273e-06
TMOD4	2.48459	0.00371611
SCRG1	2.47611	0.0153647
CCDC37	2.4728	0.0332818
FJX1	2.4461	2.16949e-07
OR2AE1	2.44511	0.0180859
SNORD37	2.44319	0.0061582
PDE2A	2.43832	0.00576354
CECR1	2.43478	0.0239404
MIR26A2	2.43357	0.0295431
SAA2	2.43357	0.0295431
CCDC89	2.42648	0.0343843
CCDC153	2.42648	0.0343843
LOC100240735	2.42522	0.0226113
TMEM132A	2.41688	4.73343e-07
PRAM1	2.40768	0.0186686
GDNF-AS1	2.39636	0.0202416
PHKA2-AS1	2.39317	8.18334e-05
RTN4RL1	2.36054	0.000298893
MIR4312	2.33043	0.0236831
LOC100131655	2.32657	0.00249396
MIR4785	2.31434	0.00113196
EN1	2.30006	0.00609324
FAM179A	2.29779	0.000141478
SNORD55	2.29739	2.56983e-05
HAAO	2.2865	0.0351623
PLSCR3	2.2842	0.0361368
VSNL1	2.28236	0.0410052
GALR2	2.28076	0.0307912
NUDT3	2.26161	1.73823e-06
OVCA2	2.26158	1.85444e-05
RAPGEF3	2.22684	0.00134729
KLK13	2.21203	0.0410787
FLJ33360	2.21203	0.0410787
SCARF2	2.20587	6.07684e-10
LOC101929486	2.20365	0.00300335
MSANTD1	2.1996	0.000729397
CLEC3B	2.1952	0.0176552
MIR5587	2.19503	0.00384057
DAB1	2.19108	0.0455818
C20orf202	2.19108	0.0455818
LDLRAD2	2.18597	0.00487451
NXPH4	2.18137	6.35398e-06
FAR2P2	2.18119	0.000926669
MST1R	2.17229	0.0351422
C19orf35	2.16823	0.00992266
TAS2R3	2.13983	0.0378563
KIAA1644	2.13902	4.12568e-06
NTN3	2.13571	0.0125947
LOC102546298	2.12359	2.0444e-05
GLTPD2	2.12153	0.0162261
WFIKKN1	2.11908	0.00295909
TGFB2	2.11053	0.0131404
DHH	2.10422	0.0188556
FAM71F1	2.10152	0.00136884
CYP2C18	2.09087	0.000852402
UCHL1	2.08891	4.66431e-08
PDF	2.08071	4.81046e-06
ADAMTS14	2.06388	3.23906e-05
TBXA2R	2.05926	0.00030455
NDUFA4L2	2.05761	0.00273976
SLC4A11	2.05748	1.94355e-07
PIPSL	2.05618	0.000894217
LOC339059	2.04237	0.00588454
RXFP3	2.02555	0.0265203
LOC101929384	2.02398	0.0144486
DDN	2.01684	0.00141281
TLL2	2.01375	0.0087437
CCDC85B	2.01159	2.98498e-08
HOXA7	2.00464	0.0053782
EGOT	2.00304	0.0211321
ODF3L1	1.99977	0.0472861
TYRO3P	1.99977	0.0472861
MB21D1	1.99803	0.000272129
GHRL	1.99308	0.0224129
ANKLE1	1.98931	0.000402993
SYNDIG1L	1.98774	0.0232314
HTRA3	1.9844	1.84001e-08
GPR135	1.97759	0.000153265
LINC00565	1.97224	2.17831e-05
NPTX2	1.97161	0.0163758
SLC17A9	1.96703	0.00300802
CCDC62	1.96074	0.000763159
SLC7A5P2	1.9574	5.27404e-07
HMHA1	1.95567	2.02375e-08
NME2	1.95529	6.67807e-05
GPBAR1	1.95348	0.0115345
PIWIL4	1.94878	0.00427592
LOC101928855	1.94593	0.0291533
CTGLF12P	1.94419	0.000514626
SKOR1	1.9378	0.000762007
DAND5	1.92792	0.0215196
ANKRD30BL	1.92321	0.00855193
TERT	1.91829	6.21524e-07
PTENP1	1.91703	0.00725531
TMEM160	1.91387	3.29712e-07
GRIN3B	1.9105	0.00495022
LOC729683	1.90595	0.0187852
FAM209B	1.90551	0.0166438
NPR1	1.90233	1.82288e-05
C10orf95	1.89944	0.00180634
CPO	1.89534	0.00944003
MAPK15	1.89533	0.000453175
SEC1P	1.8944	0.0290865
BDNF	1.88799	0.00328363
EME2	1.88345	4.45596e-06
EVA1B	1.8749	3.66022e-05
TGFB1I1	1.87459	3.18571e-08
EPS8L2	1.8668	0.0144754
ARSJ	1.86295	0.00104948
TYMP	1.85448	3.04072e-08
LRRN2	1.84941	0.000360647
SCT	1.84555	0.0021814
LINC00959	1.84469	0.00763231
NUTM2D	1.84377	0.0101363
USP50	1.84279	0.0380976
GPR182	1.84279	0.0380976
SDC1	1.8393	5.27666e-09
ARC	1.83894	1.45074e-05
C18orf32	1.8354	0.00116711
SMG1P5	1.83097	0.00203107
EFCAB4A	1.8301	0.00281225
C2orf82	1.82236	0.00176046
SERPIND1	1.82147	0.0364954
LINC00854	1.81707	0.00254634
AGRP	1.81621	0.0318782
MYO5C	1.8162	4.59164e-06
EPHX3	1.81071	0.000809746
COMTD1	1.80785	8.43677e-07
NR2F1-AS1	1.80726	0.0324426
RPS16P5	1.80661	0.0478774
COL4A4	1.80319	0.0101594
KCNT1	1.79998	0.000362717
HES7	1.79378	0.00773165
CDHR3	1.79238	0.000506396
HS1BP3-IT1	1.79136	0.0280472
CPNE7	1.78851	6.34055e-05
NKD2	1.78793	0.0193246
NRROS	1.78592	3.78457e-08
PAPLN	1.78329	5.99606e-07
CDH24	1.78312	6.00161e-07
DLL1	1.78292	0.00801943
CMA1	1.78217	0.0351094
HES4	1.77429	1.5962e-07
MEF2B	1.77249	0.0214909
MIR1908	1.77074	0.0269196
SNX29P2	1.76738	0.033431
CALCA	1.76487	0.0397896
SPOCK2	1.76016	4.05751e-07
RBFADN	1.75846	0.0140894
OPRD1	1.75726	2.20958e-09
GAS6	1.75355	1.59633e-07
MYH15	1.74987	7.83919e-05
LOXL2	1.74888	2.35372e-08
PRSS30P	1.74488	0.0205731
COL6A4P1	1.74177	0.0228821
SCART1	1.74086	4.79548e-05
OPLAH	1.73859	1.816e-07
LOC101929746	1.7382	0.0086561
ODF3B	1.73797	3.25474e-06
LRRC55	1.73696	2.66546e-05
ELFN1	1.73672	0.00259512
CHD5	1.73513	0.000268059
ACHE	1.73064	0.0146758
TCTEX1D4	1.72897	0.00261358
SLC7A5P1	1.72896	9.76485e-07
TMEM184A	1.72567	0.0252205
SOWAHD	1.72381	0.00753815
LINC00319	1.71912	0.0288667
LOC284889	1.71866	0.0121036
RTN4RL2	1.71817	2.31959e-06
LOC101929613	1.718	0.00201859
ENDOG	1.71628	5.46063e-05
ADAMTS5	1.70607	0.00585443
CCR10	1.70495	0.0159407
LOC100653515	1.70178	0.00475605
PYGM	1.70102	0.000506585
MIR1281	1.69416	0.00231036
PNMAL2	1.6835	0.0150394
GPX2	1.68113	0.0245841
MIR3939	1.68101	0.0207419
XKR5	1.67918	0.000240522
SYNPO	1.679	3.74038e-07
CCDC116	1.67346	6.61838e-05
SCG2	1.67046	1.35836e-05
AIFM3	1.66706	0.00601954
C5orf56	1.66678	0.0178288
HCG17	1.66636	0.0203178
HHIPL2	1.66535	0.00414936
FAM229A	1.6624	0.000233769
C20orf24	1.66158	7.24354e-07
MDK	1.65925	2.74937e-06
SNORA71C	1.65696	0.00020274
FAM173A	1.65684	3.79383e-06
CPT1B	1.65676	0.000484779
PTCD1	1.65189	0.00592863
NPW	1.64901	0.0027344
PLLP	1.64191	0.0016552
IL11	1.63999	0.00711156
PHLDA2	1.63718	5.7634e-09
MIR1292	1.63383	0.00979377
MIR4740	1.63365	0.0258521
LOC101928682	1.63228	0.0313608
MIR6753	1.63121	0.00338186
HTR7	1.61886	0.00413734
NFATC1	1.61571	1.06461e-07
LOC100289580	1.61512	0.00146806
C16orf93	1.61422	0.0223826
KCNQ5-IT1	1.61224	0.0334683
IGSF9	1.61197	0.0339576
NPB	1.61133	0.00167805
MMP17	1.61092	6.4414e-08
ACY1	1.6102	0.0121557
ESRRB	1.60784	6.58144e-06
CKMT1B	1.60179	8.11877e-05
LOC283038	1.60039	0.04489
TLCD1	1.59966	4.4409e-06
HMGA2	1.59835	1.49698e-06
PTCH2	1.5965	0.00164372
CHRNA10	1.59587	0.000539965
PCDH7	1.58908	2.73395e-07
SPNS2	1.58631	0.0159251
RPL13AP20	1.57866	0.00424946
TEX29	1.57323	0.00447407
AKR7A3	1.57266	0.000267744
HOXA3	1.57058	0.000321851
SLC35G6	1.56218	0.0183207
SLIT1	1.56193	0.000105528
NINJ2	1.56078	0.00107105
SYTL1	1.5605	0.00116013
NTN5	1.56022	0.0310213
KCNRG	1.55787	0.00629731
ATHL1	1.55704	1.64463e-06
SERPINE1	1.55662	0.00881758
NTRK2	1.55461	1.27159e-06
ANP32A-IT1	1.55424	0.00517654
RPP21	1.55162	0.00172501
SLC22A13	1.54829	0.00780071
TMPRSS9	1.54794	0.000148118
IRF7	1.53713	3.96045e-06
SNORD43	1.53681	0.000425956
C19orf80	1.53599	0.018864
LIMD2	1.53435	5.64465e-07
BCAN	1.53111	8.72879e-06
CDHR5	1.52561	2.63777e-05
MSTN	1.52436	0.00219988
TTYH1	1.51954	0.0447402
KIAA1045	1.51775	0.00108466
TFR2	1.51613	2.52108e-07
GTF2H2C_2	1.51542	0.0172208
RINL	1.51463	2.9902e-05
GLUD1P3	1.51328	5.83617e-06
RNU86	1.51222	3.55987e-06
MRC1	1.51074	0.00665671
AGMAT	1.50768	5.31174e-05
FBLN7	1.50561	1.51057e-06
PRR25	1.50323	0.0446971
PTCHD2	1.50312	0.0297761
CNIH2	1.50013	0.00672924
LOC101927051	1.49874	0.0085763
HLF	1.49809	0.0390919
OLFM2	1.4965	0.000333527
HTRA1	1.49522	1.8332e-09
COL9A3	1.49493	1.03911e-07
TBC1D30	1.49389	0.0140899
MUC1	1.49316	0.0489677
CAPN9	1.49109	0.0470427
TMC4	1.49097	0.00864945
MRPL23-AS1	1.4887	0.000358966
CCDC13	1.48638	0.000517445
CKB	1.48399	8.98159e-10
RNASEH2B-AS1	1.48279	0.0127273
PRR5L	1.48137	6.04165e-06
PTGDR2	1.48083	0.00929617
SMAD6	1.48054	3.01192e-06
SRCIN1	1.47989	1.38344e-05
FAM212A	1.47889	0.0251348
KCNK6	1.47696	0.0311153
DDAH1	1.47431	5.014e-06
PLCB1	1.47311	2.07143e-07
PRR7	1.47176	2.06125e-06
KCNG1	1.46927	4.06958e-06
ALPK3	1.46794	3.40802e-06
CROCC	1.46673	2.68158e-07
SLC25A48	1.46293	0.00904027
PDE6C	1.46015	0.0189992
LHX2	1.4584	2.3359e-06
PROCR	1.45471	0.00476899
ITIH2	1.45464	0.0211717
RPSAP58	1.45371	0.00457566
LOC100506023	1.45329	0.00409076
TGM1	1.45191	0.000187246
ZNRF2P1	1.45177	0.00059937
ST8SIA5	1.45126	0.00118574
ACTL10	1.44975	0.00114778
SUSD5	1.44637	1.6455e-07
BAIAP2L2	1.44558	3.19634e-06
FAM178B	1.44475	0.00173128
IGDCC3	1.44257	0.0239513
UNC5A	1.44222	0.0353102
C15orf26	1.44195	0.00152784
ICAM5	1.44134	1.84505e-07
PAM16	1.4406	0.0233803
KIAA1755	1.43988	3.30688e-05
NKX2-4	1.43742	0.00157511
LOC441454	1.43583	0.00585602
LRFN4	1.43582	2.20002e-07
LILRB3	1.43457	0.00230999
DNASE1L2	1.43331	9.81523e-05
AGAP5	1.42904	5.39967e-05
TAS2R10	1.42891	0.0146278
LOC645752	1.42695	0.0219836
SLC6A13	1.4269	0.000697905
SPDEF	1.42643	0.00227285
GPR45	1.42379	0.000138623
LINC00942	1.42316	0.00494963
TUBA3D	1.42204	0.0257213
SLC26A7	1.42199	0.00648427
GAD1	1.42073	0.0389101
TTLL3	1.41852	0.000161013
BEND3P3	1.41453	3.36895e-07
MAPK13	1.41339	0.000368618
LOC102467073	1.41297	0.0390494
RSPH4A	1.4128	0.00250797
OR5AK4P	1.41148	0.000359517
RAP1GAP	1.40874	8.19999e-09
CECR2	1.40856	8.09215e-07
NOTCH3	1.40759	0.00855641
LRP3	1.40617	1.68462e-05
NME3	1.40608	6.56345e-08
LOC400927	1.40511	0.0214517
GGN	1.40089	0.00742924
TTC21B-AS1	1.40084	0.0284985
SLAMF9	1.40056	0.00171547
MOXD1	1.39981	5.15431e-06
LINC01311	1.39619	0.00118746
CLEC11A	1.3947	1.14071e-06
TMEM38A	1.39384	0.000249542
SH2D4A	1.39363	8.24991e-05
FLRT1	1.39301	0.00176983
MGC45800	1.38945	0.000118326
C3orf20	1.38787	0.0432294
ADAM12	1.38557	3.19905e-07
ZNF296	1.38529	0.0051991
COL26A1	1.38518	0.0106108
POU3F2	1.384	1.6661e-07
DNM1P46	1.38383	0.0165262
RPL19P12	1.3834	0.0457118
EPHA3	1.38158	0.0103339
CCDC144CP	1.38111	0.00360724
CSF1R	1.38105	0.0185115
TBXAS1	1.37857	0.000310798
MAMDC4	1.37841	6.74165e-06
LPAR2	1.37739	0.00031153
RET	1.37729	0.0204038
CRABP2	1.37589	0.0193234
UGT8	1.37488	2.75177e-08
DLX4	1.3745	0.00862545
NCAM1	1.3739	1.83602e-08
DLX1	1.37112	1.49524e-06
PTPRD	1.36679	0.000121871
PEX5L	1.36655	0.00227488
LOC102724596	1.36424	0.0145233
LOC101929679	1.36283	0.0191595
MIR6783	1.3613	0.0318808
CRLF1	1.35998	0.0149402
COL25A1	1.35935	1.41056e-05
CNTNAP1	1.35896	3.04092e-07
IL4I1	1.35782	0.0324988
NMB	1.35739	0.00272291
HAGHL	1.35667	2.23171e-07
LOC101926889	1.35531	0.0119974
ARHGAP4	1.35092	6.74006e-07
SEPT3	1.34998	5.98787e-07
BMI1	1.34935	1.88068e-05
LOXL4	1.34929	0.0128359
SNORD88A	1.34875	0.0132026
COL13A1	1.34791	3.47105e-07
DNAAF1	1.34542	0.00528786
ANKS1B	1.34499	0.00015322
ANKHD1-EIF4EBP3	1.3427	0.0353647
TNFRSF13C	1.34188	0.00448977
FAM83G	1.34036	1.31626e-06
SEMA4A	1.33922	0.00133686
TNFSF13	1.3387	0.0107058
SCO2	1.33733	0.000962584
LINC01126	1.33595	0.00142198
IER5L	1.33339	4.71302e-06
KREMEN2	1.33112	6.51185e-07
TELO2	1.33075	3.76768e-07
MPP3	1.33016	4.54047e-05
LOC642361	1.32998	5.3589e-05
DRD4	1.32988	0.00262375
HOXC5	1.3257	4.24959e-05
TRIM46	1.32561	9.49053e-05
SNORD42B	1.32521	0.0141076
ICOSLG	1.32306	2.22252e-06
F10	1.32216	0.00714592
MIR6126	1.32201	0.0402098
ZNF239	1.32088	0.007788
SNORD7	1.31533	0.0377973
PA2G4P4	1.31471	0.0365181
B4GALNT4	1.31351	0.00907687
AGAP6	1.31317	1.36257e-06
HOXA11-AS	1.31014	0.00462607
PRR34	1.31002	0.0328776
SOCS2-AS1	1.30984	0.0110141
GPR179	1.30917	0.0470446
NRCAM	1.30571	0.000134516
FBXL15	1.3045	1.02499e-06
NPPC	1.30292	9.57059e-05
DGKH	1.29986	7.12174e-06
GATA6	1.29945	8.06322e-06
TEX22	1.29795	0.0239418
CPED1	1.29686	3.52381e-06
PTPN6	1.29631	0.0169065
NRP2	1.29542	3.10388e-09
DHRS4L1	1.29394	0.0120897
CDR2L	1.29198	3.37827e-05
PHF21B	1.29061	2.18671e-06
CCDC169	1.2887	0.0326258
BCL2L15	1.2887	0.0326258
SNORA78	1.28833	0.0334047
RAET1K	1.28705	0.000861164
ZFPM1	1.28695	1.02306e-05
FLJ37035	1.28693	0.046621
C2orf48	1.28626	0.000502826
SERTAD4	1.28584	0.000754015
MIR4258	1.28577	0.00933138
FHDC1	1.28072	3.99295e-05
BATF3	1.28062	0.0229152
LOC100289511	1.28036	0.000416231
TMEM240	1.27996	0.00274428
HGFAC	1.2799	0.0101447
C19orf60	1.27945	7.67741e-07
BEGAIN	1.27902	6.65085e-06
SCN1B	1.27726	0.000252666
NPEPL1	1.27697	0.000200128
NME9	1.27517	0.00362603
NAAA	1.27373	0.000696935
PRELID1	1.27358	1.12461e-07
PROZ	1.27341	0.000434445
SNAI1	1.27317	0.00829119
CYR61	1.27299	5.38103e-08
TIMM23B	1.27244	5.04137e-06
ABHD17A	1.27182	9.89358e-07
ZNF503	1.27065	3.74535e-08
N4BP3	1.27016	2.72408e-06
MLLT4-AS1	1.27001	0.000156962
MIR631	1.26805	0.037492
PTPRCAP	1.26657	0.000382024
VILL	1.26654	1.04993e-05
MFAP2	1.26648	8.74706e-08
MIR7161	1.26633	0.0239445
F12	1.26558	0.00328436
ADAMTSL4-AS1	1.26315	0.0390373
MIR4517	1.26226	0.00907512
SLCO1C1	1.26215	0.0285844
SHANK3	1.25766	5.71852e-07
PTRH1	1.25315	2.61001e-06
OPA1-AS1	1.25297	0.0263168
RP1L1	1.25235	7.44871e-05
NKD1	1.25041	2.09582e-08
TTC9B	1.25032	0.00849416
PRKXP1	1.24857	7.10605e-06
SNORA71A	1.24615	0.00180808
DLX6-AS1	1.24532	0.00875471
CYP2D7P	1.2437	4.04034e-06
NEIL1	1.24356	0.000328262
DUSP28	1.24354	0.000492887
KCNIP2-AS1	1.24191	0.0251949
C4orf48	1.241	7.26312e-05
LOC440600	1.24089	0.0194602
LRRC56	1.23958	3.61317e-05
DNAH11	1.23927	0.00316896
LOC102288414	1.2377	0.00027149
CHTF18	1.2355	1.69774e-06
SSUH2	1.23493	0.000204463
FGFRL1	1.23335	6.42511e-07
LOC101929427	1.2313	0.0205999
CDH3	1.22997	3.63899e-08
TAS2R5	1.22823	0.00676559
C1S	1.22665	0.00913508
PILRA	1.22659	0.0314395
LINC00601	1.22641	0.00337249
MAPK12	1.22613	1.09687e-06
C15orf62	1.22496	0.00108645
TGFB1	1.22382	0.00785146
MIR6746	1.22376	0.0138627
NKPD1	1.22364	0.00206841
ESRP2	1.22347	0.0319941
SNHG12	1.22339	3.16308e-07
UFSP1	1.22321	0.00118432
KANSL1-AS1	1.22242	0.0244282
DNLZ	1.22147	8.6164e-05
KLHL23	1.22142	0.00470414
NOTCH1	1.22137	7.8947e-08
RDH5	1.22119	0.049224
SERHL2	1.21972	3.30964e-05
AHRR	1.21717	2.31008e-07
CSNK1G2-AS1	1.21699	0.0237156
YDJC	1.21601	1.64468e-07
ID4	1.21387	4.86598e-08
SNORD68	1.21336	0.000129113
TMEM54	1.21303	1.91044e-05
SNORD83B	1.21296	4.16385e-05
ARHGAP8	1.21211	0.00196824
DNAJC9-AS1	1.20944	1.86559e-05
STK32C	1.20874	7.34621e-06
ASS1	1.20744	0.0296334
GLIS2	1.20683	0.000117188
UPK1A	1.20528	0.0122133
NEB	1.20303	2.92173e-05
DPY19L2P2	1.20064	6.74589e-06
ELMO3	1.20018	4.17904e-06
LRP4	1.19872	1.71489e-07
DNAJC22	1.1973	0.000340141
CACTIN-AS1	1.19686	0.00367134
DNHD1	1.19642	3.39028e-06
WDR90	1.19483	2.69121e-05
AXL	1.19362	0.00292106
SHANK1	1.18999	0.00398072
SLC22A18	1.18978	6.24535e-08
FAM132A	1.18538	0.000395813
C17orf104	1.18406	0.00215644
TUBB2B	1.18321	1.7677e-06
PKD1	1.18299	7.61832e-07
CHKB-AS1	1.18264	0.00134665
LRIT3	1.18146	0.0199348
TREX2	1.18088	0.00558597
LOC399715	1.18069	0.000355484
ZBTB20	1.18053	0.00905741
FKBP1AP1	1.18029	0.0330215
MIR3186	1.18027	0.0353151
MAPK11	1.17999	4.82165e-05
ZC3H12B	1.17975	0.00174542
NLGN3	1.17901	0.0138403
PLEC	1.17879	3.86496e-08
ARTN	1.17808	0.000210996
JAG2	1.17796	1.47584e-06
CARD10	1.17769	7.78441e-06
CAPN15	1.17659	3.52563e-06
CRTC1	1.17583	2.07587e-06
DDX39B	1.17563	0.0230831
SOCS2	1.1751	1.46663e-06
JPH3	1.17469	0.00217756
LINC01176	1.17437	0.00572953
TRAPPC5	1.17402	2.20238e-07
LINC00342	1.17382	0.000711536
SNORD12B	1.17301	0.00537713
MZF1	1.17268	0.000382614
LPAR3	1.17244	8.10083e-07
SLC26A1	1.17117	0.000805456
ST8SIA6	1.17113	8.66002e-05
TMEM91	1.16862	0.00177475
APCDD1	1.16713	1.56659e-07
PRSS53	1.16668	0.000149046
HSD3BP4	1.16633	0.000374424
CDH23	1.16546	0.000153285
TWIST2	1.16477	0.000897699
E4F1	1.16474	3.8764e-07
NRTN	1.16473	2.62392e-05
PDE4A	1.16443	5.96433e-06
FGFR1	1.1605	1.93379e-08
AKR7A2P1	1.15993	0.0167035
LOC102723927	1.15973	0.00722499
TCTEX1D2	1.15835	0.0166658
ADAMTS1	1.15823	4.54127e-08
SNORA71B	1.15648	0.000930398
CYP1B1	1.15607	0.000884321
MIR4691	1.15475	0.0134672
PSD	1.15455	0.0205389
CDKL2	1.15395	0.03054
PIDD1	1.15363	1.98517e-06
FBXL16	1.15243	0.0127489
CTU1	1.15192	6.40498e-05
LOC100288162	1.15074	0.00220508
MUC6	1.15035	0.0120194
CLEC18B	1.14969	0.0494409
STUB1	1.1486	1.03669e-07
SLMO1	1.14818	3.0926e-07
SPOCK1	1.1475	4.20156e-08
KCNC4	1.14607	2.79636e-06
ZNF579	1.14559	9.73336e-06
LOC100131094	1.14549	0.000299446
ALDH3B1	1.14194	2.94763e-06
SNORA69	1.14138	0.0435596
RELN	1.14091	9.6085e-08
SH3RF3-AS1	1.13953	0.00214084
TLE4	1.13909	1.67419e-05
EMILIN2	1.13819	2.04408e-09
PKMYT1	1.13719	2.40085e-07
WWC2-AS2	1.13689	0.0475808
ZSWIM8-AS1	1.13647	0.0229375
CORO2B	1.13485	0.0484388
METRN	1.13368	5.03832e-06
TMEM145	1.13234	4.41779e-05
FOSL1	1.13045	1.19017e-06
SNORD83A	1.13027	0.000172765
NAPA-AS1	1.12851	0.0321809
SYNE3	1.12814	8.6315e-07
ID1	1.12591	0.000309292
MIR6758	1.12521	0.0124971
CACNA1H	1.12392	0.034688
DYRK1B	1.12351	4.40343e-05
PPL	1.12315	0.00706665
SLC22A14	1.12224	0.010337
GLTSCR1	1.12211	5.79264e-07
BMS1P4	1.12144	9.36584e-05
C1QTNF6	1.12099	0.0118121
TRIM17	1.11985	0.0382545
CLDN11	1.11949	0.0446192
PPT2-EGFL8	1.11806	0.0071167
PYY2	1.1176	0.00154733
ANKRD9	1.11755	1.8705e-07
ACPT	1.11708	0.0189167
SH3D21	1.11661	0.000143393
FUT11	1.11652	1.2229e-07
AOC3	1.11601	0.000103967
ZNF598	1.11415	3.31435e-07
GGA1	1.11362	2.50667e-07
SNORA60	1.1133	0.0273481
ARAP3	1.11326	0.000631519
ADORA2A-AS1	1.112	0.0110793
PIGQ	1.11169	7.52499e-07
C16orf59	1.11121	1.79912e-06
FAM171A1	1.11101	0.0385596
NNAT	1.11098	0.0179226
GRTP1	1.11058	0.00500092
DKK1	1.11017	0.000394929
SLC13A4	1.10873	0.00415341
GDPD2	1.10856	0.0120937
CBY3	1.10814	0.0288548
ADCY3	1.10767	6.31131e-08
FRAS1	1.10724	0.00382732
MRPL41	1.107	1.66456e-07
PCBP4	1.10624	2.19451e-07
SNORA57	1.10619	0.000170946
UBA7	1.10611	0.0382394
FBLL1	1.10499	0.025657
HECTD2	1.10481	2.18913e-05
SNORD50A	1.10368	0.0197344
S1PR5	1.10339	0.0165879
SNORD12C	1.10263	0.00938531
DLX6	1.10175	0.000794679
PRR22	1.10073	0.000141579
RRP7B	1.10043	3.461e-06
ALDH1A3	1.10041	1.45407e-07
CELSR1	1.09939	4.96876e-09
PABPN1	1.09905	0.000171272
PRDM6	1.09893	0.0237781
SOGA1	1.09889	3.48835e-08
PLEKHA4	1.09637	3.85632e-07
LOC389641	1.09624	0.0089593
PRRT2	1.09595	0.0143614
SYT14	1.09503	7.32391e-06
TRABD	1.09431	9.26581e-07
RASL11A	1.09401	0.0166803
NTN1	1.09389	0.000266325
TAC4	1.09248	0.0128623
DACT3	1.09174	0.000515232
KLF2	1.09173	4.20218e-05
CALCR	1.09127	1.18496e-05
SNORD60	1.09115	0.00387059
ZNF865	1.09087	1.1292e-05
TRIM47	1.09083	1.72739e-06
RNF207	1.09069	4.72025e-06
RIN1	1.09011	4.30771e-06
TRPM4	1.08883	8.95843e-06
ENTPD1-AS1	1.08844	0.042554
SNORA64	1.08809	0.000168529
COLQ	1.08634	0.000243374
RILP	1.086	0.000321874
LOC101929372	1.08586	0.0448443
SEPT5-GP1BB	1.08581	0.0239313
WWTR1-AS1	1.08575	0.0057785
LTBP3	1.08547	2.02316e-06
SH3BP1	1.08429	2.12145e-07
STRC	1.08419	0.0298257
DECR2	1.08323	3.26576e-05
TEX40	1.08286	0.00330537
CMTM1	1.08272	0.00360146
CDH15	1.08252	0.00460272
NLGN1	1.08219	1.02366e-07
UNC5C	1.08198	0.0011798
MSS51	1.08007	8.36108e-05
FUT1	1.07985	0.00645636
LINC00482	1.07809	0.000904206
CHST5	1.07759	0.00491973
ADRB2	1.07691	1.38613e-05
PABPC3	1.07643	0.0199679
CAHM	1.07539	0.0269905
MTUS2	1.07443	0.00152793
SPTBN2	1.07414	8.6302e-08
NPTXR	1.07153	2.30488e-07
CCR6	1.07002	0.0178848
GRIN2C	1.06917	0.000416832
SRPK3	1.06883	0.0122614
NS3BP	1.06676	0.000106957
SLC27A3	1.06532	2.70455e-07
LSR	1.0652	6.97679e-07
CACNB1	1.06258	1.1211e-05
PER2	1.06255	0.000327866
C14orf80	1.06206	1.9959e-06
MGLL	1.06201	0.00754594
FLYWCH1	1.06011	7.03778e-06
ZIC5	1.05733	5.66931e-05
PLIN4	1.05703	0.0241113
VWCE	1.0561	0.000139343
ABCA2	1.05604	3.2208e-07
CHL1-AS1	1.0558	0.016474
MIR7111	1.05571	0.012457
PAQR4	1.05508	1.59518e-07
TDH	1.05487	0.024231
LOC399815	1.05375	0.000944285
TNFRSF12A	1.0534	7.51843e-07
TRIM66	1.05131	2.27291e-05
HSD11B1L	1.05006	5.31847e-05
NEK8	1.05001	0.000296594
GPC1	1.04944	7.20611e-07
HDAC10	1.0493	1.22267e-05
CNPY1	1.04904	0.0347729
FBN1	1.04761	4.71177e-06
LOC100288123	1.04747	0.000596409
TMEM106A	1.04738	2.23727e-05
GPX1	1.0468	1.92835e-07
PUSL1	1.0467	1.97907e-06
DUSP9	1.04642	0.000427592
ZDHHC14	1.04479	6.72159e-07
PPP1R32	1.04469	0.0090219
FAT1	1.04417	2.68201e-08
PSMD6-AS2	1.04376	0.0029873
D2HGDH	1.04314	6.79065e-06
SALL4	1.03881	9.41377e-05
CHST6	1.03768	2.38516e-07
LPL	1.03706	3.74248e-06
CD27	1.03514	0.0336114
AGRN	1.03511	3.77868e-07
CBLN1	1.03507	0.0172892
ZNF703	1.03415	1.72615e-06
LINC00476	1.03227	0.000754603
LOC100507557	1.03224	0.0257018
LOC101928020	1.03224	0.0118953
CLDND2	1.0321	0.0478275
RNF39	1.03199	0.00398176
ANKMY1	1.03117	2.76806e-05
ZNF219	1.02937	1.3496e-06
COL9A2	1.02906	0.00940366
UBOX5-AS1	1.02823	0.0361624
GLI1	1.02804	0.0298655
FAAH	1.02776	1.29555e-05
BCAT1	1.02756	9.22763e-06
MIR3196	1.02721	0.00860623
SOX15	1.02701	0.00874139
NOXO1	1.02673	0.00501842
STAC3	1.02253	0.000596574
CTAGE7P	1.02119	0.0057306
ZNF688	1.0211	0.000203274
TPRN	1.02103	2.03249e-06
DLX2	1.02092	0.0234468
RRP12	1.02021	3.56988e-08
CCDC64	1.01936	1.93782e-06
VWA7	1.01936	0.0010915
AOC2	1.019	8.65235e-06
LOC100134368	1.01838	0.00506155
GBGT1	1.01651	0.000373853
SEMA4G	1.01619	0.000128985
PTPRS	1.01582	7.87701e-08
LDLRAD4	1.01579	1.38885e-05
FCGRT	1.01566	0.00105812
EP300-AS1	1.01541	0.00861914
TCIRG1	1.01101	6.97306e-06
KCNIP2	1.01053	0.000547017
SLC22A1	1.00923	0.000142651
KIAA1549	1.00668	7.1745e-07
LOC100133331	1.0065	0.00155915
SNRK-AS1	1.0055	0.0473909
RPS2	1.00524	5.32669e-09
PLXNB3	1.00524	1.39463e-05
SSBP4	1.00377	1.16819e-06
EP400NL	1.00225	2.60112e-05
VAC14-AS1	1.00062	0.0248454

## Sheet: Up SIRT6.2-7 BRAFi
Supplementary Data 2 / Transcriptional profiling of MAPKi in BRAFV600E melanoma cells / Upregulated genes in SIRT6.2-7 cells vs L-C-B cells in presence of BRAFi (Dabrafenib)
	logFC	pvalues
ARMCX1	3.98132	1.53056e-09
HIST1H3A	3.91395	0.000871116
COL19A1	3.89653	2.8236e-05
KCNQ5-AS1	3.88444	0.00583966
PLD5	3.85362	0.000808933
MIR181A2HG	3.356	0.00122125
ENPP6	3.34865	0.00268535
BRD7P3	3.34796	0.0024773
C1orf195	3.33556	0.000952086
ELFN2	3.29548	4.77365e-10
CDC42EP1	3.21536	1.44009e-08
ATP11A-AS1	3.15753	0.008306
SLC26A7	3.0809	6.01839e-05
AEBP1	3.02705	1.14653e-11
SNX20	3.02591	0.000761293
HMGA2	3.0196	0.00894352
LAMTOR5-AS1	2.97499	0.00753028
MIR3136	2.96863	0.00500534
PAPPA	2.89546	0.0143178
ABCC5-AS1	2.88014	0.00121089
SLC9C1	2.85883	0.00458346
TGFB2	2.85332	1.50536e-07
ADCY10	2.84043	0.000243783
NRXN2	2.81044	0.00121648
LINC00595	2.75363	0.0136694
MTOR-AS1	2.74438	0.0477594
TIE1	2.71167	0.00267793
FLJ13224	2.70297	0.0193545
GVINP1	2.69184	0.0137901
LOC101927211	2.64107	0.0197971
NPFFR1	2.64065	0.00339832
LINC00866	2.6093	0.0184065
KCNV2	2.58005	0.00390364
SLC3A1	2.5691	0.0100262
SAA2	2.54032	0.00112729
LOC100130539	2.53815	0.00199792
FTH1P3	2.53511	0.010193
FGD3	2.53448	1.50198e-05
C9orf131	2.5321	0.00107833
LOC100131496	2.52147	0.0128316
TYRO3P	2.51633	0.000634973
RXFP3	2.49415	0.0113088
ZNF204P	2.48036	0.0127549
RBPJL	2.47346	0.000844689
BOLL	2.44439	0.0136726
COL6A4P1	2.43819	0.0149573
LOC101927539	2.43807	0.00585788
IGSF9	2.43632	0.0279524
FER1L5	2.42191	4.32699e-05
IL9	2.41872	0.00320495
MT1G	2.41358	0.00192509
NINJ2	2.40186	0.00115346
PIP5K1P1	2.40035	0.0118532
LMOD2	2.39881	0.00262544
HP09053	2.38256	0.0106639
ARL9	2.37565	0.0157476
SNORD75	2.36946	0.00289216
ZDHHC22	2.36824	1.03493e-11
GCM1	2.35836	0.00365199
PABPC3	2.34727	0.0011296
LOC441155	2.34593	0.0337607
IGSF11-AS1	2.34585	0.0177638
LOXL4	2.33913	0.00357819
SEPT3	2.31747	1.77336e-10
ZSCAN23	2.30386	0.00110852
SOX8	2.30332	0.000246118
LINC01158	2.29443	0.00679035
DNALI1	2.29025	0.0190179
ZNF239	2.26832	0.0277771
PLXND1	2.26542	1.01852e-11
MFAP4	2.2575	0.00229194
ANP32A-IT1	2.25433	3.99914e-05
L3MBTL4	2.25141	0.000201811
AIRN	2.23978	0.0057748
CCDC169	2.23191	0.00687894
TM7SF2	2.22615	4.74063e-13
TNFRSF10A	2.20811	1.94467e-05
C10orf82	2.17006	0.0106284
TAS2R4	2.15732	0.0120299
CSF3R	2.12826	0.0487387
RPL19P12	2.12616	0.012356
RPS16P5	2.12268	0.0216078
TSHR	2.11313	0.0100253
IGFBP2	2.11073	1.1986e-08
LINC00565	2.10783	0.0132489
KIAA1644	2.10261	0.0135736
ZNF860	2.09761	0.0230319
ANKRD26P1	2.09533	0.00626766
DNAH11	2.08503	9.98362e-05
CIITA	2.06901	0.00165796
PRPH2	2.0564	0.0120968
BLK	2.04743	1.38169e-08
MIR1292	2.03845	0.0190349
LOC100132781	2.03525	0.000220231
LOC407835	2.02168	0.0176012
PINLYP	2.01372	0.017876
LINC00925	1.99638	0.0161088
LINC00052	1.9795	0.00212232
GDAP1L1	1.97179	0.0197868
PMS2L2	1.95308	0.0473104
MIR4479	1.94901	0.0221852
CPLX1	1.93948	0.0148259
CERS3	1.93226	2.59655e-08
CCDC144CP	1.92455	2.18518e-06
SNORD78	1.92223	0.00186711
TAS2R10	1.92189	0.00110091
UCHL1	1.91278	2.77571e-09
SUSD5	1.90841	5.27318e-12
SPRNP1	1.90266	0.00660756
USP50	1.88976	0.0321764
SLA2	1.87748	0.0130696
MIR4523	1.87604	0.00698912
OR2AE1	1.87516	0.00947101
EPHA8	1.86998	0.000275092
MYO7B	1.86487	0.000987425
CYP2C18	1.8633	0.0197472
CALCR	1.85804	1.2624e-05
SH2D4A	1.84917	0.00867591
AVPR2	1.8458	0.0282904
LOC101928030	1.84525	0.0303001
TLL2	1.8444	0.00199889
CXADR	1.83024	6.50949e-09
FGF13	1.82663	2.5754e-05
DKFZP434L187	1.82178	0.00867735
C6orf100	1.80433	0.0063723
LINC00312	1.80365	0.0206576
PHGDH	1.79877	9.47957e-13
LPAR6	1.79286	0.0140204
KIAA1024	1.78815	4.82175e-11
LOC101929486	1.78449	0.00385849
LOC101926889	1.77584	0.0313589
LOC101928514	1.7732	0.0161544
PHEX	1.77192	0.00141894
SLAMF9	1.76432	0.00255148
HOOK1	1.76264	0.0127944
GPX2	1.75705	0.0253583
CASC1	1.75347	0.00916668
ADM2	1.74987	1.90844e-05
RND2	1.74936	0.00716163
CYP26B1	1.73818	9.35634e-06
ZC3H12B	1.73794	0.00109056
SCARNA27	1.73161	0.034968
EYS	1.72192	0.000821658
HES1	1.71689	3.05347e-07
MYADML	1.71453	0.0109621
TPPP3	1.71321	1.39876e-11
LOC100505478	1.71304	0.0148132
PRKCQ	1.71026	0.0048602
OPN1SW	1.70979	0.0285346
BNC2	1.70103	1.89819e-06
LDHAL6A	1.69939	0.000249865
TRIM9	1.69329	1.2491e-09
KRT85	1.68607	0.0021643
SNORA53	1.67836	0.00176543
LEPR	1.67398	1.64906e-09
MIR6739	1.67312	0.0269812
DST	1.67065	2.12706e-11
GPR114	1.66961	0.0263052
AGPAT4-IT1	1.66905	0.00368186
BEND3P3	1.66459	1.70388e-08
CCDC147	1.66458	0.0135042
RARRES1	1.66291	0.0248718
SNORD36B	1.65722	0.00403867
MIR4534	1.65257	0.00830802
LINC01191	1.65101	0.0446033
ENTPD3	1.64989	0.0240816
SCUBE1	1.63891	8.23092e-13
LOC102723809	1.63307	0.00935452
AQPEP	1.63193	0.00308657
LINC01164	1.63131	0.038596
P2RY4	1.62815	0.0221687
RBM44	1.62773	4.10915e-06
LOC101927132	1.62744	0.0435195
LOC100506655	1.62677	0.034333
C5orf47	1.6241	0.0172061
PHLDA2	1.62403	0.00199268
ZFP92	1.62128	0.01655
C2orf88	1.62012	0.00376492
DNAJB7	1.61878	0.00427411
ANXA2P1	1.617	0.0199099
HLF	1.61484	0.0194863
MEGF11	1.60836	0.00774351
LAMA1	1.60257	2.70345e-11
MGC45800	1.60123	0.0027562
EPHA5	1.59861	1.307e-10
ZFP3	1.59753	0.00029759
SLC6A15	1.59485	7.07142e-12
GPR126	1.59089	1.31327e-08
LPAR3	1.57799	8.31065e-07
HMGCS1	1.57668	3.80943e-12
BCL2L14	1.57328	0.0349657
RASEF	1.56731	7.99581e-09
MYO5C	1.56651	1.94108e-07
FAR2P2	1.56529	0.0371507
NEB	1.5592	6.55964e-07
SPOCK1	1.55789	4.28983e-09
PA2G4P4	1.55612	0.0301757
SPTBN5	1.55547	3.56585e-11
SMARCA1	1.55421	2.0202e-09
MIR630	1.55403	0.0132906
CNTN2	1.55242	0.0229044
NFATC1	1.55149	7.31174e-05
SLC25A48	1.54843	0.000257006
LOC100996634	1.54726	0.0198603
KCNE1L	1.5412	0.0390157
LOC645752	1.53855	0.00195955
MIR33B	1.53533	0.0337473
LOC100996635	1.53279	0.0243152
MTUS2	1.52789	0.000121622
SPINK2	1.52749	0.0479541
LOC100506368	1.52663	0.00834613
STAP2	1.5266	0.0338466
SH3GL1P2	1.52083	0.0375183
UBAP1L	1.51548	2.2857e-12
LOC645638	1.51258	0.044436
LGALS2	1.51245	0.000739857
SND1-IT1	1.51192	0.0452806
LIFR	1.50811	0.000172277
HSD3BP4	1.50749	0.00304246
UPK1A	1.5049	0.00104356
SNORD74	1.48915	0.000734025
CP	1.48621	0.0421125
NEXN	1.48374	0.00197947
SLCO1C1	1.48157	0.0155484
PTP4A1	1.4764	1.16183e-12
PIK3AP1	1.47378	0.0083449
NDUFA4L2	1.47177	0.00237383
EXOC6	1.47132	3.89116e-08
CFL1P1	1.46788	0.0105367
ODF3B	1.46295	3.66216e-07
TYMP	1.46216	4.614e-10
EOGT	1.46155	1.12412e-08
HSP90AB4P	1.45642	0.00957682
NBPF25P	1.45423	0.000452877
ZBTB20	1.45389	0.00111382
GRIK1-AS1	1.45196	0.0159757
PCA3	1.45071	0.0232542
LOC100506551	1.44926	0.0153477
HPDL	1.44792	2.19889e-12
LRRC2	1.44789	0.00246873
BVES-AS1	1.44727	0.000115003
SYCN	1.44662	0.0237333
ZRANB2-AS2	1.44455	0.00734004
SLC4A9	1.44442	0.00190749
SNORD18B	1.4368	0.0238026
LOC101929295	1.43546	0.0136068
FOS	1.43371	2.36241e-08
SHH	1.43293	0.0383809
DGKH	1.42044	8.90172e-05
SMAD5-AS1	1.41957	0.037254
HRNR	1.41923	0.00101648
LOC101927178	1.4184	0.00404884
SGK2	1.41217	1.15668e-05
WBP2NL	1.40343	0.00417444
DDX21	1.40127	1.34439e-11
SYNDIG1L	1.39997	0.00153086
SMC1B	1.39976	0.000166138
ST7-AS2	1.39862	0.0252565
PRR26	1.39861	0.0405941
SCRT1	1.39771	1.1446e-08
IGSF9B	1.39277	3.03452e-05
ARHGAP28	1.39053	1.8481e-05
ENTHD1	1.3874	0.0452243
LINC01140	1.38185	0.00051715
F2R	1.37512	6.63876e-08
PAPLN	1.37437	1.6613e-07
CPN1	1.37358	0.0392943
CXCL12	1.37056	6.92051e-10
FCGBP	1.36737	0.0233882
BTBD18	1.3673	0.0144596
DLX6	1.36598	0.0142521
WARS	1.36395	6.08519e-12
HAO2	1.3638	0.00471989
DBNDD2	1.36079	0.0281435
MMP17	1.35947	2.16097e-10
MRC1	1.35577	0.011889
GPR45	1.35325	0.00221738
CYP3A43	1.35274	0.017279
APCDD1	1.35257	2.66877e-10
SNORD43	1.35034	0.00203018
INSIG1	1.34744	1.94088e-11
KIAA1598	1.34721	2.42426e-10
SLC7A11	1.3386	8.97145e-11
DNM1P46	1.33818	0.000238281
PRRT3-AS1	1.33689	0.0161207
LOC101927051	1.33646	0.0164098
MET	1.33595	4.17336e-12
EXPH5	1.33539	0.000512924
RAD21-AS1	1.32761	0.0495235
OSTM1	1.32663	1.93027e-12
SLC35D2	1.32623	3.8516e-09
EEF1DP3	1.32083	0.0138457
LOC101929452	1.31924	0.0177431
CATSPER2P1	1.31426	0.00263976
ITGB8	1.31341	4.03142e-11
CDCP2	1.30593	0.0269166
NUDT13	1.30591	0.001297
HECTD2	1.3041	0.000296464
TMEM255B	1.3026	0.00196166
LCE1A	1.3	0.0140447
SLC5A4	1.29799	2.01116e-12
ZFAND4	1.28918	0.00443407
GXYLT1	1.28543	8.01414e-11
CXCL1	1.28188	6.3892e-05
PRKXP1	1.27821	7.89714e-09
HSD17B3	1.27454	6.04436e-06
FAM19A2	1.27288	0.0400996
PLSCR1	1.26932	3.53702e-11
SPRY1	1.26145	0.000305578
MAGEA1	1.25921	3.93144e-10
PLCE1	1.25518	0.00054911
ISM2	1.25384	0.0224162
ALDOC	1.24805	8.13206e-11
LINC00601	1.24734	0.0100676
PROSER2	1.24732	1.00312e-06
MSMO1	1.24691	1.22624e-11
UGT8	1.2468	1.5296e-08
SLC30A2	1.24089	0.0168235
ASNS	1.24037	1.29112e-09
SYNPO	1.23973	2.42548e-09
SGMS1	1.23903	8.11632e-08
NBEAL1	1.23263	2.66446e-09
NFKBIZ	1.23057	3.8874e-09
LOC441454	1.22417	0.0051172
SPARCL1	1.2231	0.040609
LOC728613	1.22007	0.000110958
MPP4	1.21954	4.98883e-08
DGKA	1.21853	0.00633306
PER3	1.2153	1.45612e-11
SLC30A1	1.21108	2.60815e-09
NOX1	1.21056	0.0192741
NRAP	1.21005	0.000792281
NLGN1	1.20656	2.29009e-08
ANKRD12	1.20428	6.97961e-11
FUT2	1.20351	0.000637341
ATP7A	1.20338	1.18371e-11
QPCT	1.20299	4.54092e-12
TGM2	1.20267	3.85378e-05
FAM71F1	1.20146	4.92982e-05
FZD6	1.20106	1.03279e-05
LOC101927492	1.19855	0.0312566
APOC1	1.19787	0.00937763
SYT14	1.19701	6.02401e-05
BHLHE40	1.19531	4.1939e-10
RSPH9	1.19497	0.0168129
NHLRC2	1.19429	5.02626e-09
CAPN9	1.19376	0.00177441
SLC35G6	1.19177	0.0331463
LINC00260	1.18886	0.029614
TPH1	1.18703	0.00265896
LINC00308	1.18515	0.0061601
CIART	1.18306	3.49964e-06
PKDREJ	1.18282	0.0115097
EN2	1.18191	6.02311e-11
LINC01013	1.18116	0.0381943
MCMDC2	1.18099	0.00219195
SVIL	1.18048	1.95113e-10
MGC2889	1.17975	0.00161901
SKIDA1	1.17796	7.44592e-05
PKIB	1.17531	0.000349835
C10orf118	1.17497	9.43648e-09
PCOLCE2	1.17088	2.42788e-05
HVCN1	1.17085	0.000110163
CACNA1H	1.16987	0.000393196
SMCR5	1.16879	0.0450693
ANGPTL3	1.16879	0.0450693
LINC00282	1.168	9.83996e-06
C19orf35	1.16717	0.0267484
DDAH1	1.16661	0.0011009
LRP6	1.16473	2.57306e-11
SNORD76	1.16204	0.00209318
UNC80	1.15837	0.00193572
JMJD1C	1.1558	9.54884e-10
CASS4	1.15539	0.000697335
FAM183B	1.15412	0.00946173
ITGAV	1.15097	1.04476e-10
HRH4	1.15035	0.00747521
SEMA4A	1.15013	0.000440836
C1orf95	1.14997	0.00499737
MMP21	1.14397	0.00580215
AGL	1.14389	1.99843e-09
ZNF69	1.14239	0.00510971
DDX39B	1.14011	0.0317441
ID4	1.13881	8.28299e-07
ITGB2	1.13738	0.00529611
HIPK2	1.13732	5.3495e-09
TM4SF19	1.13543	7.08258e-08
CTGLF12P	1.13363	0.00595351
LINC00337	1.13255	0.00955129
PLCB1	1.13193	0.00109853
ERG	1.13081	2.40141e-07
CLDN20	1.13009	0.0106427
SNORA65	1.12617	0.0189161
NOC3L	1.12465	4.00636e-08
ZFYVE16	1.1244	1.13791e-10
VPS13A	1.12359	5.28802e-10
ZNF114	1.119	0.0183658
GPR179	1.11802	0.0137562
SNAP25-AS1	1.11553	0.016524
IDI1	1.11528	7.43612e-10
ATM	1.11437	5.71258e-11
TMEM38B	1.11255	5.16171e-11
IPMK	1.11187	5.66602e-08
GPR135	1.11163	0.0004542
DOC2GP	1.10939	0.0239745
EDEM3	1.10903	1.05195e-10
HELLS	1.10877	2.80046e-07
PLEKHA1	1.10699	1.11528e-09
ADCY2	1.10358	5.36684e-09
IGF2BP2	1.10247	6.18754e-09
G2E3	1.10183	1.15321e-07
SKIL	1.0992	1.21729e-08
ANKDD1B	1.09904	0.0036105
XPNPEP3	1.09894	3.09761e-09
MOXD1	1.09727	2.72792e-09
SLC23A3	1.0955	3.99389e-05
PMFBP1	1.09469	0.00365499
NKPD1	1.09343	0.0115295
REEP3	1.0931	4.42781e-10
FERMT2	1.093	4.45279e-09
CKB	1.0926	4.40988e-10
ZIC5	1.09162	9.09765e-05
ZMIZ1-AS1	1.09094	0.0285872
RDH14	1.08919	0.000189581
RPL34-AS1	1.08883	0.0149512
C6orf164	1.08806	0.00029099
TIAM2	1.08689	3.84923e-05
KCNN3	1.08637	0.00906101
CMYA5	1.08608	2.04403e-05
TMCC3	1.08503	2.97107e-06
MEF2C	1.08464	1.37105e-09
SLC4A11	1.08446	1.71359e-06
ATP13A3	1.08304	9.03379e-11
TYMSOS	1.0828	0.0380698
CYP17A1	1.08275	0.00178828
SNORD16	1.08153	0.00685252
SNORD12	1.08148	0.00445998
TMPPE	1.08096	3.25102e-07
RASGEF1A	1.08037	6.56649e-09
CCDC125	1.07987	1.4845e-05
C10orf12	1.07644	2.01702e-06
CD160	1.07532	0.0101513
LINC00942	1.07466	0.0212951
LPAR1	1.07435	0.0145948
ST8SIA1	1.074	0.0109748
ANXA2P2	1.07185	0.000335883
DKK2	1.06916	0.00443574
PDE3B	1.06839	5.94297e-09
MUC5B	1.06795	0.0358027
BMPR1B	1.06712	1.13948e-06
ARL5B	1.06518	3.02817e-08
LRRFIP1	1.065	3.34517e-10
SNORD83B	1.06408	0.000715883
PDE3A	1.06303	5.55705e-09
FAM179A	1.06283	0.0250259
PAPSS2	1.06227	4.32378e-09
ANKRD36	1.05926	1.82087e-06
NUTM2G	1.05888	0.00499755
BTAF1	1.05867	5.17559e-09
NOLC1	1.05764	1.56316e-10
MAK	1.05545	0.00653143
ACAT2	1.05396	1.04674e-09
ESRP2	1.05364	0.0387718
PLCL2	1.0535	0.00469911
C15orf26	1.05209	0.0148479
TGFB1I1	1.05078	0.000312588
LINC00525	1.05066	0.00282134
PDZD8	1.04944	1.82675e-09
MMACHC	1.04914	1.89334e-08
FABP5	1.0483	5.05745e-08
LHX2	1.04796	0.000742946
FSCN1	1.04603	0.00465601
SNORD12B	1.04603	0.0324116
HNRNPF	1.04311	3.01034e-10
LINC00870	1.04288	1.67831e-08
C6orf163	1.04271	0.00285272
SPECC1	1.04238	2.09996e-10
NRROS	1.04056	0.00362649
RNF32	1.03966	0.00051542
HSF2BP	1.03889	0.0429354
MMP9	1.03736	0.00065629
PEG10	1.0348	2.40505e-07
ADK	1.03329	5.73456e-08
SORBS2	1.03278	2.64909e-08
FAM213A	1.03104	2.20842e-10
TMEM106A	1.02969	0.00172346
GPX1	1.02888	1.9553e-06
ATP6V1E2	1.02875	0.00913456
RGS9BP	1.02648	0.000258051
CDC42EP3	1.02444	3.21861e-08
RAPSN	1.02434	0.00420166
GNAT2	1.02394	0.000140483
HES4	1.0229	4.98255e-08
DNHD1	1.02242	4.06977e-09
DNA2	1.02183	7.94758e-08
EMILIN2	1.02172	1.07548e-08
PPIL6	1.02157	0.000259282
TLE4	1.02023	3.75165e-05
WWC2	1.01979	2.45735e-09
LINC01359	1.01912	0.0415571
POLR3G	1.01898	2.66008e-08
C4orf47	1.01856	0.00654795
CLEC3B	1.01679	0.0338911
TFAM	1.01186	7.31393e-09
LOC100506804	1.01023	0.0187839
CCDC163P	1.00974	1.16045e-05
GBE1	1.00898	5.94703e-10
RNF152	1.00885	0.0017213
ST6GALNAC3	1.00878	7.67356e-11
MYO5A	1.00831	6.57408e-11
FNDC3A	1.00615	3.41829e-09
C1orf54	1.00426	3.76819e-06
PLAC4	1.00416	0.0356935
MPZL1	1.00405	1.18282e-10
TEX40	1.00238	0.0115365
PBRM1	1.00238	4.30657e-10
ST8SIA6	1.00218	2.66969e-06
FAM65C	1.00204	0.00854854
FAM171A1	1.0017	0.00986438

## Sheet: Up SIRT6.2-7 Combo
Supplementary Data 2 / Transcriptional profiling of MAPKi in BRAFV600E melanoma cells / Upregulated genes in SIRT6.2-7 cells vs L-C-B cells in presence of Combo (Dabrafenib+Trametinib)
	logFC	pvalues
LINC01164	4.31951	9.44046e-05
ARMCX1	4.012	8.88508e-15
TFPI2	3.86417	5.98107e-05
PAPPA	3.61181	8.88075e-08
NINJ2	3.5212	7.38582e-05
TGFB2	3.41818	2.69612e-11
SNORD15B	3.34671	0.000553012
AQPEP	3.27837	3.80953e-06
AEBP1	3.2188	1.23875e-18
PABPC3	3.21327	2.58344e-05
LINC00925	3.18167	0.000874786
ZNF750	3.11727	0.00499794
SLC26A7	3.10897	9.15106e-07
PSG2	3.09175	0.00224879
ELFN2	3.05402	1.81503e-13
ZDHHC22	2.93668	4.88076e-21
SOX8	2.90813	5.43093e-05
FGD3	2.86501	3.15197e-08
FAR2P2	2.85777	0.00285678
MRAP	2.85565	0.00762818
USP6	2.84885	0.00396093
PDGFA	2.82787	0.00875686
LOC401010	2.63305	0.00516229
LOC101060542	2.58844	0.0106402
MYO7B	2.55462	0.000152455
MT1G	2.53825	0.00299577
SEPT3	2.5244	2.8734e-15
SNORD98	2.5171	0.00694019
LOC101927132	2.49872	0.00963181
LOC647323	2.48739	0.020861
ZSCAN23	2.47617	0.000935237
LRRIQ4	2.4677	0.0156699
ZNF239	2.4677	0.0156699
GNLY	2.46517	0.0087902
PLXND1	2.4595	6.28588e-22
COL19A1	2.42394	0.000963659
LOC407835	2.37323	0.0192822
PIPSL	2.37243	0.000871842
SHISA2	2.36877	0.0121022
HGD	2.36808	0.0120291
FAM105A	2.35269	0.0148193
DNAJB13	2.34303	0.0137605
PIWIL2	2.3168	0.0193904
CDC42EP1	2.30813	2.16961e-08
FUT1	2.28729	0.0141648
HNRNPH2	2.27135	0.000805929
SND1-IT1	2.25882	0.0253155
ST13P4	2.25841	0.0250805
LOC100506393	2.22248	0.00417685
HIST1H2BE	2.21434	0.0131816
BLK	2.21177	5.33319e-14
PLD5	2.20353	0.00469129
CXCL12	2.19579	1.14167e-18
MIR4312	2.18577	0.0462395
C4orf6	2.18277	0.0474583
LINC00052	2.16575	0.0042051
SUSD5	2.16561	1.21906e-22
NRAP	2.16028	9.25606e-06
ASS1	2.14451	0.0316453
AHCTF1P1	2.13409	0.0328629
DLX6-AS1	2.11942	0.00127316
CD14	2.11247	0.0155329
LPAR3	2.08309	1.95019e-10
CAPNS2	2.06259	0.04313
SLC35G5	2.05702	0.033923
CCL17	2.02052	0.00457297
BANCR	2.01471	0.0342843
SLC4A9	2.00834	0.000748494
SKINTL	1.98114	0.0212826
FGF13	1.97805	1.13769e-07
SNORA23	1.97636	0.0493207
CIITA	1.9734	0.00566533
LOC102467073	1.9705	0.0342458
TMC5	1.96813	0.011607
C21orf62	1.96408	0.0129536
TMEM255B	1.95399	0.000116896
EPHA8	1.93856	0.00102088
PDILT	1.9183	0.0452703
HSD17B3	1.91641	2.11983e-09
NFATC1	1.91638	4.36502e-06
CCDC89	1.91534	0.024436
BNC2	1.90824	1.96806e-07
PHGDH	1.90611	2.46308e-12
TM7SF2	1.90378	5.45048e-18
KCNK6	1.90132	0.0391473
APCDD1	1.89382	9.99207e-22
C1QTNF4	1.89379	0.0442006
CCDC144CP	1.88787	5.2909e-07
HHIPL2	1.88612	0.00739707
SNORA1	1.88021	0.0121645
MANSC1	1.86925	0.0122881
PSG3	1.82481	0.005664
ZFP3	1.81538	5.11727e-05
CYP19A1	1.80659	1.72715e-05
FBN2	1.79554	0.0063548
CXCL1	1.7897	3.04704e-07
LRRC38	1.78946	0.0242982
LCN12	1.78826	0.0145944
CALCR	1.76907	1.85373e-08
SYCN	1.76168	0.0170904
GJB7	1.75781	0.0229522
KCTD16	1.75644	0.0138862
GYS2	1.75033	0.046588
SNORD18B	1.75013	0.00527889
CERS3	1.74922	5.46897e-11
GPR126	1.732	1.2694e-12
TGM2	1.72759	2.35722e-09
DNAH11	1.71973	8.84457e-05
TMEM106A	1.70135	1.55006e-05
MOXD1	1.69992	1.20153e-17
ISM2	1.68869	0.0108989
SLAMF9	1.68422	0.020104
HES1	1.67484	3.05832e-10
ARHGAP28	1.6697	3.50959e-08
NRXN2	1.66662	0.0379916
LOC100996635	1.66154	0.00835725
TSPO2	1.66034	0.0401873
TBXAS1	1.65973	0.000209632
SPTBN5	1.65887	2.64756e-19
ITPK1-AS1	1.65317	0.0471183
LOC101929486	1.64994	0.00525048
LCE1A	1.64732	0.00427022
MTRNR2L9	1.6371	0.0274199
ZMIZ1-AS1	1.63595	0.00783918
PIK3AP1	1.63156	0.00988447
SLC35D2	1.61825	7.30907e-15
NLGN1	1.61791	1.73019e-14
CXADR	1.61707	4.98001e-12
LINC01140	1.61449	3.82602e-05
SLC5A4	1.61358	6.91467e-25
HSP90B2P	1.60683	0.00229192
MMP17	1.60616	9.29537e-22
XKR5	1.60094	0.0258233
MIR4482	1.59411	0.000167972
ATP6V0A4	1.59229	7.39131e-11
LEPR	1.59123	4.40512e-14
MTUS2-AS1	1.58507	0.0330013
IGSF9B	1.5838	8.29601e-09
MAP2	1.57733	0.018165
LIFR	1.57551	0.000639759
FRZB	1.56867	0.000524369
KMO	1.56833	0.0175111
SMARCA1	1.56704	8.50013e-21
PTP4A1	1.56285	3.56398e-23
HAO2	1.56033	0.00132239
MRC1	1.56001	0.00635893
GPR156	1.55571	0.0138354
PAPLN	1.55454	1.92237e-12
SYNPO	1.55303	6.30085e-17
SLCO1C1	1.54639	0.0107567
CYP26B1	1.54413	6.3445e-08
TGFB1I1	1.54015	1.24123e-07
QPCT	1.52789	5.74106e-24
LAMA1	1.5182	7.91502e-20
LINC00934	1.51068	0.0263299
LBH	1.50266	0.0256656
TPPP3	1.4968	4.39175e-17
TRIM9	1.49266	7.66586e-12
BEND3P3	1.49184	5.74668e-13
MSMO1	1.48874	2.77895e-22
MYB	1.48869	4.93405e-16
DST	1.48268	2.59301e-21
BHLHE40	1.48198	2.76053e-17
UCHL1	1.47673	4.48414e-11
MTRNR2L1	1.47399	0.0423276
CNTD2	1.47307	0.000250746
BMS1P5	1.47098	0.0179791
TNFRSF10A	1.46778	0.002289
ANXA2P2	1.46638	1.44043e-06
SNORD83A	1.46497	1.35709e-05
CDHR1	1.45001	5.4881e-09
HSD3BP4	1.44732	0.00168828
SCUBE1	1.44571	1.60458e-23
TYMP	1.44012	9.8839e-15
UBAP1L	1.41725	3.52826e-21
ZNF485	1.41331	0.00221385
DDX21	1.41075	4.74754e-21
ALDOC	1.40756	4.41803e-19
PRKCQ	1.404	0.0244827
EOGT	1.40318	5.61359e-15
ASNS	1.39565	4.08212e-08
ZC3H12B	1.38493	0.00245864
GRIK1-AS1	1.38162	0.0306553
NEB	1.38138	6.79141e-15
SNORD4A	1.37986	0.0095363
CASS4	1.37867	4.67749e-05
HMGCS1	1.37654	8.60825e-22
F2R	1.3765	2.49408e-09
UPK1A	1.37015	0.00715872
GTF2H2B	1.35831	0.0265591
C22orf15	1.35757	0.0223653
TMEM171	1.35717	2.39851e-13
ANP32A-IT1	1.34905	0.000559029
FER1L5	1.34904	0.000921162
FCGBP	1.34795	0.040366
ADCY2	1.34744	8.71476e-16
PVRL4	1.33794	0.0450948
C1orf101	1.33455	0.000746691
PLCE1	1.33213	0.000221865
SLC4A11	1.33019	3.20571e-12
CPO	1.32385	0.0166687
MGC45800	1.32066	0.0201771
LDHAL6A	1.31802	0.00280544
HPDL	1.31599	1.75766e-20
NFKBIZ	1.31579	1.17216e-17
LINC00337	1.31419	0.00678959
CPB2-AS1	1.3113	0.0131137
LOC441461	1.30605	0.0445306
ERG	1.30598	1.0651e-09
SLC30A2	1.30369	0.0102866
NOC3L	1.30315	1.49946e-17
GP2	1.30173	0.00293653
KIAA1598	1.30092	2.92457e-19
MTUS2	1.29512	0.000314262
RASEF	1.29366	2.21891e-10
MYO5C	1.29352	2.00883e-08
ANKRD36BP2	1.29263	0.0289065
TLE4	1.29235	2.01043e-07
SYNDIG1L	1.29104	9.4797e-05
SGMS1	1.28987	9.79829e-12
CASC1	1.28133	0.0494039
SGK2	1.28096	7.80992e-05
SNORD79	1.28089	3.04231e-06
DKK2	1.28012	0.000549535
FAM45B	1.2796	0.0262197
WARS	1.27662	4.43719e-20
FOS	1.27616	1.38932e-10
PDE3A	1.27403	3.54502e-17
RASGEF1A	1.27358	2.45139e-14
PHEX	1.26798	0.00357434
ADM	1.25949	3.96058e-18
LINC00282	1.25759	3.62319e-07
PLSCR1	1.25148	4.81212e-20
L3MBTL4	1.24766	0.00575985
SVIL	1.24598	3.21009e-17
SNORD77	1.24438	0.000739281
CD82	1.2434	5.8655e-21
LGALS2	1.23893	0.00348453
SLC6A15	1.23867	1.34112e-19
SAA2	1.23843	0.0432683
GXYLT1	1.2332	1.89146e-18
ST8SIA6	1.23162	7.4825e-10
C11orf45	1.23067	0.00138287
OSTM1	1.22647	3.0547e-21
PCOLCE2	1.22639	3.35112e-08
EP300-AS1	1.22552	0.00509705
ST7-AS2	1.22526	0.0280441
KRT85	1.22413	0.0127756
C19orf35	1.21976	0.0377546
CELSR1	1.21363	7.33726e-21
MPP4	1.21297	1.22234e-14
ID4	1.21134	1.54281e-10
RAD9B	1.21095	0.0157473
SPECC1	1.20958	3.41591e-19
SNORD24	1.20949	0.0495597
GPX1	1.2093	4.11342e-09
KLRF1	1.20707	0.00959691
ZNF114	1.20494	0.0326607
FAM71F1	1.20441	2.34008e-05
C9	1.20266	0.0484095
SPRY1	1.20167	4.32943e-05
MMACHC	1.19279	1.54542e-14
ETS1	1.19235	1.29358e-19
NOLC1	1.18999	2.99813e-19
C1QTNF3	1.18963	0.010922
ST6GALNAC3	1.18701	2.16325e-20
SLC30A1	1.18675	1.05084e-14
RINL	1.18545	0.000157844
ARMC2-AS1	1.18354	0.0343297
ANKRD33B	1.17932	2.43813e-07
EXOC6	1.17892	4.22375e-10
TMEM108	1.17819	8.30012e-08
REEP3	1.17795	2.57771e-18
GTF2H2	1.17567	0.0143131
INSIG1	1.17199	3.01897e-20
MEGF11	1.17187	0.0345507
MET	1.16803	1.98379e-19
HIPK2	1.16778	1.86457e-18
SUGT1P1	1.16758	0.0137273
PDE3B	1.16579	2.23635e-15
LDHA	1.16506	1.05719e-20
LINC00032	1.16359	0.0272843
KLB	1.16291	0.0416265
EPHA5	1.16184	6.48238e-14
SPOCK1	1.16088	1.02239e-09
IGF1	1.16087	3.08852e-18
LOC101927280	1.16035	0.0307476
GALNT3	1.15915	1.88114e-20
PRKXP1	1.15854	2.76118e-14
ANKAR	1.15782	0.0126146
SYTL2	1.15147	1.66835e-18
ZDHHC23	1.14838	1.00323e-05
TLL2	1.1478	0.0169573
ADK	1.147	7.30321e-13
CDC42EP3	1.1467	9.68448e-13
PNPLA3	1.14645	5.29272e-19
LOC100132781	1.14627	0.0196294
STAT4	1.14374	0.0297287
SLAIN1	1.14308	9.12388e-12
TAS2R5	1.14075	0.0113609
ARHGAP8	1.1391	0.000336898
SNORD78	1.13599	0.0012226
DCAF4L1	1.13535	5.1495e-07
SKIDA1	1.13359	5.17812e-05
JMJD1C	1.1317	2.04614e-16
RNF152	1.1317	0.000248129
PER3	1.13093	3.56823e-19
CTD-2201I18.1	1.13013	3.64807e-07
LOC100996251	1.12762	0.0217487
KIAA1024	1.12578	8.04932e-13
MIR6723	1.1254	0.000997342
R3HDML	1.11693	0.00446742
SYT14	1.11615	3.25281e-06
MAGEA3	1.11499	5.04847e-17
IDI1	1.11382	2.81329e-19
OR5AK4P	1.11363	0.00780273
IGFBP2	1.1127	1.76899e-07
P4HA1	1.11262	5.20173e-18
MAGEA1	1.10983	1.55001e-15
DNAJC22	1.10978	0.00317666
SCD	1.10923	3.18425e-21
IPMK	1.10789	1.54742e-12
CNTNAP4	1.10699	0.0406914
NPM3	1.10624	6.00389e-11
LRP6	1.10621	3.89201e-18
ATM	1.10531	2.5844e-17
ATP7A	1.10391	2.35269e-18
MIR6132	1.10034	7.73071e-09
PLCB1	1.09923	5.94578e-05
HNRNPF	1.09235	6.174e-19
C10orf118	1.09226	2.10066e-12
RAET1K	1.0901	0.0124036
C1orf54	1.09001	4.1163e-07
PDE10A	1.08767	5.40965e-15
MEF2C	1.08536	8.7423e-17
RFTN1	1.08494	1.34667e-15
CDH3	1.08449	3.66887e-19
GCNT2	1.08297	4.15651e-10
FYN	1.08226	1.26174e-17
SNORA32	1.08092	0.0002507
EIF3A	1.07899	6.62566e-20
SNORD76	1.07869	0.000975555
FERMT2	1.07817	2.43482e-16
LRRC2	1.07661	0.00396698
AMBN	1.07593	0.00750912
GPR158	1.07537	2.69679e-19
PLAC8L1	1.07504	0.0222296
ZNF518B	1.07384	1.20625e-12
FUT11	1.07023	6.97331e-16
SLC6A13	1.06933	3.34375e-09
FAM213A	1.06694	4.34182e-18
UGDH	1.0638	5.17506e-15
ZNF295-AS1	1.06369	0.0446275
LINC01128	1.06179	2.55385e-15
KCNN3	1.06049	0.00292322
XKR9	1.05818	0.0130192
FRA10AC1	1.05716	3.54635e-12
TMCC3	1.05708	7.72137e-10
TRUB1	1.05486	9.21418e-14
IGF2BP2	1.05472	5.05606e-14
EDEM3	1.05447	2.94893e-17
XPNPEP3	1.05224	1.55494e-16
HSPA12A	1.05176	2.87408e-17
TTC18	1.05061	4.27017e-07
SNORD69	1.04902	0.0381683
RASSF2	1.04555	7.94298e-09
C6orf226	1.04434	1.41168e-07
CCDC163P	1.04391	7.0732e-06
C17orf104	1.04245	1.87024e-05
SNORD81	1.03692	0.00980611
FABP5	1.03417	7.99687e-12
ANKRD12	1.03221	2.29216e-16
LIMD1	1.02912	9.53604e-16
ST7-OT3	1.02734	0.0317153
DHCR7	1.0269	7.9437e-17
MTURN	1.0266	2.45741e-18
SLC37A2	1.02614	4.47558e-11
PLCL2	1.02578	0.00200474
GSTO2	1.02521	1.40981e-07
BTAF1	1.02349	7.9209e-17
RBM44	1.02324	4.70129e-05
DNM1P46	1.02291	0.00180838
WNT10A	1.01811	0.00150308
LYRM7	1.01688	4.83212e-15
ROBO2	1.01661	5.50275e-17
RAPSN	1.01524	0.00512736
TFAM	1.01516	7.58356e-15
WDR78	1.01323	1.09556e-06
AP3M1	1.01321	7.42388e-16
ITGA6	1.01187	6.53303e-18
OTUD7B	1.01131	8.02827e-17
VILL	1.01109	8.04393e-09
AGBL3	1.01067	0.0413235
ZNF69	1.00977	0.0058113
PDCD11	1.00925	1.59838e-17
ODF3B	1.00678	2.24272e-06
SFXN4	1.00646	2.38581e-15
KBTBD11	1.00301	3.79419e-10
UNC80	1.00297	0.00186158
C12orf5	1.00277	7.33662e-15
FAM179A	1.00277	0.0255823
JAKMIP3	1.00161	0.00911227
POLR3G	1.00051	3.7399e-13

## Sheet: Up SIRT6.2-7 BRAFi & Combo
Supplementary Data 2 / Transcriptional profiling of MAPKi in BRAFV600E melanoma cells / Common Upregulated genes in SIRT6.2-7 cells vs L-C-B cells in presence of BRAFi and Combo
ARMCX1
COL19A1
PLD5
ELFN2
CDC42EP1
SLC26A7
AEBP1
PAPPA
TGFB2
NRXN2
SAA2
FGD3
FER1L5
MT1G
NINJ2
ZDHHC22
PABPC3
SEPT3
ZSCAN23
SOX8
ZNF239
PLXND1
ANP32A-IT1
L3MBTL4
TM7SF2
TNFRSF10A
IGFBP2
DNAH11
CIITA
BLK
LOC100132781
LOC407835
LINC00925
LINC00052
CERS3
CCDC144CP
SNORD78
UCHL1
SUSD5
EPHA8
MYO7B
CALCR
TLL2
CXADR
FGF13
PHGDH
KIAA1024
LOC101929486
PHEX
SLAMF9
CASC1
CYP26B1
ZC3H12B
HES1
TPPP3
PRKCQ
BNC2
LDHAL6A
TRIM9
KRT85
LEPR
DST
BEND3P3
SCUBE1
AQPEP
LINC01164
RBM44
LOC101927132
MEGF11
LAMA1
MGC45800
EPHA5
ZFP3
SLC6A15
GPR126
LPAR3
HMGCS1
RASEF
MYO5C
FAR2P2
NEB
SPOCK1
SPTBN5
SMARCA1
NFATC1
LOC100996635
MTUS2
UBAP1L
LGALS2
SND1-IT1
LIFR
HSD3BP4
UPK1A
SLCO1C1
PTP4A1
PIK3AP1
EXOC6
ODF3B
TYMP
EOGT
GRIK1-AS1
HPDL
LRRC2
SYCN
SLC4A9
SNORD18B
FOS
SGK2
DDX21
SYNDIG1L
ST7-AS2
IGSF9B
ARHGAP28
LINC01140
F2R
PAPLN
CXCL12
FCGBP
WARS
HAO2
MMP17
MRC1
APCDD1
INSIG1
KIAA1598
DNM1P46
MET
OSTM1
SLC35D2
TMEM255B
LCE1A
SLC5A4
GXYLT1
CXCL1
PRKXP1
HSD17B3
PLSCR1
SPRY1
MAGEA1
PLCE1
ISM2
ALDOC
MSMO1
SLC30A2
ASNS
SYNPO
SGMS1
NFKBIZ
MPP4
PER3
SLC30A1
NRAP
NLGN1
ANKRD12
ATP7A
QPCT
TGM2
FAM71F1
SYT14
BHLHE40
SVIL
SKIDA1
C10orf118
PCOLCE2
LINC00282
C19orf35
LRP6
SNORD76
UNC80
JMJD1C
CASS4
ZNF69
ID4
HIPK2
LINC00337
PLCB1
ERG
NOC3L
ZNF114
IDI1
ATM
IPMK
EDEM3
ADCY2
IGF2BP2
XPNPEP3
MOXD1
REEP3
FERMT2
ZMIZ1-AS1
KCNN3
TMCC3
MEF2C
SLC4A11
RASGEF1A
ANXA2P2
DKK2
PDE3B
PDE3A
FAM179A
BTAF1
NOLC1
PLCL2
TGFB1I1
MMACHC
FABP5
HNRNPF
SPECC1
ADK
FAM213A
TMEM106A
GPX1
CDC42EP3
RAPSN
TLE4
POLR3G
TFAM
CCDC163P
RNF152
ST6GALNAC3
C1orf54
ST8SIA6

## Sheet: Down drugs_Up SIRT6.2-7
Supplementary Data 2 / Transcriptional profiling of MAPKi in BRAFV600E melanoma cells / Common Downregulated genes in presence of BRAFi and Combo and up in SIRT6.2-7 cells
CRIP1
CDC42EP1
IGFBP2
COL19A1
AEBP1
VCAN
FJX1
KIAA1644
MB21D1
LINC00565
TERT
NPR1
TGFB1I1
SDC1
NRROS
OPRD1
XKR5
PHLDA2
HTR7
NFATC1
HMGA2
PCDH7
HOXA3
NINJ2
NTRK2
PRR5L
DDAH1
PLCB1
PROCR
NKX2-4
SLAMF9
SH2D4A
MGC45800
POU3F2
UGT8
COL25A1
IER5L
ZNF239
NRCAM
NPPC
GATA6
CPED1
C2orf48
SERTAD4
CYR61
MFAP2
NKD1
FGFRL1
MAPK12
KLHL23
ID4
LRP4
AXL
LPAR3
ADAMTS1
SPOCK1
EMILIN2
FOSL1
SYNE3
ID1
DKK1
ADCY3
FRAS1
SNORD12C
DLX6
ALDH1A3
LOC389641
SYT14
CALCR
TRIM47
NLGN1
UNC5C
FUT1
PABPC3
CHL1-AS1
LOC399815
TNFRSF12A
TMEM106A
GPX1
FAT1
LPL
ZNF703
BCAT1
LDLRAD4

[truncated: 3 more sheets: Down drugs_Up SIRT6.2-7 drugs, Up SIRT6.2-7_Up SIRT6.2-7drugs, Potential targets]
