# Supplementary material for: SIRT6 haploinsufficiency induces BRAFV600E melanoma cell resistance to MAPK inhibitors via IGF signalling
Source: Nat Commun. 2018 Aug 24;9:3440. doi: 10.1038/s41467-018-05966-z (PMC6109055; doi:10.1038/s41467-018-05966-z)
Supplement: Supplementary file 6 — Supplementary Data 3 [file 41467_2018_5966_MOESM6_ESM.xls]

## Sheet: NormLog2_MedianCentered
Supplementary Data 3 / RPPA of L-C-B (control), SIRT6.2-7 or SIRT6.1-1 cells in presence or absence of MAPKi
ABtested	L-C-B DMSO 1	L-C-B DMSO 2	L-C-B RAFi 1	L-C-B RAFi 2	L-C-B RAFi+MEKi 1	L-C-B RAFi+MEKi 2	SIRT6.2-7 DMSO 1	SIRT6.2-7 DMSO 2	SIRT6.2-7 RAFi 1	SIRT6.2-7 RAFi 2	SIRT6.2-7 RAFi+MEKi 1	SIRT6.2-7 RAFi+MEKi 2	SIRT6.1-1 DMSO 1	SIRT6.1-1 DMSO 2	SIRT6.1-1 RAFi 1	SIRT6.1-1 RAFi 2	SIRT6.1-1 RAFi+MEKi 1	SIRT6.1-1 RAFi+MEKi 2
14-3-3-beta	-0.135747	-0.251717	0.232416	-0.0158176	0.0435842	-0.045095	-0.013512	-0.28096	-0.0956494	0.0583439	0.013512	0.0299439	-0.0243669	0.0570637	0.246981	-0.0471904	0.335639	0.103266
14-3-3-epsilon	-0.370249	-0.278857	0.216386	0.126625	0.40973	0.292617	-0.485968	-0.508905	-0.143267	0.0342029	-0.152146	0.30162	-0.446558	-0.445117	0.265163	0.0348877	0.306259	-0.0342029
14-3-3-zeta	0.146491	-0.339472	-0.0476989	-0.0709695	-0.101803	-0.0419251	0.283011	-0.212207	-0.266613	-0.222308	0.0472067	-0.040359	0.040359	0.513232	0.375171	0.321748	0.424912	0.427675
4E-BP1	0.229491	-0.166161	0.0225424	0.0423828	-0.121441	-0.105314	0.0386698	-0.323255	-0.414183	-0.240717	-0.586086	-0.346323	-0.0225424	0.606918	0.615205	0.549146	0.582583	0.453075
4E-BP1_pS65	0.445971	0.00524451	-0.200013	-0.187553	-0.2592	-0.00524451	0.634933	0.42817	-0.59952	-0.193689	-0.12511	0.0087841	0.243778	0.675102	-0.0693261	0.210016	-0.13357	0.104727
53BP1	-0.133704	0.215053	-0.415103	-0.198343	-0.317581	-0.163794	-0.0253663	0.349192	-0.0119804	-0.181311	0.133826	-0.356056	0.101443	0.0119804	0.120004	0.507443	0.0894912	0.376568
A-Raf	-0.0360834	-0.176248	0.115601	0.574264	0.0682918	0.483142	-0.395076	-0.427474	-0.11789	-0.138652	-0.123298	-0.262576	-0.213343	0.0360834	0.325059	0.599319	0.10705	0.611556
ACC1	0.668594	-0.0543771	-0.228507	0.252703	-0.118168	0.370364	0.440597	0.000726177	-0.000726177	-0.337316	0.237046	-0.398178	-0.588583	0.260331	-0.406481	0.0493683	-0.395641	0.206725
ACC_pS79	1.65249	-0.127958	0.586218	0.921044	0.642577	0.655532	1.96775	0.127958	-0.59286	0.135065	0.375102	-0.15695	-0.608611	-0.264596	-0.371229	-0.411825	-0.474227	-0.209254
ADAR1	-0.10285	0.198993	-0.314596	-0.187237	0.00100168	0.010819	0.251106	0.0876533	-0.265047	0.0462459	-0.00100168	0.446628	-0.0609179	-0.265457	0.061773	0.137755	-0.175884	-0.264921
Akt	0.0184887	-0.784972	0.12233	0.0612031	0.100579	0.160415	-0.0275859	-0.750882	-0.627257	-0.4134	-0.293183	-0.0856922	-0.530138	0.00816344	0.061147	-0.00816344	0.0150443	0.225667
Akt3	0.0891113	0.306737	-0.307793	0.0217615	0.0540707	0.417016	0.00149122	0.0692029	-0.0952751	-0.00149122	0.27734	0.193011	-0.501233	-0.392727	-0.184968	-0.0534176	-0.379076	-0.0913646
Akt_pS473	-0.376503	-0.189397	0.38336	0.0882865	0.0730267	-0.0350159	-0.316964	-0.254703	0.335726	0.499953	0.138825	0.455061	-0.260316	-0.312846	0.379358	-0.278442	0.0350159	-0.29201
Akt_pT308	-0.134564	-0.0315094	0.122703	-0.0498016	0.0786568	-0.0900045	-0.0577997	-0.0333124	0.100222	0.22811	0.110413	0.199665	-0.0353303	0.0132591	0.282863	-0.103812	0.0483003	-0.0132591
AMPK-a2_pS345	-0.0298585	0.126841	-0.0139424	0.313996	0.0279867	0.2417	-0.114619	-0.00146111	0.656714	0.349333	0.238792	0.0390739	-0.165993	-0.179823	-0.13138	-0.0978937	-0.111914	0.00146111
AMPKa	-0.0525235	-0.138225	-0.0285858	0.0857359	-0.0312571	0.0163138	-0.0513815	-0.116923	0.0701948	0.133435	0.0748766	0.148229	-0.127085	-0.0483797	-0.00944613	0.00944613	0.0626654	0.170645
AMPKa_pT172	0.448179	0.0893069	-0.0818066	-0.0438922	0.0513823	-0.0317591	0.397	0.236593	-0.303886	0.469965	0.349381	0.125959	-0.205722	0.0317591	-0.462495	-0.248661	-0.283261	-0.31346
Annexin-I	-0.0705341	-0.0103774	-0.117908	0.0177555	-0.0826402	-0.0402686	-0.478991	-0.307879	0.204563	0.0103774	-0.126548	-0.283132	1.09402	0.225815	0.181106	0.24655	0.312164	0.261456
Annexin-VII	-0.173731	-0.0883023	0.149955	-0.00329078	0.24591	-0.0535637	-0.124154	-0.103071	0.185137	0.0944493	0.0205223	0.171497	-0.0220443	-0.132681	0.309152	-0.0361544	0.625062	0.00329078
AR	-0.0476618	0.0427098	0.0757481	0.0911457	-0.0913905	-0.00795403	-0.0323442	0.0380205	0.190367	0.0633166	0.0212322	-0.0558872	-0.0365772	0.0468855	-0.31107	-0.0439946	-0.326492	0.00795403
ARID1A	0.420512	0.447514	-0.682812	-0.249911	-0.446986	-0.084431	0.305373	0.592562	-0.242135	-0.394542	0.084431	-0.368483	0.763017	0.454833	-0.191821	0.408296	-0.272879	0.281176
Atg3	0.0683794	-0.211616	0.155127	0.115026	0.0480443	0.103433	-0.0106608	-0.346672	0.00185709	-0.0259138	-0.0821898	-0.0311134	-0.308518	-0.0114618	-0.00185709	0.0658329	0.0615378	0.183655
Atg7	-0.0657168	-0.282192	0.284047	0.229117	0.232536	0.161014	-0.0728996	-0.324588	0.00571669	-0.00571669	0.0313056	0.151668	-0.622711	-0.26051	0.0641396	-0.123823	0.0424595	-0.022179
ATM	0.865349	-0.20453	-0.355046	-0.102013	-0.322959	-0.661067	0.646904	-0.110901	-0.145434	0.0801905	0.110394	-0.321419	0.170138	1.35809	0.287438	-0.0801905	0.22132	0.447872
ATM_pS1981	0.0672925	0.107264	-0.0059885	0.163524	-0.0768469	0.00270676	-0.00270676	-0.100337	0.337539	0.215933	0.0507914	-0.0970854	-0.0216359	0.0356152	-0.0488785	-0.0665167	-0.0475151	0.091265
ATRX	0.304438	0.402354	-0.198743	-0.090202	0.00512412	-0.0648876	0.271741	0.379592	-0.102142	-0.073242	-0.391986	-0.132207	0.445044	0.326916	-0.00512412	-0.188859	0.184063	0.138854
ATR_pS428	0.399754	0.233826	0.120883	0.0060115	-0.0593056	-0.230332	0.470008	0.435849	-0.0060115	0.165338	-0.184554	-0.0131667	0.408948	0.345951	-0.164793	-0.229821	-0.175668	-0.172604
Aurora-B	0.959536	0.804938	-0.0741656	0.00309607	-0.0523931	-0.154727	0.953313	1.12838	0.107873	0.0879463	-0.19061	-0.182705	1.48022	1.21579	-0.136055	-0.0547995	-0.0923455	-0.00309607
Axl	0.0191586	0.153479	-0.424455	0.0895468	-0.0191586	0.119447	-0.212644	0.0655272	0.372466	0.194949	0.13147	-0.0686508	0.511154	-0.844267	-0.54357	-0.17903	-0.823404	-0.291815
b-Actin	0.183442	-0.161849	0.338594	0.00688437	0.254485	-0.0568578	-0.00688437	-0.22332	-0.300488	-0.175196	-0.261604	-0.0942333	0.253598	0.15326	0.162478	-0.064714	0.139222	0.102861
b-Catenin	0.0819677	0.121438	-0.237882	-0.244875	-0.142124	-0.0954895	-0.0170639	0.125637	0.569961	-0.172337	0.713024	0.00533554	0.363121	-0.00533554	-0.225612	0.14588	-0.120265	0.118252
b-Catenin_pT41_S45	0.0261516	-0.0594549	-0.0753219	-0.0244844	-0.00471106	-0.0617258	0.131737	0.0115683	0.0117246	0.0190565	-0.0647194	-0.0497356	-0.0348114	0.00826789	0.00471106	-0.00516309	0.0765767	0.0388821
B-Raf	0.000824701	0.0613937	-0.0453788	0.0995629	-0.00632458	0.0636444	-0.1018	-0.000824701	0.163848	0.0445711	-0.0345194	-0.090904	-0.0765743	-0.00121387	-0.060267	0.00903483	0.0638049	0.104555
B-Raf_pS445	-0.120408	-0.68771	0.383873	0.378894	0.332278	0.344285	-0.219732	-0.74732	-0.22101	-0.0697547	-0.0360614	0.10325	-0.802578	-0.368715	0.0990122	0.0360614	0.0875121	0.217024
B7-H4	-0.194604	0.123542	0.183623	0.416601	0.109431	0.239467	-0.327153	-0.107122	0.721632	0.41649	0.167054	-0.00700666	-0.23168	-0.328101	-0.322569	-0.197808	-0.16312	0.00700666
Bad_pS112	0.0842298	-0.098719	0.0926295	-0.0209339	0.0283847	-0.0185674	0.268946	-0.200067	-0.187907	-0.188136	-0.167261	-0.105681	0.0254908	0.124382	0.0185674	-0.143828	0.0960611	0.0439962
Bak	-0.0750743	0.0107155	-0.188285	-0.128221	-0.136615	-0.111038	0.012197	-0.0107155	0.0678988	0.0642689	-0.0639765	0.0751197	0.0291081	0.0684614	-0.0399986	-0.052563	0.0890138	0.0143131
BAP1	0.264002	0.445277	-0.276019	-0.15016	-0.181696	0.0749389	0.272968	0.546264	-0.0922396	-0.109423	-0.0441669	-0.00642082	0.133638	0.135328	-0.0902494	0.186874	-0.219647	0.00642082
Bax	-0.110073	-0.369339	0.0647993	-0.00251737	0.15756	0.091261	-0.0323196	-0.19117	0.0593656	0.0115572	0.145206	0.00427474	-0.311871	-0.258573	0.00251737	-0.0838081	0.115033	-0.0111032
Bcl-xL	-0.0231051	-0.0109861	0.0109861	-0.0407315	0.0814666	0.156854	-0.139871	-0.110456	-0.0430628	-0.155849	0.0253614	-0.128254	0.235748	0.0754398	0.136665	-0.0157214	0.163609	0.0661056
Bcl2	0.578016	1.00172	-0.0795154	-0.00729756	-0.0548027	0.163362	0.416625	0.792374	-0.0850116	-0.196956	-0.270063	-0.297913	0.971373	0.779875	0.00729756	0.271077	-0.36217	-0.159782
Bcl2A1	-0.027686	-0.190825	0.122501	-0.044317	0.0446839	-0.0972974	-0.0967379	-0.248023	-0.163094	0.0937917	-0.131485	0.0680727	0.027686	0.0937869	0.136793	-0.10026	0.261614	0.118283
Beclin	-0.425607	-0.0379604	0.479118	0.0959927	1.09794	0.714197	-0.530528	-0.335398	-0.0537637	0.229983	0.0132467	0.885622	-0.611593	-0.594152	0.764431	-0.0132467	0.704223	-0.271762
Bid	-0.0315079	-0.0685616	0.0124004	0.0130013	-0.0271682	-0.033687	-0.0340106	-0.0344184	0.0312636	0.0249936	-0.0124004	-0.0180427	0.127404	-0.0574001	0.0701811	0.013461	0.166609	0.112683
Bim	-0.433505	-0.0831035	-0.161272	-0.0450558	-0.0609668	-0.011679	-0.323994	0.011679	0.758698	0.113301	0.394767	-0.048057	0.197508	-0.136856	0.184645	0.41525	0.48777	0.30116
BiP-GRP78	-0.263414	0.125295	-0.107352	0.0297349	0.00750108	0.201791	-0.309699	-0.00908728	0.201106	-0.0035523	0.0688169	-0.0957665	-0.218646	-0.362794	0.00367393	0.0035523	0.0952976	-0.116817
BRD4	0.987593	1.25572	-1.49656	-1.00241	-1.2638	-0.498361	1.3014	1.5117	-0.0868621	-0.493067	0.0868621	-0.839727	1.39472	1.48864	-0.484435	0.517937	-0.470106	0.282979
c-Abl	-0.0421459	-0.222116	-0.238255	-0.0898126	-0.430188	-0.2374	0.0218167	-0.162019	0.289901	0.187535	0.186132	-0.00920019	0.0628441	0.043445	-0.025855	0.170739	0.00920019	0.283007
c-IAP2	-0.20747	0.118795	0.0600058	0.165432	0.0578935	0.0842679	-0.253504	-0.0159487	0.386579	0.15138	0.0564346	0.0159487	-0.211214	-0.361495	-0.200491	-0.0725652	-0.147722	-0.100727
c-Jun_pS73	0.0978149	0.081956	-0.121853	-0.0270732	-0.074953	-0.13952	0.0197442	0.0747183	-0.0720637	-0.0435646	-0.169916	-0.0947797	0.459659	0.0687539	0.148795	0.0322097	0.253762	-0.0197442
c-Kit	-0.148111	0.0951129	-0.0877199	0.331357	0.0288325	0.456114	-0.081132	0.309042	0.562826	-0.0288325	0.633316	-0.0711621	-0.167095	-0.24536	-0.5104	0.301658	-0.35482	0.442157
c-Met	-0.345882	-0.218487	0.390355	0.118253	0.201925	0.256629	-0.298186	-0.185133	-0.107751	0.0484677	0.0258138	0.54241	-0.235743	-0.321733	0.0422783	-0.0258138	0.0485355	-0.251539
c-Met_pY1234_Y1235	-0.00564096	0.17349	-0.159953	-0.0587452	-0.00371951	0.174634	0.109645	0.253487	-0.120173	0.00787258	0.00371951	0.200865	-0.0423446	-0.0320196	0.0912562	0.366839	-0.0548595	-0.0518859
c-Myc	0.849194	0.805105	-0.0545623	-0.108262	-0.175277	-0.296182	1.19267	1.10664	0.167769	-0.0510578	0.0128531	-0.146844	1.35041	0.95431	-0.021418	-0.0904229	0.179808	-0.0128531
C-Raf	0.156815	-0.166562	-0.163169	-0.454408	-0.160782	-0.426047	0.284405	0.0984829	-0.111883	-0.289452	-0.0793072	-0.297838	0.0807744	0.232115	0.0793072	0.174799	0.0895199	0.0887008
C-Raf_pS338	-0.0327502	-0.0397436	0.0722801	-0.0174693	0.0112943	-0.00273229	0.0636595	0.0534734	-0.0226708	-0.0743551	-0.00302147	-0.0693055	0.0862602	-0.0294392	0.131594	0.0545124	0.195916	0.00273229
Caspase-3	-0.0954894	-0.0218028	-0.073806	0.213171	-0.0948914	0.335229	0.0105848	0.0117415	0.210107	-0.00627053	-0.0125141	-0.0681047	-0.0235235	-0.0236738	0.00627053	0.0705254	0.0948097	0.128623
Caspase-7-cleaved	-0.423149	-0.323087	-0.140186	0.325886	-0.0465302	0.505894	-0.411778	-0.363949	0.0681521	-0.00712607	0.0485957	0.00712607	-0.450695	-0.466432	0.176036	0.164243	0.194503	0.225759
Caspase-8	-0.130938	-0.177957	0.169147	-0.0628123	0.0659365	0.135784	-0.0591341	-0.100912	-0.026966	0.0433105	0.0293812	0.337831	-0.0264758	-0.101163	0.0372421	0.0264758	0.15853	-0.101439
Caveolin-1	0.1553	0.171861	-0.410645	0.135783	-0.032783	0.032783	-0.0959825	0.0695984	0.401022	0.167982	0.208557	-0.188776	0.82044	-0.730662	-0.412205	-0.264958	-0.453373	-0.280593
CD171	0.126811	-0.126811	0.832228	0.720271	0.93599	1.03042	-0.66857	-0.560968	0.612277	0.820607	0.686366	0.668176	-1.16943	-1.87005	-0.975257	-1.49816	-0.99538	-1.51614
CD26	-0.170475	-0.18458	-0.137296	-0.198333	-0.13131	-0.281629	0.229056	-0.0436068	0.360128	0.80435	0.538552	0.7247	-0.0129977	0.0129977	0.265754	-0.0356723	0.231919	0.106818
CD29	-0.249896	0.083621	-0.146899	0.0523012	-0.0733071	0.00531087	-0.186841	0.133091	0.214092	0.00680307	0.0202872	-0.151192	0.241822	-0.152374	-0.00531087	0.108908	-0.162177	-0.065858
CD31	-0.253172	0.252196	-0.115299	0.019284	0.000491145	0.218875	-0.304827	0.0714672	0.160521	0.0573789	-0.000491145	0.239896	-0.331575	-0.483407	-0.0305614	0.0498602	-0.187256	-0.231516
CD44	-0.379516	-0.261393	0.258741	-0.0408185	0.585991	0.259196	-0.531893	-0.470499	0.201521	-0.139197	0.344465	0.0408185	0.12787	-0.487587	0.229273	-0.438695	0.435514	-0.260444
CD49b	-0.0564459	0.0808492	0.14049	-0.0153156	0.0378975	-0.141895	-0.107609	-0.00882201	-0.0219188	-0.020263	-0.131151	0.113978	0.196984	0.0435845	0.00882201	-0.0254506	0.106788	0.0577682
cdc25C	0.627192	0.196611	0.0296176	0.0430086	-0.0955759	-0.167275	0.583862	0.248813	0.00701615	-0.00701615	-0.296109	-0.164803	0.391895	0.785761	-0.144957	-0.281615	-0.166701	-0.190857
Cdc2_pY15	0.175005	-0.0761289	0.201057	0.167743	-0.317035	-0.40016	0.515152	0.164209	0.0761289	0.719041	-0.529108	-0.351901	0.220106	0.479723	-0.128976	-0.269515	-0.473834	-0.644658
CDK1	1.15411	-0.0781944	-0.0246281	-0.319763	-0.374968	-0.575102	1.0836	0.481222	-1.2378	0.715984	-1.3275	0.0942842	1.21855	1.86063	0.376477	-0.724036	0.0246281	-0.864722
Chk1	1.02558	0.402945	-0.3058	-0.155945	-0.0473538	0.0380097	1.32411	1.00646	-0.512339	-0.112276	-0.264364	0.178247	0.916256	1.3069	0.129485	-0.0380097	-0.398221	-0.319643
Chk1_pS296	-0.00706104	0.051425	0.081007	0.123324	0.050818	0.00706104	0.146874	-0.0218029	0.242469	0.17368	-0.046102	0.0203816	-0.0537845	-0.164144	-0.0561279	-0.0945821	-0.0680775	-0.0477495
Chk2	0.58629	0.171918	-0.173274	-0.192854	0.0476315	0.150766	0.607754	0.142093	-0.502529	-0.0207761	-0.241401	0.173882	-0.379932	0.0122937	0.0225027	-0.0122937	-0.188502	-0.176395
Chk2_pT68	-0.0624535	0.129075	0.118757	-0.0340794	0.280366	-0.0812782	1.40859	0.0663813	0.0850277	0.19713	-0.0208041	0.00036784	-0.0986151	-0.159711	-0.0564071	-0.00036784	0.0207928	-0.0321778
Claudin-7	-0.130192	0.0485794	0.108162	0.171079	0.0540186	0.0396606	-0.113821	0.00737394	0.302015	0.246613	0.023674	-0.00737394	-0.116055	-0.205147	-0.17094	-0.0771484	-0.151257	-0.0269944
COG3	-0.0976067	-0.236933	0.298738	0.134393	0.182081	0.121355	-0.115272	-0.343709	0.0939102	0.0545715	-0.0545715	0.0911387	-0.367401	-0.239318	0.122843	-0.179662	0.290347	-0.0736327
Collagen-VI	-0.184609	-0.170711	0.478449	-0.0660754	0.0518287	-0.208513	0.0513561	-0.0628375	-0.0513561	0.0563102	-0.152806	0.358293	0.175739	-0.0822155	0.369569	-0.105122	0.591695	0.0659644
Connexin-43	-0.0024378	0.368045	0.156195	0.353222	-0.235066	0.234851	-0.332076	0.0024378	0.613189	0.359679	0.260539	0.0194731	-0.44241	-0.625878	-0.424994	-0.0642092	-0.381797	-0.219985
Cox-IV	-0.40013	-0.0663194	-0.123167	0.346874	-0.119934	0.109591	-0.361709	0.0663194	-0.206412	0.367629	-0.272416	0.738667	0.151046	0.300133	0.425976	-0.162275	0.155482	-0.245569
Cox2	-1.2668	-0.941824	-0.0386088	0.341322	0.513744	0.311314	-2.13776	-2.18271	0.159318	-0.345511	0.0386088	-0.0913951	-0.244819	-0.510449	0.452831	1.00252	0.78097	0.772227
Creb	-0.191588	0.106669	-0.0357847	0.257756	0.0761935	0.26538	-0.214394	0.0094812	0.668523	0.224516	0.217606	-0.021997	-0.200164	-0.425424	-0.188707	-0.0094812	-0.111672	0.0229018
Cyclin-B1	0.751647	0.0859832	-0.00241207	-0.373959	-0.0324687	-0.44412	0.724676	0.436501	-0.99445	-0.131206	-0.985914	0.00241207	0.89191	1.31171	0.439354	-0.446673	0.186958	-0.645586
Cyclin-D1	0.0468257	-0.0426428	0.070449	-0.146535	-0.0892772	-0.251568	0.14598	-0.0273315	0.0573358	-0.0330003	-0.0305736	-0.0927535	0.245162	0.106351	0.0596683	-0.125738	0.200864	0.0273315
Cyclin-D3	-0.0907082	-0.415251	0.119997	-0.00183168	0.0996836	-0.0897233	0.0612785	-0.270999	0.0893183	0.121561	0.00183168	0.266645	-0.130213	-0.106946	0.126244	-0.21669	0.221043	-0.0432361
Cyclin-E1	-0.0293501	-0.223092	-0.0665162	-0.0447214	0.0790572	0.231548	-0.0670058	-0.252687	-0.157802	0.0293501	0.0419932	0.313542	-0.0356647	-0.0675272	0.246446	0.0661003	0.384621	0.213299
Cyclophilin-F	-0.0235273	0.106111	-0.317345	0.0241017	-0.105709	0.42739	-0.279443	0.20752	0.0235273	0.332404	0.289599	0.920293	-0.254541	-0.767413	-0.166643	0.362359	-0.276594	-0.13215
D-a-Tubulin	-0.343073	-0.334319	0.285742	0.145903	0.0669647	0.0307174	-0.272068	-0.332728	0.104508	0.238901	0.126373	0.253128	-0.238116	-0.246438	0.015282	-0.223662	-0.015282	-0.213932
DJ1	-0.20718	-0.726143	0.109247	0.0101375	0.219118	0.201811	-0.0101375	-0.579238	-0.452752	-0.158812	0.0756493	0.215582	-0.639739	-0.121601	0.239812	-0.0617381	0.210461	0.062012
DM-Histone-H3	-0.324982	-0.285847	0.471361	0.172972	0.241072	0.177325	-0.255369	-0.347432	-0.0311107	0.0893641	0.0311107	0.390689	-0.109219	-0.293556	0.119646	-0.161971	0.0464797	-0.231026
DM-K9-Histone-H3	-0.0556152	-0.0899996	0.0128704	-0.037823	-0.0151018	0.0629824	0.00786098	-0.0603728	0.0747474	-0.00786098	0.154758	0.0193611	0.173521	-0.0153347	-0.0309433	0.138676	-0.0287499	0.0400347
DUSP4	3.13144	1.82197	-0.241607	-0.024458	-0.391931	0.0320124	3.39925	2.0918	0.295834	0.024458	-0.124467	-0.463904	2.47467	3.18075	-0.816458	-0.515912	-0.776181	-0.607801
E-Cadherin	0.367483	0.831126	-0.0340676	0.547597	0.172072	0.560297	-0.202775	-0.0493893	0.475045	0.202914	0.21121	-0.0447753	-0.510291	-0.30135	-0.411696	0.0162187	-0.377828	-0.0162187
E2F1	-0.123109	0.140394	-0.11203	-0.0680371	0.017899	0.152914	-0.0918379	0.11965	0.0839481	-0.00921606	0.00921606	0.0834833	-0.041018	-0.152863	0.0833617	0.124683	-0.0357381	-0.0999927
eEF2	0.33945	-0.330507	0.0680027	0.118571	-0.0226881	0.142016	0.424164	-0.0986102	-0.163921	-0.147902	0.137316	-0.0484359	-0.187902	0.214298	-0.1016	0.0226881	-0.128167	0.167849
eEF2K	0.505384	0.033721	0.163879	0.219923	-0.033721	0.104907	0.157956	-0.100358	-0.435838	-0.419496	-0.190713	-0.344877	-0.217342	0.614003	-0.101085	0.324101	-0.118134	0.337219
EGFR	-0.785769	-0.00626829	-0.467705	0.00626829	0.495072	0.388337	-0.108073	-0.112921	-0.463234	-0.0139499	0.148262	0.73552	-0.300153	-0.390563	0.683462	0.415045	0.272237	0.143508
EGFR_pY1173	-0.0346931	-0.0213238	-0.0141902	0.052232	-0.0879959	-0.0287595	0.0141902	0.0280046	0.0536032	-0.0156513	-0.0368565	-0.0943968	0.0250391	-0.0443592	0.045135	0.0492672	0.133874	0.106228
eIF4E	0.329593	-0.00716898	-0.237409	-0.270555	0.000323031	-0.130279	0.453264	0.185195	-0.343687	-0.254877	-0.0174636	-0.000323031	0.133406	0.314497	0.000890396	-0.171937	0.147169	0.0471365
eIF4E_pS209	0.246147	0.0133009	0.0125609	-0.147985	-0.0077546	-0.255923	0.308776	0.0553115	-0.0468367	-0.120063	-0.199789	-0.154906	0.212335	0.201966	-0.268909	-0.361352	0.0135352	0.0077546
eIF4G	0.534637	0.329512	-0.821588	-0.529501	-0.567928	-0.0225275	0.63614	0.71862	-0.361711	-0.453107	0.095361	-0.0710441	0.0512874	0.445713	-0.243177	0.0225275	-0.248784	0.162457
Elk1_pS383	-0.0635339	0.0200914	-0.0567716	-0.00279844	-0.127527	0.0580922	-0.0999206	0.1328	0.13169	-0.0416581	0.00725956	-0.109654	0.202038	0.0182364	-0.0926515	0.00279844	-0.0541045	0.0680714
EMA	0.183663	0.0141819	0.0282206	-0.149494	0.165077	0.0265851	-0.0649037	-0.0757577	-0.0425504	-0.0141819	-0.0961149	0.0668509	0.12584	-0.392352	0.268834	0.0196157	-0.0191602	-0.223043
ENY2	0.0992108	0.134008	-0.0890697	-0.0432414	-0.156559	0.0443799	0.123957	0.182321	-0.0154669	-0.27196	-0.143233	-0.189326	0.281178	0.207273	-0.119925	0.156837	-0.0886767	0.0154669
ER	-0.161248	0.204242	-0.00877653	0.266699	-0.0838014	0.23286	-0.329378	0.0580535	0.414573	0.255784	0.112041	0.118217	-0.228401	-0.260661	-0.285451	0.00877653	-0.24785	-0.104239
ER-a_pS118	-0.107641	-0.026454	0.046322	0.0548246	-0.160263	-0.0306694	-0.00551331	0.0599327	0.1667	0.0685345	0.0684034	0.0168151	0.0454858	-0.0450391	-0.239394	-0.0755384	-0.0515008	0.00551331
ERCC1	0.173591	0.106972	-0.191427	-0.34406	-0.0945405	-0.122959	0.20382	0.218264	-0.401793	-0.342367	-0.123551	-0.152232	0.0646819	0.158722	0.0954585	0.092307	0.0215715	-0.0215715
ERCC5	0.362365	0.181246	-0.000907655	-0.132941	-0.027799	-0.167186	0.228416	0.136308	-0.167364	-0.0299121	-0.011655	-0.0473016	0.120262	0.170816	0.0709107	-0.0611967	0.223732	0.000907655
Ets-1	0.0329275	-0.231988	0.196332	-0.127699	-0.179821	-0.273127	0.0593938	-0.121464	0.0753545	-0.10815	0.174843	-0.232442	0.33813	0.153788	-0.0329275	-0.143914	0.211557	0.0635889
FAK	-0.113935	-0.0597951	0.419979	0.129307	0.543245	0.160409	-0.229775	-0.238562	-0.113033	-0.0757806	-0.236847	0.174434	0.000139204	0.0263488	0.536296	-0.000139204	0.853254	-0.00456569
FAK_pY397	-0.13854	0.25564	0.0116867	0.238203	-0.0116867	0.107315	-0.247013	0.0877794	0.413345	0.267612	0.15358	0.0633641	-0.135919	-0.367172	-0.31225	-0.143348	-0.26922	-0.142385
FASN	0.632063	-0.0137461	-0.407575	0.257138	-0.428269	0.428926	0.3033	0.0137461	-0.0891662	-0.517481	0.117104	-0.45977	-0.568501	0.10444	-0.625656	0.10472	-0.689619	0.206994
Fibronectin	-0.0695169	-0.112601	-0.29316	0.0380986	0.0515466	0.0561234	-0.0337886	0.0337886	0.0901877	-0.0425118	-0.0385433	-0.13157	0.396954	0.112401	-0.05886	0.154942	-0.196774	0.0652889
FoxM1	1.67908	0.872846	-0.0375576	-0.0288404	-0.256071	0.0288404	1.82191	1.62581	-0.0641135	0.793237	-0.240083	0.197121	1.13312	1.65272	-0.221746	-0.182944	-0.286049	-0.151697
FoxO3a	-0.117517	0.0172123	-0.0116007	0.171976	-0.0202742	0.0429666	-0.123023	0.0116007	0.282587	0.118312	0.0963891	-0.0335575	-0.0693893	-0.0864978	-0.118456	0.0487625	-0.0401235	0.112786
FoxO3a_pS318_S321	-0.0389738	-0.11517	0.133073	0.0317653	0.0626615	0.0110895	-0.0645244	-0.111397	0.00783235	-0.00783235	-0.0126221	-0.156397	-0.00959302	0.159284	0.11861	-0.0228733	0.295154	0.037847
FRA-1	0.232964	-0.138967	0.105621	-0.104485	-0.109789	-0.281915	0.356642	0.0369517	-0.0655777	-0.0571091	-0.128735	-0.0679627	0.873254	0.412187	0.0276004	-0.0276004	0.23668	0.158866
G6PD	-0.0456222	0.00787123	0.100747	0.19267	0.0407836	0.0699707	-0.149566	-0.139222	0.36261	0.155082	-0.00620602	-0.0431726	-0.0481312	-0.0753414	-0.0273759	-0.0123873	0.00620602	0.109043
Gab2	0.340352	-0.043918	-0.814098	-0.356807	-0.677861	-0.255435	0.397485	0.043918	-0.449455	-0.436913	-0.350709	-0.444962	0.796981	1.37005	0.385703	0.918472	0.399928	1.10601
GAPDH	0.669773	-0.738644	0.0588056	0.366256	-0.113117	0.997237	0.519753	-0.653806	-0.664893	0.585155	0.134364	1.3361	-1.23165	-0.325318	-0.639811	0.0145055	-0.759014	-0.0145055
GATA3	-0.0551862	0.197003	-0.0118899	-0.0291744	0.179691	0.108714	-0.128248	0.046324	0.0618441	0.0842965	-0.0922892	0.0586793	0.0213301	-0.179525	-0.0115428	0.0115428	-0.0979053	-0.0424347
GCLM	0.0331849	0.0379101	0.0335846	0.0475573	0.000880451	-0.0748424	-0.00770566	-0.0416053	0.202776	0.114027	-0.0696724	-0.0694275	0.0813916	0.0239979	-0.0866267	-0.0923317	-0.000880451	-0.00304427
GCN5L2	0.171179	0.397599	-0.214719	-0.234938	-0.231327	-0.266414	0.282624	0.452954	0.0359671	-0.00347193	0.0657119	-0.117268	0.45135	0.31048	-0.206563	-0.108945	-0.0452143	0.00347193
Glutamate-D1-2	-0.159461	-0.146314	0.197317	-0.0170209	0.0605725	-0.209575	-0.0709024	-0.0793395	0.15762	0.0604248	-0.0509471	0.0449892	0.0677061	0.0170209	0.143122	-0.220491	0.253261	-0.115169
Glutaminase	0.503839	0.797951	-0.237886	-0.0734185	-0.194773	-0.104988	0.538401	0.749627	-0.0332149	-0.311407	-0.0521642	-0.372524	1.00288	0.729015	-0.168101	0.252443	0.0332149	0.227253
Granzyme-B	-0.197923	-0.528929	0.287499	0.0528389	0.283555	0.0516027	-0.148832	-0.460877	-0.128115	0.102589	-0.0627856	0.275319	-0.498166	-0.164569	0.16765	-0.0516027	0.170909	0.200986
GSK-3a-b	0.0349303	0.00379422	-0.393982	-0.270562	-0.00379422	0.470862	0.190346	0.205389	-0.424008	-0.222441	0.150918	0.365723	-0.371766	-0.21783	0.0562357	0.357715	-0.391647	-0.0248432
GSK-3a-b_pS21_S9	0.18995	-0.119068	0.454777	0.160929	0.308117	-0.067927	1.03472	-0.0587681	-0.0791986	0.0192527	-0.0192527	-0.0640011	-0.172315	-0.0728541	0.0470627	-0.0525497	0.0809136	0.0411854
Gys	0.037868	-0.5456	0.566464	0.615353	0.793479	0.541533	-0.297645	-0.6752	-0.265116	0.307806	-0.037868	0.497556	-1.22104	-0.659052	0.336779	-0.285904	0.313853	-0.159928
Gys_pS641	-0.12617	-0.524559	0.589519	0.480119	0.660155	0.331876	-0.210106	-0.559266	-0.18346	0.495968	0.287762	0.463385	-0.932783	-0.765724	0.137963	-0.379779	0.12617	-0.269789
H2AX_pS140	-0.126755	-0.038782	0.282506	0.143521	0.22213	0.328345	-0.166588	-0.137675	0.00806651	0.138601	0.00742554	0.341334	-0.265658	-0.23702	0.066926	-0.00742554	-0.0916712	-0.112626
HER2	-0.0580266	0.435874	-0.169369	0.19663	-0.00824554	0.54525	-0.109077	0.406948	0.551078	0.0603264	0.049218	0.00824554	-0.216675	-0.405503	-0.250431	0.171466	-0.360793	-0.118404
HER2_pY1248	-0.116084	0.152494	-0.0416798	0.263722	0.165463	0.125132	-0.127634	0.0576364	0.41236	0.211064	0.0596314	0.0416798	-0.270564	-0.0741602	-0.283248	-0.0785625	-0.252475	-0.0637657
HER3	0.197931	0.0385059	-0.230376	-0.187232	-0.237905	-0.154473	0.432727	0.371905	-0.114036	-0.233241	-0.102645	-0.221238	0.676143	0.473931	-0.0161457	0.0161457	0.135944	0.114192
HER3_pY1289	0.0189838	-0.00542306	-0.00328549	0.00820729	-0.0140497	0.0113401	-0.0858597	-0.0638521	0.00159127	-0.0719191	-0.0833498	-0.0691916	0.249396	0.169401	-0.00159127	0.080484	0.0464338	0.113208
Heregulin	-0.116615	-0.0131157	0.043104	-0.00515456	-0.0327925	0.0134509	-0.0593227	0.0877004	0.0460376	0.0330898	-0.00217854	-0.0441643	0.0501289	-0.0585674	0.0577031	-0.011292	0.0848829	0.00217854
HES1	1.04257	1.03182	-0.450146	-0.25495	-0.462244	-0.293137	1.63615	1.53679	0.2051	0.096892	0.160948	-0.096892	1.44029	0.963322	-0.588044	-0.443473	-0.597424	-0.439249
Hexokinase-II	0.332586	0.0830743	0.00957984	-0.129382	-0.125312	-0.174366	0.335386	0.296366	-0.079583	0.310803	-0.175743	0.0142993	0.565457	0.51674	-0.0329481	-0.05791	-0.00957984	-0.0194044
Hif-1-alpha	0.319656	0.174102	-0.252738	-0.256415	-0.270138	-0.238168	-0.179881	0.0324896	0.200389	0.263118	-0.0324896	-0.239661	1.57565	1.13948	-0.151514	0.577434	-0.730547	0.0561458
Histone-H3	-0.0140924	-0.0581539	-0.135231	0.0862323	-0.0396634	0.506679	0.169386	-0.0519394	0.0642372	-0.358473	0.761699	-0.121276	0.981673	0.0140924	-0.230402	0.589952	0.0189157	-0.172632
HSP27	-0.226011	-0.297853	0.336415	0.0494006	0.205349	-0.0945729	-0.443705	-0.392002	0.143561	0.107417	-0.0391562	0.185189	-0.199827	-0.328786	0.251144	-0.123882	0.495193	0.0391562
HSP27_pS82	0.206547	-0.685082	0.114812	0.0418376	0.107908	-0.071033	0.141496	-0.760928	-0.517078	-0.614853	-0.748629	-0.806388	-0.163367	0.283388	0.0893756	-0.0418376	0.269259	0.250398
HSP70	0.0695119	0.0631914	-0.0551352	-0.0199881	0.137445	-0.000807594	0.157564	0.120261	0.133803	-0.0407652	-0.0433567	-0.0667329	0.108015	0.0679594	-0.0961643	0.000807594	-0.0059326	-0.00964452
IGF1R_pY1135_Y1136	-0.0926525	-0.157808	-0.00212537	0.00212537	-0.0940211	-0.128886	-0.0148726	-0.0169162	0.136365	0.0656053	-0.0746009	-0.0901672	0.0609983	0.0520085	0.0823109	0.00478334	0.211555	0.201389
IGFBP2	0.0703901	0.184873	-0.126556	0.127712	-0.0164832	-0.0253881	0.760712	1.16775	0.309226	0.258428	-0.0445277	0.0531945	0.0164832	-0.163674	-0.292421	-0.188273	-0.206272	-0.0569398
IGFRb	-0.125857	0.386823	-0.896275	-0.836519	-0.759071	-0.673514	0.365056	0.786817	0.131433	-0.362885	0.0212115	-0.741995	0.60119	0.283632	-0.0357579	0.228092	0.0254016	-0.0212115
INPP4b	0.109719	0.12251	-0.146314	0.000599829	-0.00922848	-0.00148893	0.0965209	0.0944323	0.19289	-0.0127355	0.0205383	-0.201624	-0.197343	-0.122269	-0.131081	-0.000599829	0.00347355	0.0572763
IR-b	-0.0311662	0.456396	-0.210671	-0.0491218	-0.149752	-0.11738	-0.169341	0.168589	0.0732592	-0.0546788	-0.137193	-0.238226	0.227274	0.0402514	0.0325404	0.243467	0.0311662	0.234831
IRF-1	0.00450826	-0.00742147	0.144498	-0.060887	0.0459371	-0.168749	-0.0808678	-0.0267644	-0.0545849	0.0183958	-0.145321	-0.00450826	0.269881	0.142789	0.15019	-0.0770105	0.321683	0.0620313
IRS1	-0.135058	0.0139001	0.16555	0.076503	0.0293303	-0.0030686	-0.201986	-0.129143	0.0558751	0.0636144	-0.11522	0.0030686	-0.170893	-0.211372	0.0155392	-0.0357612	0.0155966	-0.0608095
Jagged1	-0.138517	0.176852	-0.50203	-0.00414387	-0.454141	-0.111188	-0.384731	-0.175614	0.369385	0.134662	0.113553	0.00414387	0.0901834	0.197347	-0.611326	0.104089	-0.587359	0.109303
Jak2	0.106023	0.200583	-0.278464	-0.103081	-0.258641	-0.0965326	0.197529	0.172106	0.0578509	-0.150775	0.0457349	-0.405422	0.151629	0.124165	-0.398023	-0.0457349	-0.280047	0.0515586
JNK2	0.0194844	-0.16725	0.0750336	0.0802535	0.144978	0.0910695	-0.210412	-0.280904	-0.107893	-0.038734	-0.184939	-0.0704124	-0.301333	-0.0194844	0.223249	0.0785861	0.200862	0.223264
JNK_pT183_Y185	0.00736442	-2.8788e-05	0.0904996	-0.0397859	2.8788e-05	-0.0935401	0.00924163	0.122962	-0.0209381	-0.0860669	-0.0551872	-0.0228844	0.0775926	-0.0747711	0.015923	0.000964798	0.0545463	-0.00591142
LC3A-B	0.121259	0.00403038	-0.00831445	-0.0943688	0.336659	0.42966	0.125751	-0.00403038	-0.49731	-0.277292	-0.20347	-0.0891036	0.253124	-0.051148	0.234547	0.591075	-0.131407	0.150131
Lck	-0.00878656	0.185799	-0.165142	0.0376271	-0.0864807	0.0257292	0.00591885	0.155381	0.0678929	-0.0868157	0.0158053	-0.128912	0.131521	-0.149273	-0.298227	0.016297	-0.25082	-0.00591885
LDHA	0.0223718	-0.553115	0.231727	-0.0239453	-0.0788979	-0.0223718	-0.333332	-0.866828	-0.346824	0.426572	-0.138545	0.445327	-0.147885	0.357357	0.141164	0.173878	0.0307486	0.381764
LRP6_pS1490	-0.184319	0.137611	0.0228009	0.26173	0.0415619	0.142628	-0.266413	-0.0228009	0.600165	0.245993	0.19753	0.0232681	-0.166313	-0.439339	-0.221793	-0.209639	-0.150001	-0.16718
MAPK_pT202_Y204	0.0923776	0.116297	0.0819861	0.014006	0.0118051	-0.0981223	0.00338316	0.185619	0.118247	-0.00155978	-0.0611561	-0.0605256	0.00155978	-0.0382891	-0.0361219	-0.0793162	-0.0496064	-0.0415
Mcl-1	-0.421766	-0.106225	-0.154958	-0.0702766	-0.0021921	0.105442	-0.042215	0.102678	0.550409	-0.171923	0.498825	-0.011522	0.171776	-0.290623	0.0021921	0.246994	0.177625	0.150489
MCT4	0.572026	0.687966	-0.0124918	-0.0544405	-0.503766	-0.325425	-0.672452	-0.465772	-0.51167	0.0124918	-0.915394	-0.759293	2.24042	1.79757	0.348145	0.900532	0.56775	0.990827
MDM2_pS166	0.567823	0.186399	0.12284	-0.107271	0.0153674	-0.20308	0.891936	0.504051	-0.16066	0.0111568	-0.0742558	-0.108333	0.671162	0.47611	-0.0688804	-0.112395	-0.0111568	-0.0116609
MEK1	-0.02421	-0.394639	0.107437	-0.347871	0.170567	-0.235031	-0.0340508	-0.348783	-0.432416	-0.141854	-0.214598	0.106597	0.02421	0.330466	0.276452	0.154715	0.372406	0.29576
MEK1_pS217_S221	0.202681	0.121849	0.0551179	-0.025541	-0.00112566	-0.0620988	0.311193	0.0418208	0.0377714	-0.0615556	-0.0968685	-0.0937967	0.283416	0.223588	-0.126806	-0.107914	0.00112566	-0.0142967
MERIT40_pS29	-0.216814	-0.210553	0.0892498	0.166323	-0.0036566	0.0036566	-0.117815	-0.211563	0.283973	0.134431	0.0719058	0.0685732	-0.243513	-0.230012	-0.0178749	-0.112068	0.00892196	0.0107696
Merlin	0.156464	0.267426	-0.438162	-0.0969623	-0.385657	0.0337378	0.190585	0.195583	-0.120758	-0.125264	0.00762363	-0.248278	-0.000105249	0.179442	-0.0882106	0.12691	-0.387458	0.000105249
MIF	-0.134282	-0.396631	0.129131	-0.0255788	0.111217	0.0255788	-0.175693	-0.362973	-0.418765	0.108749	-0.137092	0.488251	-0.325094	-0.0775501	0.397613	0.124527	0.318371	0.0683382
MIG6	-0.1065	-0.0374915	0.210244	-0.05111	-0.000598881	0.0656999	-0.0456604	0.0359396	-0.161763	0.0301653	0.000598881	0.28886	0.105608	-0.0148019	0.0412457	-0.0418536	0.104595	-0.159735
MMP2	-0.220464	0.0172786	-0.0942656	-0.0973238	-0.056077	-0.0269133	-0.0519386	0.105255	0.274538	-0.0172786	0.0741356	-0.0198481	0.0719022	-0.0767432	0.0928735	0.0641568	0.251834	0.076267
Mnk1	0.26039	-0.238796	-0.221546	0.047019	-0.2577	0.109988	0.285433	-0.0820074	-0.0764071	-0.280682	-0.000243497	-0.144833	-0.0111871	0.360631	0.000243497	0.112705	0.12019	0.355931
MSH6	0.715239	0.32318	-0.117062	-0.00279291	-0.137042	-0.077429	0.825301	0.514143	-0.0681461	0.0852795	-0.179461	-0.242221	0.53599	0.714825	-0.175523	0.00279291	-0.19667	0.135296
MSI2	0.0727426	0.0150808	0.0185695	-0.00243659	-0.161307	-0.115924	-0.00888986	-0.099658	0.172164	0.143087	0.0335008	-0.199625	0.170422	0.00243659	-0.142077	-0.120336	-0.0218941	0.19505
mTOR	0.045283	0.143111	-0.236614	0.174152	-0.221765	0.1259	-0.145909	0.00270487	0.0169263	-0.0808543	0.239158	0.066369	-0.499553	-0.297436	-0.083237	0.19539	-0.277079	-0.00270487
mTOR_pS2448	0.0479728	0.0477543	-0.0492864	0.0429318	-0.120884	-0.0105695	0.205718	0.25628	0.0105695	0.0621551	0.523462	0.207156	-0.123247	-0.154969	-0.171889	-0.136178	-0.360739	-0.187366
Myosin-11	-0.0669622	0.0438817	-0.0339971	0.0557434	0.0316838	0.155992	0.116559	0.0604898	0.0797744	-0.0972099	0.159554	0.0521842	-0.232872	-0.240296	-0.133238	-0.0316838	-0.147622	-0.159142
Myosin-IIa_pS1943	0.84788	-0.546754	0.795443	0.483094	0.760206	0.00636646	1.16312	-0.800405	-1.01236	-0.165379	-0.412435	0.121803	0.083077	-0.271358	0.0570458	-0.420119	-0.00636646	-0.689178
Myt1	0.0123084	0.24527	-0.130749	0.267205	-0.0515506	0.221485	-0.0123084	0.430366	0.593719	0.368091	0.217384	-0.0181077	0.101321	-0.107735	-0.293345	-0.142301	-0.355692	-0.181889
N-Cadherin	-0.116969	-0.00112326	-0.0401986	0.127189	-0.0970395	0.00112326	-0.109515	-0.0518282	0.263182	0.0729658	0.0981885	-0.101818	0.0987601	-0.0577135	-0.0236918	0.0358914	0.0839286	0.0955353
N-Ras	-0.102141	0.106119	-0.176386	-0.156721	0.00538718	0.155758	-0.0471807	0.145994	0.0724218	-0.00538718	0.0133024	0.24762	-0.154245	-0.13497	0.0333259	0.137092	-0.0612213	-0.0616535
NAPSIN-A	-0.00488563	-1.76e-05	0.0146239	0.0229259	-0.045678	-0.0257061	0.00944908	-0.0779855	0.152597	0.0612632	0.0530239	-0.000561059	0.00131343	1.76e-05	-0.0677095	-0.0177727	-0.00682593	0.0214199
NDRG1_pT346	-0.250537	-0.580748	0.0632561	-0.0632561	0.0668785	0.290825	-1.32861	-1.12461	-0.802182	-0.363965	-0.47543	-0.262357	0.151188	0.121569	0.887161	1.01246	0.946983	0.901436
NDUFB4	0.0317318	0.227279	-0.255534	-0.0645451	0.0130394	0.172089	-0.15173	0.173798	0.0559807	-0.00593603	0.0277877	0.0393024	-0.198507	-0.234523	-0.00772091	0.00593603	-0.23232	-0.271264
NF-kB-p65_pS536	0.109201	-0.101206	0.130935	-0.0158381	0.139032	-0.112714	0.567941	-0.089049	-0.118837	-0.0262874	-0.0396313	-0.0993771	-0.0351366	0.0761645	0.101954	0.0158381	0.203775	0.0585951
Notch1	0.35163	0.172645	0.0434103	-0.243406	-0.0663958	-0.259607	0.605205	0.661908	-0.0959459	-0.0434103	-0.145327	-0.144346	0.661792	0.149535	0.0738461	-0.299308	0.140642	-0.226989
Notch3	0.012643	0.0999851	-0.142441	-0.143946	-0.21571	-0.256889	0.0974866	0.200288	-0.012643	0.0307492	-0.144705	-0.0366325	0.288888	0.113073	-0.133659	-0.0366107	0.0171756	0.0350611
41550	-0.0432589	0.157055	0.199843	0.525492	-0.0272149	0.339897	-0.178248	0.0521895	0.935301	0.454322	0.317266	0.0182409	-0.0440637	-0.237825	-0.268766	-0.080327	-0.0613189	-0.0182409
P-Cadherin	-0.619864	-0.430252	-0.162122	-0.345819	0.0626416	-0.135119	-0.590845	-0.230723	0.432555	-0.0626416	0.485996	0.202573	-0.0827015	0.210736	0.349242	0.412524	0.528988	0.399539
p16INK4a	0.14186	0.258952	-0.0716201	0.350181	-0.0649208	0.291815	-0.279665	0.00409234	0.465335	0.353375	0.152718	-0.00409234	-0.242306	-0.470262	-0.303395	0.114948	-0.29902	-0.156904
p21	0.1052	-0.17508	0.277386	-0.00485201	0.256954	-0.206088	0.0268225	-0.127736	-0.0978623	-0.0864645	-0.127973	-0.0267921	0.132314	0.116087	0.324183	-0.14774	0.742555	0.00485201
p27-Kip-1	-0.204755	-0.162465	-0.0738922	0.225103	-0.0468462	0.219264	-0.138867	-0.130811	0.392886	0.193139	0.28956	0.189176	-0.333635	-0.325634	-0.0629535	0.158468	0.0468462	0.233634
p27_pT198	-0.106541	-0.0939506	0.380407	0.174429	0.0204866	0.181534	-0.0663968	-0.0900118	0.0446044	0.131105	-0.0204866	0.33305	0.122493	-0.125482	-0.0728121	-0.0265027	0.114731	-0.106823
p38-MAPK	0.0847114	-0.701038	-0.0324766	-0.00519624	0.00519624	0.0549074	0.03929	-0.583707	-0.57292	-0.466026	-0.289147	-0.19236	-0.390263	0.151338	0.0921227	0.093853	0.112923	0.265393
p38_pT180_Y182	-0.109884	0.0856484	-0.0112588	0.150056	0.0112588	0.0153448	-0.0317705	0.0343526	0.340018	0.150061	0.0412576	0.0340687	-0.202355	-0.298755	-0.130543	-0.0863356	-0.21218	-0.0127405
p44-42-MAPK	-0.0239967	-0.677996	-0.00718072	0.030464	0.0867904	0.0280346	-0.00534343	-0.427933	-0.293571	-0.126366	0.00534343	0.167995	-0.415559	-0.0980323	0.412344	0.0490337	0.286434	0.217542
p53	0.0677497	0.152688	-0.361433	-0.278505	-0.0622362	0.0899918	0.265646	0.291863	-0.344452	0.0399668	-0.0399668	0.148605	-0.244599	-0.241696	0.0711165	0.190214	-0.147972	-0.306878
p70-S6K1	0.142547	-0.0555545	0.121876	-0.0113779	0.0113779	0.224999	0.153949	0.206869	-0.0147349	-0.0818843	-0.0684425	-0.0225681	-0.299919	0.508888	-0.107221	0.199372	-0.110529	0.669178
p70-S6K_pT389	0.214807	-0.172722	0.0873748	-0.107397	-0.00281677	-0.15126	0.151525	0.2485	-0.0345534	0.0846011	0.0542624	0.0594908	0.120901	0.00281677	-0.119867	-0.228914	-0.191826	-0.193516
p90RSK_pT573	0.576266	0.371627	-0.0179619	0.0410572	-0.0982222	-0.0820588	0.683077	0.220564	0.151189	0.0179619	-0.164515	-0.260171	0.414223	0.252219	-0.436215	-0.341258	-0.401367	-0.308639
PAI-1	-0.225632	-0.0698889	-0.025082	0.0393199	-0.0794489	-0.0302712	-0.139747	0.0232612	0.460441	0.232905	0.0129377	0.059454	-0.0129377	-0.178511	-0.0207513	0.0147439	0.0448075	0.104608
PAICS	0.269035	-0.333497	0.148367	-0.0329422	0.007679	-0.184445	0.238197	-0.301745	-0.329793	-0.0333874	-0.325805	-0.0825297	-0.007679	0.361924	0.236293	0.0161952	0.304007	0.282827
PAK1	-0.0727127	-0.0153041	0.270459	0.174536	0.156461	0.0153041	-0.340662	-0.290747	0.124774	0.197478	-0.183871	0.0197163	-0.367183	-0.108228	0.283957	-0.11349	0.396304	-0.0620037
PAK4	0.0923564	0.1148	-0.100047	0.0843767	-0.0796266	0.0528634	-0.088043	0.0516198	0.410245	0.150927	0.0519367	-0.101673	-0.0412135	-0.250012	-0.117404	-0.0610343	-0.0771265	0.0412135
PAR	-0.279163	-0.0587279	2.43056	0.20553	2.57528	0.221463	-0.162029	-0.291239	-0.183629	0.0587279	-0.239742	0.755314	-0.169433	0.278315	1.13876	-0.462051	1.64062	-0.1524
PARP1	0.329479	0.192891	-0.704925	-0.40156	-0.741764	-0.162501	0.410624	0.518837	0.156687	0.374562	0.0570574	-0.0644798	0.490112	0.599927	-0.905615	-0.0570574	-0.990746	-0.088843
PAX8	-0.0764162	0.158901	-0.00275763	0.25783	0.00911612	0.077481	-0.187499	-0.00212235	0.491946	0.287276	0.119791	0.00212235	-0.189449	-0.266755	-0.264125	-0.0955761	-0.18883	0.00331243
Paxillin	0.216412	-0.361614	0.668002	0.174661	0.56965	0.00629528	0.392472	-0.51187	-0.373813	-0.0925454	-0.180226	0.187089	-0.0128084	-0.0664826	0.374687	-0.00629528	0.182324	-0.0210278
PCNA	1.0084	0.366601	0.0521921	-0.134957	0.001322	-0.184125	1.11362	0.550129	-0.373869	-0.063788	-0.322975	-0.040799	0.739628	0.910868	-0.118012	-0.001322	-0.17394	0.0692722
PD-L1	-0.00362591	0.0900786	0.0436842	0.0266619	0.00362591	-0.116311	-0.0793234	-0.0468243	0.196109	0.0456428	-0.141341	-0.0341795	0.0966751	-0.012158	-0.0402117	-0.0939148	0.100519	0.0785115
Pdcd-1L1	-0.11264	0.184827	-0.182517	-0.0576721	0.0150561	0.317962	-0.100667	0.173534	-0.00815027	0.0387988	0.0205657	0.220108	-0.205803	-0.295335	0.00708522	0.124657	-0.00708522	-0.152913
Pdcd4	0.422056	0.48986	-0.716454	0.0768307	-0.243197	0.0460005	0.0420864	-0.0736976	-0.308312	-0.400698	0.193435	-0.416629	-0.360422	0.218622	-0.202521	0.267852	-0.0420864	0.620161
PDGFR-b	-0.0951863	0.91718	-0.00738842	1.1305	0.00738842	0.986691	-0.27319	0.648808	1.36415	0.966649	1.00488	0.0780088	-0.397377	-0.562199	-0.325111	-0.050707	-0.289452	-0.154956
PDHK1	-0.388275	-0.160375	-0.00701135	0.00701135	0.0407185	-0.100634	-0.551779	-0.367376	0.169785	0.572799	-0.0528351	0.0287471	0.157146	-0.0415686	0.0891137	-0.0352227	0.0385548	0.0789977
PDK1	-0.059905	-0.163915	0.214109	-0.00769332	0.178868	0.0262317	-0.0540648	-0.039833	-0.0451138	0.00769332	-0.132519	0.0270434	0.0181754	0.0121383	0.308776	-0.0656977	0.350922	-0.0692943
PDK1_pS241	-0.0972434	-0.320558	0.0190549	-0.132473	-0.0153534	-0.129473	0.0490332	0.0487367	-0.154146	0.0278743	-0.171856	0.168445	-0.250946	0.0139473	0.193915	0.0253621	0.124585	-0.0139473
PEA-15	-0.0120418	-0.421241	0.133569	-0.0367266	0.11368	0.0201057	0.0120418	-0.423003	-0.38955	-0.141578	-0.181872	0.0306063	-0.271583	-0.0574854	0.391111	0.0580416	0.391874	0.158728
PEA-15_pS116	-0.125478	0.13153	0.0436491	0.391152	-0.101583	0.284791	-0.204644	0.0387695	0.730227	0.399516	0.289723	0.0691528	-0.325594	-0.365566	-0.321914	-0.0923963	-0.188465	-0.0387695
PI3K-p110-a	0.0186017	-0.282718	-0.0186017	0.0689077	-0.155498	0.0190547	0.0702216	-0.266514	-0.122421	-0.293093	-0.105744	-0.212258	-0.20814	0.0868708	0.0310262	0.109966	0.135761	0.255382
PI3K-p110-b	-0.0139845	0.159423	-0.0156611	-0.0196619	0.0800348	0.119482	-0.204405	0.0740212	-0.0117151	-0.0763736	-0.0254715	0.0117151	-0.0624058	-0.108571	0.168124	0.266805	0.13047	0.0902123
PI3K-p85	0.0242448	-0.597017	-0.0242448	0.0462903	-0.0676863	0.189049	-0.0553774	-0.652788	-0.436661	-0.280671	-0.0499617	0.124867	-0.449345	0.334102	0.476562	0.257719	0.345823	0.395094
PKA-a	-0.0420887	0.0480966	0.411432	0.385455	0.207843	0.118243	-0.250334	-0.172328	0.654479	0.394097	0.168672	0.0251933	-0.062511	-0.302963	-0.0723623	-0.25384	-0.0251933	-0.0466059
PKC-a_pS657	-0.145588	0.0981233	0.521139	0.227426	0.362293	0.102366	-0.195659	-0.035919	0.181808	0.317759	0.035919	0.243657	-0.248403	-0.384411	-0.0769887	-0.110004	-0.0425971	-0.10765
PKC-b-II_pS660	0.49923	0.00283561	-0.00283561	-0.0629145	-0.13878	-0.401099	0.781337	0.137429	0.0288012	-0.136833	0.0657719	-0.119223	0.575068	0.386852	-0.218667	-0.27808	-0.151663	0.0107719
PKC-delta_pS664	-0.0524446	0.0864413	-0.0234581	-0.000923272	-0.0391383	-0.0567809	-0.0563054	0.0332335	-0.11284	-0.156933	-0.176335	0.000923272	0.00412402	0.0156772	0.099336	0.0473737	0.231935	0.0385191
PKM2	-0.0429984	-0.880956	0.000336605	-0.0924501	-0.122255	-0.000336605	-0.146468	-0.84606	-0.822433	0.0163596	0.0855859	0.0674638	-0.434008	0.273292	0.0761927	0.0969598	0.103091	0.276471
PLC-gamma2_pY759	-0.0909357	0.11947	-0.0414104	0.160037	-0.0171655	0.103382	-0.0457653	0.0954368	0.387626	0.15502	0.0962234	-0.0209374	-0.153624	-0.220817	-0.0144554	-0.0258739	0.0144554	0.0358985
PLK1	1.48368	0.659534	-0.0854676	0.00922261	0.145015	-0.00922261	1.37849	1.1627	-0.676378	-0.231777	-0.672473	-0.208686	2.00047	2.20955	0.294695	-0.174834	-0.0287617	-0.333734
PMS2	0.0940086	0.042049	0.00659652	-0.0542672	0.000767649	-0.0829522	0.0748756	-0.00273436	0.0510184	-0.000767649	-0.13531	-0.064999	-0.0502138	0.0454317	0.00176346	-0.10181	0.012709	-0.0040613
Porin	-0.3587	-0.113542	0.239188	-0.212307	0.359675	0.0771521	0.0497255	0.253676	-0.180566	-0.141784	-0.0497255	0.313366	0.245709	-0.177634	0.154003	-0.0767733	0.259859	-0.447046
PR	-0.204584	0.194232	-0.159172	0.360445	-0.00180986	0.431448	-0.121056	0.245024	1.08865	0.56136	0.597854	0.0807652	-0.277002	-0.570916	-0.165201	0.00180986	-0.436434	-0.139067
PRAS40	0.120957	-0.00826197	0.118378	-0.0184807	0.0954323	0.237528	0.110981	-0.0640879	-0.35583	0.00826197	-0.103378	0.416203	-0.310389	-0.188869	0.0606177	0.0644431	-0.123677	-0.0996404
PRAS40_pT246	0.19704	0.179272	-0.047491	-0.149185	-0.125189	-0.0964108	0.375947	0.326254	0.10573	0.0254399	0.181846	-0.0873907	0.345096	0.181817	-0.188331	-0.0983017	-0.0720528	-0.0254399
PREX1	-0.132338	0.152081	0.162	0.266087	0.115505	0.161535	-0.276852	-0.0680893	0.448958	0.274389	0.0915174	0.0680893	-0.315753	-0.468049	-0.158174	-0.176109	-0.116534	-0.149093
PTEN	-0.38218	-1.02211	0.165894	0.294303	0.192062	0.372766	-0.315937	-0.703751	-0.104682	-0.0166311	0.281769	0.419873	-0.901489	-0.709222	0.0166311	0.398885	-0.061123	0.596996
Rab11	-0.154736	-0.0609343	-0.00461013	-0.0888053	-0.0828225	-0.059429	-0.151849	-0.0493041	0.11531	0.100097	0.0748064	0.00461013	0.0760721	-0.100165	0.0762976	0.054463	0.0870713	0.0984629
Rab25	-0.14858	0.0326191	0.063519	0.178633	0.0713519	0.054574	-0.191287	-0.0138361	0.21519	0.120509	0.0293595	0.0138361	-0.071055	-0.126032	-0.290065	-0.0524035	-0.105571	-0.0389463
Rad50	0.00649776	0.220996	0.0526119	-0.0396	0.086974	-0.0442969	-0.0452189	0.116289	0.103289	-0.0191963	-0.00590634	0.0821114	-0.0425738	-0.0849985	0.0568663	0.00590634	-0.00788462	-0.0931509
Rad51	0.1465	0.196492	-0.0648738	0.0992162	-0.0275756	0.0558175	0.196976	0.178873	0.195061	0.120196	-0.0217449	-0.0565589	-0.0666533	0.0217449	-0.143961	-0.148546	-0.229478	-0.148263
Raptor	0.100537	0.124521	-0.0301633	0.139933	-0.224827	-0.0903936	0.220113	0.0720691	0.325477	0.0301633	0.505525	-0.0939353	-0.0419898	-0.0906641	-0.088207	-0.120736	-0.08228	0.0729524
Rb	-0.0653309	-0.101303	0.186123	-0.102606	-0.03471	-0.102075	0.134597	0.079698	-0.0502693	0.0848321	0.0198113	0.238049	0.119209	-0.0198113	0.083835	-0.086691	0.157886	-0.0726567
RBM15	0.788012	0.515626	-0.928808	-0.0951957	-1.03657	-0.414344	1.00711	0.773448	0.241868	0.0951957	0.300479	-0.514597	1.30337	1.02463	-1.57808	-0.308484	-1.64563	-0.116953
Rb_pS807_S811	1.92267	0.421457	-0.00186955	-0.349771	-0.0732772	-0.338348	2.0277	1.16961	-0.809962	0.00933507	-0.636643	-0.149607	1.39657	1.71184	0.179346	-0.0625079	0.00186955	-0.286732
Rheb	0.0516349	-0.164071	0.111619	-0.0655776	-0.0102141	0.189648	0.0580585	-0.109627	-0.10329	0.0807364	0.227211	0.0102141	-0.0420759	-0.0904792	0.0349509	0.121288	-0.010773	-0.0956325
Rictor	0.324986	0.025374	-0.302927	0.0113847	-0.314959	-0.0115154	0.36701	-0.109424	-0.0113847	-0.276953	0.339476	-0.323736	0.0354078	0.225786	-0.169432	0.266514	-0.218865	0.463383
Rictor_pT1135	0.0443975	-0.0623571	0.1737	0.0332084	0.13229	-0.0828487	0.211344	-0.0971735	-0.0737485	-0.0447145	-0.0858359	-0.0450796	0.0233855	0.0672494	0.081272	-0.16737	0.160656	-0.0233855
RIP	0.0322162	-0.0969279	0.212132	0.327754	-0.0075262	0.111168	-0.103039	-0.236413	0.47047	0.282048	0.148181	0.0075262	-0.195299	-0.0788656	-0.129743	-0.109736	-0.0592147	0.0786119
Rock-1	0.0151577	-0.0741055	0.109746	-0.0628809	0.0160209	-0.0151577	-0.0900219	-0.0240622	-0.111356	-0.247592	-0.124344	-0.119798	0.205002	0.0979278	0.0669104	0.190896	0.147547	0.232577
RPA32	0.341505	-0.0245562	0.0414742	-0.158373	0.133161	0.0152315	0.103705	-0.0374639	-0.569815	-0.131054	-0.247659	0.0905376	-0.076085	0.0772949	0.206101	0.0137828	-0.0137828	-0.103495
RPA32_pS4_S8	0.0303477	0.012839	0.0662451	-0.166898	-0.242916	-0.0897828	0.132696	0.14293	0.0339417	-0.033766	0.211426	-0.132523	0.325884	0.0419113	-0.289031	-0.0533506	-0.182916	-0.012839
RSK	0.152917	-0.147012	0.0537364	-0.0424733	0.108044	0.00822707	0.15544	-0.132535	-0.290413	-0.0631753	-0.0717478	3.91e-05	-0.0782767	0.126924	-3.91e-05	-0.0240097	0.0480594	0.190615
S6	0.929656	0.525026	-1.07975	-0.279474	-0.681198	0.119192	0.844269	0.577196	-0.699417	-0.448634	-0.119192	0.156986	-0.169303	0.440513	-0.756393	0.150391	-1.45116	0.128424
S6_pS235_S236	1.95644	-1.19325	0.172321	-0.0164659	-0.25212	-0.245464	2.29462	0.374029	-0.504615	0.410052	-0.0864353	0.123641	0.859268	1.61767	-0.601859	-0.432256	-1.00434	0.0164659
S6_pS240_S244	1.63466	-0.872431	0.271228	0.0247337	-0.172498	-0.250993	2.06492	0.400174	-0.391145	0.216822	-0.0247337	0.0740852	0.739681	1.3764	-0.438266	-0.401655	-0.865625	-0.0439854
SCD	0.0203603	0.262838	-0.269622	-0.063956	-0.23838	-0.0203603	0.171102	0.685896	0.596549	0.196553	0.236719	-0.119071	-0.205891	-0.0513407	-0.304816	0.301883	-0.498037	0.0809501
SDHA	-0.335969	0.41369	-0.122636	0.00657359	0.404915	0.528183	-0.358993	0.214667	-0.135376	-0.299915	0.152405	0.0295515	-0.327847	-0.453846	0.0235063	0.169587	-0.00657359	-0.329937
SF2	0.027852	0.0120306	0.0846827	-0.130527	0.10761	-0.0553789	-0.0120306	0.0585092	-0.0425419	-0.0842722	-0.0830066	0.110778	0.102437	-0.0397313	0.105102	-0.0543636	0.273047	-0.0866819
Shc_pY317	0.0342573	0.0165587	-0.143379	0.0593791	-0.0949735	-0.00101318	0.122148	0.0634754	0.0995275	0.021793	0.00101318	-0.0243577	-0.114845	-0.0302441	-0.159139	-0.0312236	-0.196235	0.0436997
SHP-2_pY542	-0.130132	0.190145	0.115117	0.302632	0.0966917	0.213259	-0.169536	-0.0256734	0.405352	0.255744	0.173905	0.0256734	-0.107554	-0.23723	-0.067814	-0.0565822	-0.115182	-0.0305904
SLC1A5	0.676898	0.81111	-0.0249763	0.141013	-0.107139	0.0249763	0.815176	0.902716	0.179514	-0.0818203	-0.112434	-0.448147	0.730961	0.443995	-0.481187	-0.344906	-0.404003	-0.286001
Smac	-0.233653	-0.0316107	-0.0561174	-0.0983573	-0.0709218	-0.0937441	-0.162177	0.0316107	0.474424	0.371128	0.251077	0.219401	-0.050077	-0.0727751	0.0951648	0.080457	0.137288	0.0500213
Smad1	0.0037365	0.0263951	0.114647	0.0964204	0.0675227	-0.01398	-0.0787454	-0.0421402	0.16923	0.0587232	-0.0793032	-0.0441345	-0.0997957	-0.0959472	-0.0037365	-0.0653123	0.0216565	0.018248
Smad3	0.0388315	0.116099	-0.131756	-0.113465	-0.246706	-0.0550174	0.174668	0.185731	-0.0233143	-0.0911216	0.0233143	-0.157145	0.139775	0.172306	-0.0496601	0.143457	-0.0528715	0.105647
Smad4	0.056825	0.0864242	-0.00959178	-0.154019	0.0394843	-0.066277	-0.0156557	0.0611292	-0.158723	-0.162723	-0.196191	-0.0128716	0.0988644	0.0519947	0.121943	0.0043071	0.0525928	-0.0043071
Snail	-0.0728649	-0.0458496	-0.00876661	-0.0765177	-0.0400401	-0.16254	0.037004	0.115949	0.0911574	0.00876661	-0.107695	-0.0600656	0.187852	0.0126436	0.103557	-0.0105369	0.0906095	0.0206627
SOD1	-0.0437603	-0.101557	0.384779	0.0437603	0.475338	0.299051	-0.210922	-0.208389	-0.24119	-0.0612715	-0.0821332	0.301848	-0.273487	-0.0970131	0.514111	0.150872	0.513683	0.0770161
SOD2	-1.01561	-0.568195	0.0172304	0.0759516	0.213484	0.129292	-0.894728	-0.527451	0.524009	0.499198	0.384443	0.625854	-0.804957	-1.0289	-0.00813486	-0.397774	0.00813486	-0.48194
Sox2	0.121561	0.0197981	-0.109632	0.0523634	-0.232415	-0.0197981	0.288254	0.208518	0.330322	0.214232	0.0311941	-0.0575647	0.305407	-0.181803	-0.318657	-0.177067	-0.297567	-0.214938
Src	-0.131164	0.0562797	0.0119056	0.0945895	0.0793668	0.00758998	-0.116207	-0.00758998	0.407162	0.0606909	0.0370374	0.108233	-0.304175	-0.436031	-0.19045	-0.147952	-0.172457	-0.177306
Src_pY416	0.0231071	0.150412	-0.00459801	0.0589365	-0.0446699	-0.0495285	0.294905	0.0640299	0.0800903	0.0675086	-0.0388366	-0.0529779	-0.0946036	0.117114	-0.0763158	-0.0323878	0.00459801	-0.0201347
Src_pY527	-0.249959	-0.165726	-0.100512	-0.490533	-0.10029	-0.593078	0.386389	-0.0207086	-0.141746	0.183038	0.0207086	0.143594	0.4157	0.0534707	0.209415	0.14482	0.337284	-0.118856
Stat3	0.54152	-0.381547	-0.0494644	0.424077	0.149966	0.560274	-0.0414683	-0.552751	-0.112788	-0.267786	0.182933	-0.0438241	-0.445146	0.301865	0.0414683	0.320026	-0.19684	0.436422
Stat3_pY705	0.0914177	-0.114064	0.134036	0.171617	0.133425	0.139044	-0.13624	-0.220838	0.0860626	0.0148807	-0.0633447	-0.0786818	-0.113768	-0.0963427	-0.0148807	-0.0554374	0.0352618	0.0927454
Stat5a	-0.102391	-0.286718	-0.0533563	0.0677232	-0.057127	0.213496	0.0904014	-0.132532	0.0481116	-0.271166	0.368646	0.140988	-0.167043	-0.357114	0.00756501	0.176419	-0.00756501	0.162017
Stathmin-1	0.112942	-0.221015	0.107567	-0.108451	0.087372	-0.163877	0.136665	-0.169611	-0.17987	-0.037199	-0.186252	0.0334644	-0.128078	0.056869	0.205979	-0.0334644	0.303558	0.11133
Syk	-0.0775698	0.481064	-0.459671	-0.00444481	0.248265	0.578764	-0.0676147	0.333746	-0.0516841	0.0362929	0.300345	0.42742	-0.700397	-0.515041	0.00444481	0.304675	-0.870366	-0.254316
Tau	-0.379381	-0.375488	0.168227	0.135429	0.00527259	-0.00338919	-0.557062	-0.334521	0.135992	-0.0017668	-0.0457591	0.0467294	0.0124218	-0.197767	0.115145	0.0017668	-0.331603	0.0640238
TAZ	0.208515	-0.320165	-0.0396119	-0.470402	-0.315862	-0.523034	0.443454	0.257153	-0.591477	-0.398328	-0.637448	-0.433351	1.13218	0.421467	0.187323	0.0396119	0.137731	0.0534822
TFAM	-0.0137991	0.309649	-0.902155	-0.282345	-0.957702	-0.446146	0.440196	0.723993	0.436368	0.197191	0.115086	0.0137991	0.56394	0.20754	-0.515674	-0.145413	-0.362956	-0.22557
TFRC	-0.257699	-0.141389	-0.0100774	0.200753	0.296403	0.441433	-0.406137	-0.345654	0.038729	0.591006	0.321065	0.677808	0.717992	0.0100774	-0.310738	-0.274144	-0.302036	-0.274655
TGF-beta	0.938716	0.861057	-0.717368	-0.466318	-0.466532	0.0238622	1.12447	1.37463	-0.494117	0.0845876	-0.0238622	0.0677377	0.99526	0.85056	-0.408225	-0.143274	-0.731984	-0.27206
TIGAR	0.00706828	-0.290485	0.0273729	-0.0394765	-0.0106972	-0.00706828	0.0523495	-0.109162	-0.245485	-0.212135	-0.0786332	0.0270514	-0.0633205	0.0311484	0.0877706	0.028659	0.156085	0.114905
Transglutaminase	0.0956792	0.131582	-0.0984735	-0.105968	0.0739325	-0.00658188	0.0995893	0.0638456	-0.224948	-0.111921	-0.124023	0.118551	-0.0910911	0.00658188	0.00776839	0.00863259	-0.0152284	-0.0312882
TRIM25	0.244726	-0.2967	-0.29046	-0.0341773	-0.174042	-0.196436	0.329993	-0.00864964	-0.290477	0.00864964	-0.196993	0.0758626	0.0720749	0.644424	0.291712	-0.0837504	0.327426	0.271479
TSC1	0.0243932	-0.0319073	-0.294176	0.119771	0.112228	0.172995	-0.056216	0.061106	-0.421601	-0.075084	-0.0243932	0.558518	-0.402195	-0.153266	0.318831	0.146715	-0.0641478	0.270376
TTF1	0.196138	-0.0408893	0.0746096	-0.0355351	-0.0340246	0.0793493	0.147249	-0.132606	0.0522603	0.0614273	0.254635	-0.102579	0.0340246	0.32392	-0.0956806	-0.117105	-0.185015	-0.0555985
Tuberin	-0.347175	-0.700847	0.0695174	0.114102	0.0480308	-0.00186793	-0.343198	-0.641731	-0.0879243	0.0173361	0.00186793	0.152239	-0.673292	-0.355211	0.284089	-0.138712	0.233866	0.0476985
Tuberin_pT1462	-0.0534661	-0.10522	0.10854	0.00829879	0.0659956	-0.0107556	-0.0295741	-0.0492906	0.00157121	0.015267	-0.0232331	-0.00157121	0.0934115	-0.0124238	0.110885	-0.0331388	0.232359	0.0984445
TUFM	-0.0555519	0.227064	0.0850557	0.289001	0.000133453	0.217688	-0.285302	-0.124601	0.521228	0.272576	0.13629	-0.12774	-0.000133453	-0.234122	-0.0995516	-0.0370785	-0.0372547	0.0354015
TWIST	-0.0100864	0.216731	-0.154092	-0.0216727	0.00302426	0.140732	-0.0574929	0.227731	0.0186409	-0.0020863	0.00385898	0.098782	-0.127318	-0.17949	0.0020863	0.130001	-0.125304	-0.132096
Tyro3	0.292056	0.517784	-0.639221	-0.520006	-0.597461	-0.408396	0.77384	1.0809	0.152528	-0.542332	0.0266903	-0.60537	0.393425	0.0686199	-0.518598	-0.0266903	-0.307213	0.0476943
UBAC1	-0.0213025	-0.312123	0.267166	0.148833	0.0972726	0.145056	-0.0843847	-0.323488	-0.101232	0.0213025	0.0938137	-0.0260492	-0.346702	-0.0983271	0.150849	-0.0323324	0.11297	0.137763
Ubq-Histone-H2B	-0.24417	0.0853239	-0.334114	0.0563946	-0.00772611	0.217834	-0.240959	0.00772611	0.20541	0.0641538	0.128006	0.180421	-0.52019	-0.564525	-0.143636	0.0825031	-0.454243	-0.309825
UGT1A	0.00936108	0.176879	-0.149082	-0.210237	0.0943583	0.0970362	0.00751983	0.158303	-0.283701	-0.148947	-0.0510791	0.143748	-0.158528	-0.159179	0.172774	0.163412	-0.00751983	-0.0956896
ULK1_pS757	0.0325379	-0.0137133	-0.00684456	0.122042	0.0214482	0.0600955	-0.188483	-0.0693068	0.0748992	-0.0460646	0.0624655	-0.0566086	-0.102396	0.00684456	-0.171525	0.131236	-0.179024	0.283289
VASP	0.0968722	0.0759037	0.00445127	0.0755988	0.0187221	-0.00445127	-0.0430502	0.133504	0.268229	0.0399527	0.0204762	-0.0141903	-0.133078	-0.119617	-0.105511	-0.177293	-0.0809831	-0.0456914
VEGFR-2	0.0388959	-0.304986	-0.160507	-0.0388959	-0.122338	-0.0744089	-0.288924	-0.308555	-0.442796	0.193619	-0.330401	0.131669	0.440505	0.653854	0.387156	0.532557	0.241308	0.449951
VHL-EPPK1	0.00396437	0.1031	0.226938	-0.151285	0.22828	0.16241	-0.0373097	-0.0191832	0.0819848	-0.0303451	-0.0475386	-0.00396437	0.243559	-0.164415	0.217004	-0.0535053	0.236155	-0.178064
Vimentin	-0.545756	-0.0831553	-0.120133	-0.212287	0.382144	-0.111911	-0.355769	0.0831395	-0.0300547	0.0300547	0.0850804	0.581107	0.221459	-0.560189	0.236013	0.525822	0.3861	-0.467525
Wee1	0.160054	0.142401	-0.0355911	0.158022	-0.0779301	-0.000431246	0.177142	0.152952	0.332313	0.194238	-0.0494814	-0.0904053	0.000431246	0.0919406	-0.110562	-0.259998	-0.250002	-0.239184
WIPI1	-0.172725	-0.0553878	-0.0839183	0.416752	0.0673121	0.435892	-0.583089	-0.389522	1.03888	0.409796	0.5311	-0.102569	-0.531406	-0.67577	0.0360103	0.23108	-0.0360103	0.37925
WIPI2	-0.0857719	0.0793603	-0.0276535	0.00119424	0.00311216	-0.106078	-0.176901	-0.0214459	0.137833	-0.00119424	-0.142983	-0.153705	0.077493	-0.0368388	0.105661	0.144999	0.359552	0.147794
XBP-1	0.0627342	0.18325	-0.10393	-0.0251655	0.0511518	0.187158	0.00632149	0.192776	-0.0510216	-0.00151535	0.00151535	0.20417	-0.208052	-0.245174	-0.00790572	0.139318	-0.0972234	-0.210155
XPA	0.401548	0.081278	-0.403984	-0.257144	-0.283204	-0.0743622	0.142745	-0.0583181	-0.63852	-0.583995	-0.520824	-0.461847	0.420969	0.586747	0.0583181	0.167801	0.0805064	0.316723
XPF	0.188572	0.148451	-0.456673	-0.341187	-0.316991	-0.0437024	0.102848	0.347299	-0.488694	-0.300144	-0.217911	-0.112569	0.115291	0.344098	0.0437024	0.387312	-0.203151	0.161797
XRCC1	0.222597	0.372122	-0.0437329	-0.0411425	-0.0447948	-0.0463485	0.273274	0.392851	0.066379	0.00514129	-0.00514129	-0.131133	0.258397	0.269047	-0.0746092	0.00846137	-0.0722217	-0.112042
YAP	-0.0300043	-0.140605	0.156877	-0.125732	-0.0495093	-0.319219	0.0447042	0.0246717	-0.149221	-0.0911197	-0.210256	-0.0246717	0.487686	0.365047	0.398895	0.178675	0.569414	0.273262
YAP_pS127	0.0255563	-0.266714	0.0783592	-0.109461	0.070024	-0.0255563	-0.170168	-0.455898	-0.546066	-0.438206	-0.585542	-0.397205	0.17267	0.33455	0.610634	0.352046	0.735491	0.553781
YB1_pS102	0.212061	0.012549	0.0712619	-0.0882301	-0.0325728	-0.140619	0.338379	0.0957713	-0.0233827	-0.0298532	-0.0241348	-0.082952	0.350231	0.127144	0.0665581	-0.0263971	0.087827	-0.012549
ZAP-70	-0.131569	0.0796097	-0.0743441	0.194576	0.010423	0.0515475	-0.138387	0.0348345	0.449598	0.310545	0.0585449	-0.00749915	-0.118018	-0.221933	-0.126753	-0.0500184	-0.121338	0.00749915
