# Supplementary material for: SIRT6 haploinsufficiency induces BRAFV600E melanoma cell resistance to MAPK inhibitors via IGF signalling
Source: Nat Commun. 2018 Aug 24;9:3440. doi: 10.1038/s41467-018-05966-z (PMC6109055; doi:10.1038/s41467-018-05966-z)
Supplement: Supplementary file 7 — Supplementary Data 4 [file 41467_2018_5966_MOESM7_ESM.xlsx]

## Sheet: SIRT6 bound -1kb<TSS>+1kb
Supplementary Data 4 / SIRT6 regulatory network and chromatin accessibility / SIRT6 bound genes at TSS in L-C-B cells
LINC00327
LINC00543
GAS6-AS2
SECISBP2L
POTEB
AQP4-AS1
LDLRAD4
TPT1-AS1
TUBGCP5
NRIP1
RMDN3
MIR3613
DLEU2
MIR155HG
GCHFR
DNAJC17
FAM210A
USP25
CXADR
RNMT
BTG3
C21orf91
CRTC3
ZFYVE19
CYFIP1
IDH3B
KATNAL2
WFDC3
NCAM2
MIR4758
LACTB
C20orf166-AS1
BLM
CTSZ
SPINT1
HAR1B
HAR1A
MIR124-3
EBF4
MIR3196
MIR941-2
MIR941-3
DNTTIP1
MIR941-1
TCEB3CL2
ATP5E
TCEB3CL
RPS27L
TCEB3C
RAB8B
UBE2C
SLMO2
ATP5J
ZBTB26
RHOV
FAM201A
GABPA
TFAP2C
MIR1539
ZNF831
TNNC2
VPS18
SCARNA17
IER3IP1
SCARNA17
MIR3665
LINC00475
BMP7
SKOR2
PCED1A
SMAD2
ATP8B4
STRBP
FES
PLK1S1
ROCK1
CHAC1
MIR17HG
SNX21
LINC00649
RAE1
VPS16
LINC00261
ACOT8
INO80
SLC27A2
RBM38
DENND1A
GREB1L
CYYR1
SYCP2
USP3
ZBTB7C
ADAMTS1
ADAMTS5
EXD1
RNA5SP283
N6AMT1
MAN2A2
PSPC1
NEK6
GABPB1
CTIF
MIR4515
ZMYM5
IGLL1
RNA5SP284
ZSWIM3
CHP1
NEURL2
OIP5
RWDD2B
SMAD7
FAM217B
PPP1R3D
NR6A1
RP11-561O23.7
RN7SL156P
CTSA
CECR7
GABPB1-AS1
CECR5-AS1
OLFML2A
USP16
ESCO1
ZMYM2
NUSAP1
SNORA71D
SMARCA2
SNHG11
ZNF70
CDH4
C22orf15
PPP1R3B
HERC1
ABHD3
CHCHD10
GJA3
DYM
GJB2
MMP11
DGCR5
SCAI
CCT8
MIR658
TNKS
TAF4
VLDLR
CRYL1
NDUFAF1
SMARCB1
C18orf32
PPP6C
RP11-638L3.1
MIB1
AC004463.6
DERL3
MRPS26
OXT
LSM14B
PPAPDC1B
RN7SKP210
LINC00896
IFT88
BRWD1-IT2
MAP3K7CL
MIR1281
MSRA
RP1-257I20.14
IL17D
SLC2A11
TRPM7
TAPT1
ZFAS1
PSMA7
UBE3A
SNORD12C
SERHL
PLTP
ITPKA
ANKRD60
XPO4
NKRF
UBOX5
OTUD5
AGO2
CYHR1
CITED1
RNU12
MIF
GATA6
FASTKD5
PPP4R1L
GSTT2B
LZTS3
LATS2
DDTL
DDRGK1
DDT
SS18L1
GSTT2
FAM66E
ITPA
MIRLET7A3
MIR4763
GAPVD1
MIRLET7B
SKA3
SOX7
SLC1A1
RAB33B
SPPL2A
HDDC3
RAB22A
WHSC1L1
SNX22
MRP63
MIR574
KIFC2
RCCD1
XKR6
MIR3197
ZDHHC20
VAPB
MTG2
CABIN1
SLC4A11
MTMR9
MICU2
EXTL3-AS1
hsa-mir-3195
PRC1
POU4F2
PPAPDC2
ACAA2
APCDD1L
ZNF295-AS1
MIR9-3
TIAM1
AP4E1
HRH3
MAPKAP1
AK3
PPP2R3B
MYO5B
GGT5
FHDC1
AC002368.4
SOD1
C7orf50
PPP1R16A
OSBPL2
ZNF252P-AS1
GPR146
STX16
SGPP1
SLC25A38
TRIM2
C20orf194
CABLES1
SCAF4
SPECC1L
PBX3
PCIF1
JAK2
EEPD1
MIPEP
MND1
ZFAND2A
HUNK
ZNF335
CHD3
ZNF609
MIS18A
FGF2
ADRM1
MVB12B
QDPR
STX16-NPEPL1
FAM225B
TMEM241
RNU6-1
SNORD54
FAM225A
PLGRKT
THAP7-AS1
GUCD1
ZSCAN25
URB1
KIAA0922
ATRN
MICALL2
GMPS
PTGES3
LETM2
KDM7A
SNRPD3
ANAPC13
NEIL2
SV2B
FRS2
AF196972.9
C21orf119
ZBTB43
CLMN
TTC14
KLHL42
ZBTB34
EVA1C
PRMT10
SLC25A6
GABRA5
PARP4
SLCO3A1
LAMA5
LRRC61
ACOT13
DMXL2
KCNH3
OAZ2
CA2
KDM1B
RAB18
MSRB3
PPM1L
BTAF1
KIAA1432
FOXL2
SFMBT2
BRI3BP
DNAJC9-AS1
IL17RA
SAMD14
SERPINE2
ZEB1-AS1
CEP63
RBPMS2
LZTS2
SLC25A46
RALGPS1
USP27X-AS1
SP5
PPP1R9B
PPP1CB
C3orf72
MFSD3
ABCA5
DNPH1
C21orf59
GABRG3
CECR6
STAMBPL1
PTK2
B3GALNT1
C17orf102
CDKL3
ARHGAP10
TMEM9B
JUND
RPL19
MIR5695
C11orf31
ATP12A
PLD1
SCRN3
EN1
MIR1538
LSM4
AATK
FBL
PHLDA2
AACS
TBC1D9
POLR3K
ST8SIA2
AL773604.8
CCDC24
ERMP1
NBPF15
SNRNP25
KPNB1
C1orf50
C6orf62
FOXN3-AS1
PGPEP1
RP11-490M8.1
PPM1B
FAM136A
CAP1
REXO1L1P
REXO1L11P
REXO1L10P
KIF6
GRID1
REPIN1
NRIP3
MBD1
RNU4-8P
SOWAHD
SLC12A5
SFRP2
MIR181C
HHIP
MIR181D
TMEM51-AS1
MAP4K4
CYP1B1-AS1
UBE2Z
RECQL4
HRAS
SLC30A5
FAM211B
IFNGR1
NAP1L4
CCT2
CCDC23
ACD
ETAA1
ADAM33
SYNE2
VASH1
SYNJ1
RAB32
ZBED1
CASC2
MDGA2
RASGRP2
SLC6A9
ERMAP
MIR1469
MIR639
RPS21
STXBP2
LYSMD2
STAC2
SCARNA2
RP11-343H5.6
RIOK3
DEK
MCRS1
SNORD13
SUMO2
HSP90AB1
HRASLS5
GDNF-AS1
AKR1A1
MIR3180-5
TGFA
KCNQ1OT1
MIR4781
GARNL3
SNORD60
KIAA2026
HSD17B8
MPG
TTBK1
LRRC56
MIR301B
MIR130B
MIR4740
TMOD2
SIPA1
CCT6B
INTS1
CADPS
RNU1-1
BRAP
ZNF691
SGSM1
METTL2A
DCLRE1A
SSBP4
FAM66D
PAFAH1B3
C1orf132
TERC
FAM174B
MYRIP
RP11-66N11.8
FGFR1
CABLES2
C10orf88
ANKRD50
UHRF1BP1
WAPAL
PLEKHO2
IGF2BP2
MIR3650
RING1
ZNF775
SLC2A1
PTPRE
TMOD3
CCDC150
PRR19
LRP11
LINC00167
NR3C2
UCN
FAT4
ZNF330
TMEM145
DUSP14
RNU1-3
TNFAIP3
HERC2
CHD2
ETV7
RHOB
RELA
COPB2
DDX21
CUL3
MIR1470
SERTAD4-AS1
PARD6A
NAA10
PPT1
WWP1
C11orf35
NHLRC2
OAS3
MIR4785
PAXBP1
RP11-654A16.3
HMCES
GATA5
MIR3960
HIST2H3C
GPR155
HIST2H2AA3
KIAA1671
UHRF2
MIR5696
MEGF8
MIR3675
USP48
FBXL20
ISYNA1
HIST2H2AA4
PITPNC1
HIST2H3A
LRRC14
FAM66A
SLC2A8
COL1A1
CENPJ
MERTK
LINC00466
SNF8
MIR4470
MIR718
MIR4687
MIR4323
C20orf166
PSTK
STEAP3
PDLIM4
NASP
FLVCR1-AS1
DMAP1
LRP5L
RP11-93B14.6
ACAD10
INTU
DSP
GDF7
ACTA2
MIR1184-1
HIVEP2
SLCO4A1
NMD3
RAET1G
RLF
ADRBK2
MCM3AP-AS1
GLDC
CPEB3
HBA1
MAFG-AS1
DCLK2
RNU6-664P
SLC9A3R1
ATL3
VGLL4
NCOA5
EIF1B
ARSD
RASSF7
RNU4ATAC
CLK1
KAT5
PXT1
WDR43
C18orf8
WDR65
C2orf76
CYP2S1
ENKD1
ULBP2
HBQ1
TFAP2B
ATP1A1OS
LRRC24
KCTD20
ZNF79
AMER2
SPG21
DENND5A
2016-03-05
KIF3C
GMNN
MTMR6
RPL12
C21orf49
CARS
C16orf86
ADD2
C8orf82
ANKS1A
NTSR1
LUC7L
PERP
TMEM97
LIMS1
H1FX
ITIH5
CTSB
TRAPPC5
SYNRG
GFOD2
MIR3143
ANKRD13A
MRGBP
LIG3
ATP6V1E1
STXBP5
ANKRD17
LINC00271
KIAA1244
ABCC3
OGFR
CDH22
LINC00680
OLIG1
IKZF5
MIR1184-3
MIR1184-2
CASP2
ARHGAP39
MIR4425
C7orf49
RTN3
PHRF1
TRNAI6
RANBP10
SLC35B2
MYO5C
BAG3
SFXN3
NPC1
TBKBP1
MIR4683
MIR3917
FAM151B
IFNAR2
C4orf46
PRKX
LRSAM1
COL9A2
RGMA
ETFDH
LNPEP
MAFK
ULBP3
MIR933
INPP4B
HCFC1
RNA5SP21
HOXD-AS2
AIG1
MBD4
RPL14
DBI
NRCAM
PPP5C
COL9A3
MKX
HOXD-AS1
GORASP2
MIR548AW
TOLLIP
ELL
OTUD4
INPP5F
AP5B1
HSPA4L
RAB10
AZI1
MTFMT
RP11-439A17.7
ERI3
IL10RB
NUDT16
RP11-439A17.9
PPP1R14C
ATP8A2
TBX21
ARID1B
MYO15B
SF1
ATP2A3
FZD8
FNIP2
AL592494.5
SLC35C2
RP11-344P13.6
IFT20
SLC22A4
SPTSSB
HDHD1
IFNAR1
MIR4525
MIR4444-2
SNHG12
ACADSB
C20orf27
ITFG3
LRBA
BCL2L13
GAS5
CCDC17
C10orf118
ABO
FKBP8
LINC00472
HEBP2
2016-03-06
TOP3A
ZNF251
RAD21-AS1
MIR3610
HSPG2
MSRB2
NFKBIE
PAPSS1
TMEM41B
WIPF1
SEZ6L
SOX13
MIR3661
RAPGEF2
ARMC4
RNA5SP19
RNA5S1
GEMIN5
RNA5S2
RNA5S3
SLC22A5
PLEKHM1
RNA5S4
RNA5S5
RNA5S6
IFNGR2
PSMG3
ZNF34
RNA5S7
RNA5S8
RNA5S9
RNA5S10
RNA5S11
RNA5S12
SNORD24
RNA5S13
RNA5S14
RNA5S15
RNA5S16
RNA5S17
RNA5SP18
IDE
RASL12
HAS2-AS1
FAM138E
BRSK2
KAZALD1
LINC00094
KBTBD13
ANKRD29
ZNF503-AS2
SHISA2
AF196779.12
SPEF1
ELMO1
ZNF318
TMEM151B
C11orf84
MYO5A
RNF6
NHSL1
ETNK2
SPICE1
DHFR
RNU6ATAC
TMEM87B
TMEM50B
MCTP2
PLA2G4B
PDCD7
FOXI3
CCDC8
ZNF804A
PNMAL1
MAD1L1
RNF220
TMEM69
TSNAXIP1
PPP5D1
TMEM132B
FBXO5
AC132192.1
CENPB
NMNAT3
BID
CDK8
MRPL3
IPP
LINC00623
WDR91
TMEM242
PLEKHG1
SSR3
CDC20
FSIP2
GLRX5
ID4
LINC00087
EFEMP2
ASPHD2
CDC25B
ZNF143
MIR1258
LBX1
HCG17
STXBP1
MBOAT1
SAMD5
HMX2
WDR70
ZDHHC14
BTRC
GUCY1A2
HPS4
MIR4674
MTRF1L
WBP1
BUB3
TMEM187
KTN1-AS1
HCG18
MARK2
LINC00086
TIMP4
TCFL5
NEK8
FAM86B1
RNU4-27P
RMDN1
OTUD7B
WASF3
C5orf56
UBE2B
DDX26B-AS1
PLEKHA6
ELOVL1
LCORL
SNHG7
RPL8
MAPK4
CNRIP1
KXD1
SNRNP48
CDHR5
C10orf67
GPR12
ZNF621
MKRN1
HDAC3
RANBP2
FAR2
ANKRD52
IRAK1
USP12
GPR143
CCDC28A
SIDT1
SMAD1
ADORA2A-AS1
C12orf43
NAGLU
CENPH
TMEM132C
MOCS1
JMJD7
PPARG
MIR320A
RNU6-1148P
CDKN2AIPNL
DIDO1
GAREML
NFATC2IP
MIR4479
SNHG6
AC011484.1
ZFP69B
STRN3
SHROOM2
MRPS36
CALM3
WI2-925H4.1
MIR4466
JADE2
PIK3C2B
FAS
CLPX
MIR3621
RN7SL489P
RP5-933K21.3
RN7SL327P
TNFAIP1
PP13439
AARS2
PLP2
MIR330
ZFP69
MOGS
SNX9
BPTF
USP38
ABCC10
IRF2BPL
SRRD
RGS17
WWC3
CIPC
MTHFD1L
MED8
ARPP19
NAF1
SNORA80B
LEKR1
EXO5
CENPT
SPNS1
MIR760
TMEM53
MRPL10
ULK2
LAMA3
DACT3-AS1
CPNE5
UST
SGMS2
SNHG10
RASL11A
MIR4469
MAP3K10
CASP8AP2
VPS26A
SCARNA13
DACT3
IRF1
ACP1
TMEM9B-AS1
ENTHD2
MAP7
MIR5691
GID8
MTRNR2L2
AXIN1
GTF3A
KLHL29
C14orf132
FBXO48
CYP2U1
PPP2R3A
MSH3
JMJD7-PLA2G4B
GFOD1
MKI67
NR2F1
SAR1B
FOSL1
SZT2
TTC9B
IGDCC3
SLC15A4
RGMB
PRPF40B
PRKD2
FAM86B2
GAB1
OTUD1
C1orf228
MMAA
PCDP1
CDC42
HADH
MDM4
RFFL
BMP6
RIMS3
RP11-337C18.8
C11orf68
MIR3188
RP11-337C18.10
DPCD
REPS1
XYLT2
AP5S1
TTC16
RNY4P10
MICAL3
MIR219-1
PPIL1
FUCA2
DRAP1
MTIF3
DTX1
FZD7
SON
PVT1
CAMK4
YTHDF1
IGDCC4
NELFCD
KIAA1217
SNORD55
SNORD46
RNU5E-6P
MIR148A
CLSTN2
LNX2
IRS1
MFSD8
SLC17A5
SLC45A4
LONRF1
IFT122
RCOR2
RHBDD1
SYNJ2
POLR1D
SIRT5
TOR2A
SLC16A2
MAVS
RP11-495P10.6
ME2
NAP1L1
LRRN2
MIR2277
CHL1
ONECUT1
NKAIN4
GSX1
APLF
GDNF
AKT2
HCCS
FTSJ2
RBM5
ZNF827
FAM131B
SART1
RP1-93I3.1
NFYC
AP4S1
RP11-89F3.2
WNT4
RAB3IP
MECP2
VCL
RP11-666A1.5
NUDT1
WEE1
NAA40
CAHM
POLL
ELAC1
MIR3191
ZBTB40
LINC00473
MN1
EXOC6B
TGFB1
UBA52
NME4
EHD4
SH3D19
CCNL1
ZMIZ1
BVES-AS1
PITPNB
COQ10A
MIR4733
CDK12
MIR193A
ARFGAP1
MGMT
AMACR
MIR3939
LRRC46
SMARCA5
MAP3K5
PTP4A3
MIR4634
ZNF517
PLEKHO1
SWAP70
MLLT4-AS1
IL5
DUSP8
ELMOD1
SMAD4
EIF1AD
STARD4
TMEM192
DONSON
DPP8
COX8A
FAHD2A
PROKR1
TRAF4
DECR2
MIR4488
C4orf29
ZNF25
DENND2A
BLOC1S5-TXNDC5
RP11-403I13.8
PAN3
C19orf60
LEF1
TMEM199
CDC5L
ULK4
CRHR1
EPHA8
OTUB1
TTC28
BANF1
RP5-998N21.4
MIR611
MIR1908
PHACTR2
KLHL2
LURAP1
FBLN7
BLOC1S5
GOLGA8M
SUMO1
TMTC2
SBF2
MRPL27
LSM6
ATAD2B
TMEM59L
EBF3
LINC01143
SNORA57
TTC28-AS1
RAD54L
AOC1
SCT
AP000889.3
AC007040.6
IGF1R
PHAX
CCDC125
MIR4281
PPIL4
ATG2B
SNHG1
ZNF33A
RP11-196G18.3
THAP11
E2F3
CCDC138
ZNF7
RAB11FIP3
GLRX3
CDK9
CRYZL1
B3GALT4
ZYX
NUTF2
SEC24A
MPDZ
RAD50
LRFN2
SLC10A7
ANKRD36C
AP3M1
C17orf89
KLHL26
HOTAIRM1
ZDHHC22
CTSD
LRRC41
GGA3
EME1
SLC25A36
AC007375.1
ALK
CNKSR3
MIR5703
NGB
EVI5L
CCDC142
FAM189A1
CAPN15
HYI
HECTD1
SLC38A10
EDC4
PTOV1-AS1
TEP1
PGPEP1L
CAMLG
ITGAV
MACROD1
MIR5708
KIAA0825
VSIG10
NDNL2
AKAP12
KIAA2018
FNDC3B
UQCRH
SERAC1
MSMO1
POMT2
C16orf11
TSNARE1
CD109
CCPG1
STRN4
CNTN4
NAA50
PANK2
EEF1E1-BLOC1S5
EPHB2
LARP1B
EEF1E1
KCNH2
AKAP10
B9D2
SCAMP1
SPR
RPS8
ZBTB2
FAM160A1
RP11-345J4.5
JRK
LRRC8E
MIR4792
C17orf58
CHN1
RMND1
KCNQ4
FAAH
CTD-2292P10.4
BOLA2
CTD-2292P10.2
SLC46A3
PACS1
LMNB1
PNPLA8
AC010336.1
PEX7
ANKRD33B
STIP1
LBX2-AS1
RNF24
RASGRF2
SESTD1
EPS8L2
MAP2K7
ATP2A2
MIR92B
ABRACL
ADK
GINM1
CHEK2
PEX26
SCRN2
HECA
LPXN
DDX46
GRIN2C
STARD3NL
TBC1D3B
SCAF8
PRDM13
PPP1R1B
PLK3
RAB40C
PYGO1
TUBA8
SLX1B
CRTC1
SLC35B3
RELL2
PRTG
RUSC1-AS1
GTF2H5
TAF9
SNX8
ZC3H6
ADM
BAI1
LRRC73
USP18
ANKRD32
SLC7A1
PEBP1
RHPN1-AS1
ADCK2
NOL7
CITED4
KLC2
MSL2
SLC35D3
ZZEF1
KCNQ2
ATP6V1A
C6orf211
MBD2
KATNA1
C16orf13
EIF2B4
MIR4664
IL20RA
LRRC16A
2016-03-03
ORC2
TMEM177
ARL5A
ZFP91
TRAK1
CTPS1
COMMD5
SEMA3F
SULT1A4
CITED2
ASCC3
DAP
ADRA1D
KDM1A
RAB5B
MIR4784
MCM3
MKNK1
PPIF
EIF3B
BTN2A1
TTC31
SLC6A15
BMPR1A
POLR1C
UBL3
DGCR6
MIR4442
MTCH1
FZD10
VPS39
FAM195A
BTBD19
TGFBR3L
WDFY3-AS2
SNAPC2
MIR378A
TTC23
TMEM181
CCDC170
ZNF250
KATNAL1
FMNL3
EXOSC5
LRRC59
NEDD4
SPSB4
SUPT3H
PTPN4
PRNP
C19orf47
LTV1
SPECC1
PTCH2
ANKRD40
SOX9
AFAP1L2
DYNLT1
ENG
KPNA2
CTXN1
TCERG1L
RASSF2
TRPT1
TAOK3
KCNIP4
MIR5001
WDR90
MIR1237
RAB9A
LATS1
WAC
TIMM44
ITSN1
THOC7
ANKRD44
ARC
HEATR5A
PSKH1
RN7SL521P
MOB3C
FBXW7
PDGFC
MKRN2
TMEM151A
FKRP
FDXR
TMEM18
CRBN
LRRC28
UPF1
PSCA
CYB561
PLD3
SMIM5
RAD17
TMTC1
POLI
SMCR8
PRODH
RANBP9
PPDPF
SCMH1
HSCB
CTNND2
HOXA-AS3
MTRNR2L8
RNF141
CHRFAM7A
METTL8
MIR1302-3
GSKIP
UBXN2A
PTK6
ETNPPL
STARD3
RAF1
ZNF16
SLC1A5
CCDC117
C5orf63
BNIP3
BRMS1
NUDT22
STARD6
EFCAB14
B3GNT2
TP53RK
MIR939
FAM111B
CYFIP2
CBWD2
GS1-393G12.14
AK1
C18orf54
MIR3180-1
EZR
SUMF1
hsa-mir-3180-3
PCCB
SLC2A10
PLEKHA2
AMPH
XBP1
OSBPL1A
GLRB
TMEM80
FAM111A
TEX38
JADE1
RNU4-39P
RGL2
THEM6
MEGF10
BDNF-AS
ATXN7
DNAJC4
ZDHHC21
RNU6-1238P
ARHGAP21
GPR126
GPR113
NFYA
ZCCHC24
FAM174A
MIR1229
PPP1R3F
SOX4
RFX7
FOXO6
TMCC2
GPM6B
DTX4
ATF2
AK7
SLC29A2
ZNRF3
GPR125
STYXL1
ZNF385B
DNAJC13
FAM171B
TEX9
NUAK2
PLAGL1
SP2
MIR5090
LRRN1
TALDO1
MIR663B
THAP5
RGPD8
BMS1
C8orf33
PPP1R12C
LUZP1
VEGFB
RSPH3
RHOT2
HIVEP3
CERS1
EPB41L4A
KREMEN1
HSPH1
VAX2
MFSD2B
MAPKAPK5
AMZ2
ELAVL1
PHOSPHO1
SNX17
TRIM4
NUP98
SOX2
LBX2
OAT
CACNB4
FKBP2
HOTTIP
HECTD3
ARL2
MRPL11
HELZ2
DGCR2
MIR4638
HNRNPR
MMP16
EMID1
hsa-mir-3180-4
DCAF17
MIR3180-4
ATP11B
C2orf44
GAGE13
GAGE2E
GNAI2
GAGE2D
YIPF3
GAGE12I
IPO8
ACSF2
BMPR2
PDDC1
PPP1R14B
ST6GALNAC4
GAGE12C
PELI3
CHST12
FKBP1B
SH3RF3
GAGE12D
ZNF280D
GAGE12E
FOXJ3
P2RX4
ZNF322
SCLT1
CEACAM7
PNPO
SLC12A4
OSBP
COG1
RHBDD3
SLCO4C1
PLCB3
FBN3
TTC39B
C5orf24
GJC3
MCTP1
MIR5188
B3GALTL
STX11
GAGE12F
PIP5KL1
GAGE12G
CDK18
BRAT1
GAGE12H
ZNF436
GAGE2A
FNDC1
GMEB2
PATL1
GAGE1
WT1-AS
FBXW4
C1orf213
TM2D2
LIPA
AP2S1
BRAF
PCNA
DPP3
ZDHHC2
DDX54
TXNDC15
GSTZ1
TCEA3
RIMKLA
CAND1
DNAJB9
STMN3
CWC22
KAT6B
STUB1
SAC3D1
RIPK2
ZMYND12
TBC1D3C
UROD
MCUR1
CNOT7
COL12A1
ADAM9
DTD2
MIR3180-2
hsa-mir-3180-3
IMPACT
SERTAD1
NPAS1
RAI14
MIR345
FRY
PAPOLA
IL13
ZNF652
FAM102A
EWSR1
FAM117B
PPCS
FAM115C
DENND4A
OSGIN2
MFF
ITPR1
TMEM160
NPHP3-AS1
SERTAD3
UTRN
TAL1
PAQR8
2016-09-10
PRICKLE2
IKZF4
NAIF1
BAD
BLVRB
USP27X
ATP5O
FAM228B
ASAP3
TOB1
ACE
SOD2
RTEL1
MIR3684
MDH2
DGCR14
JMJD8
ZKSCAN1
CTR9
GDF1
TMEM116
SAMD11
MAZ
PTX3
AUP1
SLC25A25
BMS1P18
C4orf33
CYB5D2
MRPS6
STK32C
MAPT
PSIP1
GPR137
GSC2
SPTBN4
COPE
VPS37A
SLC5A3
SLC5A3
NKX1-2
SLC25A1
CDS2
PCBD2
ELK4
PRRT2
WDR24
IMMP2L
LHPP
SMIM11
ACAD11
ADAMTS9
TCF12
CFLAR
RP11-770J1.3
SLC45A3
FBXL16
AC015849.12
PAGR1
MIR4492
PRRC1
FENDRR
NUCKS1
GAS2L1
N4BP2L1
ZNF521
METRN
PTGES2
CNOT2
LYNX1
CMPK1
CEBPA-AS1
IFRD2
STX2
EIF4G2
PABPC4L
RCAN1
CSGALNACT2
FAM173A
ZNF76
IQCE
RTEL1-TNFRSF6B
ZCCHC9
YPEL5
FAM53B
RAB7L1
SUDS3
ICA1L
GPCPD1
KCNK4
TMEM178B
AL590708.2
EPB41L5
SHOX2
EPB41L4A-AS2
ADRA2B
FOXE3
TRABD2B
CCDC78
MAPK8
DDX49
TBC1D3F
MRPL16
IGFBP2
YBX1
CLIC6
LBH
AGK
SS18
RAN
AGFG1
ARFRP1
APC
TCP1
CYBRD1
NOC2L
PCDH1
TEX40
C7orf73
SRRM3
DECR1
NAB2
NLE1
CLTCL1
PDS5B
CCDC9
XPO5
SLC25A22
ANKFY1
ESRRA
SEC22C
TMBIM6
MIR935
GLUD1
HPDL
CD320
LCLAT1
DPEP3
DHRS13
PRR24
MIRLET7I
AC007040.11
PGAP2
TMEM55B
ZGPAT
SLC7A2
MYB
XKR5
KLHL17
RPS19
PRTFDC1
E2F2
RNF182
MRPL18
HAGHL
ENPP4
CDIPT
HIST1H2BK
HSPB1
TRMT112
CCRN4L
NEFH
ENPP5
PAM
SPATA6
MEGF11
RITA1
CHAD
HACE1
MIR4691
CNTLN
PLEKHN1
NOTO
STAG1
LY6E
DUSP2
PITX1
ITGA5
BHLHE40
KL
CAND2
PRDX5
SMYD5
KIF3A
LIME1
PFN4
ELF2
HYAL3
MIR3180-3
IQCD
hsa-mir-3180-3
ZBED5
ZDHHC24
TTL
DYRK2
LENG8-AS1
MRPL23
STARD13
OSBPL8
HOMER3
GALNT18
TEX261
ZSCAN21
YWHAG
PDGFRL
STARD7
C1orf170
CIZ1
SHANK2-AS1
LRRC27
ERBB3
AGBL4
SLC2A4RG
NARFL
SLC16A6
SPAG9
CT47B1
TRAM2
DYNC1I2
CT47A12
RDX
IGF2R
FAM72A
SEC24B
BEND5
PDCD10
TRA2B
RSAD1
LEPRE1
AC026202.1
CBR1
CCDC88B
RSRC1
EDEM1
HES4
SYAP1
DHX15
OSMR
CBR3
SLC46A1
DOCK4
USP47
CAPRIN2
RCAN2
ISG15
ZBTB46
CD83
H2AFY
RFC3
DOPEY2
ARHGEF1
SEZ6L2
ADIRF-AS1
AGRN
C20ORF135
IFIT5
MTUS1
SFTPD
MUTYH
MTPN
NPM3
SYNE1
POLR1B
CYP39A1
TPCN1
TRMT6
GULP1
LYSMD4
TPD52L2
SLC12A2
ANTXR1
OTX1
FGFR2
TCEB3
KLF13
TMEM127
STAM2
NAT6
C17orf80
IPO13
OTUD7A
MSLN
PHLDB3
TTYH3
ADAMTS17
KIAA1147
RBBP7
RABL2A
PITHD1
HNRNPF
SS18L2
ZP3
MIR4688
NF2
KANSL1
CCDC109B
USP22
ZNF286B
NDUFC1
PNMT
JARID2
MCM8
SUGP2
CTSF
DNAJC5
MYCBPAP
KMT2B
LYPLA2
FOXP4
PIDD
NKTR
[truncated: 7,439 more rows]

## Sheet: bound_SIRT6.2-7 down
Supplementary Data 4 / SIRT6 regulatory network and chromatin accessibility / SIRT6 bound genes at TSS and Downregulated in SIRT6.2-7 cells vs L-C-B cells
GDF6
PTPRN2
MIR155HG
LAMA3
MRAP2
GLRB
PRKAA2
SLC34A2
NRG3
SULT4A1
RBM20
RNF180
ATP8A2
CDH1
PPARG
CMPK2
TMEM246
FAM26F
ME1
ICA1
IFNLR1
RBM24
GPR98
DENND1B
BMP7
IKZF2
ILDR2
SLC9A7
SLCO4C1
SLC22A5
FOXP2
VAV3
KIAA1377
SDK1
ZFPM2
EPHB6
PURG
NCAM2
PLEKHA7
ANKRD29
TSPAN5
AARD
C9orf84
ZNF382
CITED4
KCNJ12
EPHX4
CADPS
PRICKLE2
SV2B
NEFH
CDS1
KIF26B
FXYD3
SLIT3
PLEKHA6
ZNF471
NMNAT3
KCNMB4
CD72
PRKCB
RIMKLA
PARP8
CDH7
TMEM136
TDRP
NKX2-8
TRANK1
MAPK10
FOXO6
SPACA1
DTX1
TMEM132B
KIAA0040
BEND5
NEGR1
PARM1
ABCA3
DTNA
HES2
PLCH1
CYP24A1
CNIH3
SSPN
SH3BGRL2
GPC3
CLSTN2
PID1
SORL1
SERPINI1
CYFIP2
SPSB4
TNFAIP2
ZNF536
AK4
TM6SF1
CD200
DENND2C
ZNF600
FAM46C
LYNX1
SLC4A3
PDLIM4
PLA2G7
TCERG1L
HDGFRP3
TF
ATP9A
PRDM5
TEC
PLA2R1
FAM133A
FAM20A
DOCK3
DSP
AK7
UBE2L6
SHE
SLC16A2
TNFRSF11A
TMC7
HOXC13
NKAIN2
FAM221A
COL6A1
FAM174B
SFRP1
ITIH5
SLC16A3
DSG2
TVP23C
FAM115C
REPS2
ELOVL4
FAM169A
B3GALNT1
CXCL16
EGLN3
GLI2
KDR
AK5
ZDHHC2
CDC14B
PDK1
SAMD15
GPR63
NALCN
ATP13A4
CDYL2
HECW2
EIF4E3
PNMA6A
EGFR
KIAA1244
PYY
ESR2
ENPP4
GREB1L
MIR210HG
FLVCR2
WIPF3
ADAM19
KRT18
KRT8
ZNF266
MAN1A1
CCDC148
SBK1
SHROOM2
TP53INP1
HDHD1
FAM160A1
BIN1
GPR143
NEURL1
RGAG4
RAPGEF4
GAGE2A
CLU
SSBP2
C4orf32
C10orf25
MANSC1
MEGF6
IQGAP2
DPYD
PCSK2
EPHX2
RAB3IP
C15orf59
ZBTB8B
TP53I11
SLC25A21
TSPAN33
SLC2A4
PRKCZ
SCN3B
ALPK1
A1BG-AS1
LRRC6
GALNT7
BMP2
TMEM47
KCNQ1
EPB41L5
NAP1L3
CACNA2D2
YPEL5
RAB9A
RHCG
SLC25A38
MED12L
LONRF2
ALDH5A1
SLC17A7
RP2
CAP2
GJC3
COL24A1
ADAMTS2
ZNF572
MAP7
RASGEF1B
TRAM1L1
KIF5A
ZDBF2
ROPN1
PNMAL1
PDCD4
CYP39A1
ZMYND15
KIAA1671
NDRG2
RGS2
WWC3
SOX9
IGFBP3
PRRG4
CCDC87
SATB1
MPPED2
DPP4
USP27X-AS1
SLC46A3
C12orf75
C21orf91
BNIP3L
DPF3
AQP6
PCNXL2
FAS
TTC3
FUCA1
RADIL
CTTNBP2
ARHGAP20
GFPT2
ELL2
PTGDS
FRMD3
MGAT4A
FAM171B
EPHB2
ESPN
CSRP2
ZFHX2
MANEAL
MFSD6
C1orf106
DTX4
CCDC74A
HGSNAT
MYEF2
RAB36
TMEM170B
IFT57
ZNF804A
CCSER1
HCCS
CLUL1
ADAMTS7
C7orf63
COX6A2
OLFM1
IFIH1
NR3C2
EPHB3
ROPN1B
NFATC2
SYAP1
PINK1
C16orf87
FKBP1B
PLAG1
RHPN1-AS1
C3orf33
LRP2
EEA1
CASP6
TMEM178B
MXRA7
ATP2A3
EDA
MAPK4
ZNF138
TTC30B
DZIP1
PTRF
PPP2R3A
LRGUK
SNX7
GALNT18
EIF1AX
FAM174A
APLP1
PPP1R16B
TMEM8B
RPGR
CYLD
KHK
YBX2
EPHX1
PLCL1
SLMO2
FBXL7

## Sheet: bound_SIRT6.2-7 Up
Supplementary Data 4 / SIRT6 regulatory network and chromatin accessibility / SIRT6 bound genes at TSS and Upregulated in SIRT6.2-7 cells vs L-C-B cells
MIR3687
EPHA8
CRIP1
MIR4523
FSCN1
RBPJL
LTC4S
CDC42EP1
ZDHHC22
PLXND1
RASGEF1C
FOXF1
MIR3648
TSHR
SGK3
SOX8
MIR4479
LINC00612
IGFBP2
HES5
SNAI3
EFCC1
SEZ6
DBNDD2
KCNK4
COL19A1
IL12RB1
RAPSN
DLGAP3
RDH14
TTC16
RASL12
FJX1
SNORD37
TMEM132A
GDNF-AS1
RTN4RL1
MIR4785
EN1
SNORD55
VSNL1
NUDT3
OVCA2
SCARF2
DAB1
NXPH4
NTN3
GLTPD2
UCHL1
PDF
ADAMTS14
TBXA2R
NDUFA4L2
SLC4A11
TLL2
MB21D1
ANKLE1
SYNDIG1L
NPTX2
HMHA1
PIWIL4
DAND5
ANKRD30BL
TERT
TMEM160
GRIN3B
NPR1
C10orf95
BDNF
EME2
EVA1B
TGFB1I1
EPS8L2
TYMP
LRRN2
SCT
SDC1
ARC
C18orf32
MYO5C
EPHX3
COMTD1
KCNT1
CDHR3
CPNE7
NKD2
NRROS
PAPLN
CDH24
DLL1
HES4
MEF2B
MIR1908
OPRD1
GAS6
ODF3B
CHD5
ACHE
SOWAHD
RTN4RL2
ENDOG
ADAMTS5
CCR10
MIR1281
MIR3939
XKR5
AIFM3
C5orf56
HCG17
C20orf24
MDK
FAM173A
NPW
PLLP
IL11
PHLDA2
MIR1292
MIR4740
HTR7
NFATC1
IGSF9
MMP17
ACY1
CKMT1B
PTCH2
PCDH7
SPNS2
AKR7A3
ATHL1
RPP21
LIMD2
BCAN
CDHR5
AGMAT
FBLN7
PTCHD2
HLF
OLFM2
HTRA1
COL9A3
TBC1D30
CKB
SMAD6
SRCIN1
FAM212A
DDAH1
PLCB1
PRR7
KCNG1
ALPK3
ACTL10
SUSD5
IGDCC3
UNC5A
ICAM5
KIAA1755
NKX2-4
LRFN4
RAP1GAP
NOTCH3
LRP3
NME3
GGN
MOXD1
CLEC11A
TMEM38A
SH2D4A
ADAM12
ZNF296
POU3F2
EPHA3
TBXAS1
LPAR2
DLX4
NCAM1
DLX1
CNTNAP1
IL4I1
NMB
HAGHL
ARHGAP4
BMI1
LOXL4
DNAAF1
ANKS1B
ANKHD1-EIF4EBP3
TNFRSF13C
FAM83G
SCO2
IER5L
KREMEN2
MPP3
ICOSLG
ZNF239
NRCAM
FBXL15
NPPC
DGKH
GATA6
TEX22
NRP2
CDR2L
PHF21B
ZFPM1
SERTAD4
FHDC1
BATF3
TMEM240
C19orf60
BEGAIN
SCN1B
NME9
NAAA
PRELID1
SNAI1
CYR61
ABHD17A
ZNF503
N4BP3
MLLT4-AS1
PTPRCAP
MFAP2
SHANK3
NKD1
TTC9B
DUSP28
C4orf48
LRRC56
CHTF18
FGFRL1
MAPK12
TGFB1
NKPD1
SNHG12
UFSP1
DNLZ
KLHL23
NOTCH1
SERHL2
CSNK1G2-AS1
YDJC
ID4
SNORD68
TMEM54
ARHGAP8
DNAJC9-AS1
STK32C
ASS1
GLIS2
ELMO3
LRP4
CACTIN-AS1
WDR90
SHANK1
FAM132A
C17orf104
TUBB2B
PKD1
TREX2
ZBTB20
MAPK11
PLEC
JAG2
CARD10
CAPN15
CRTC1
SOCS2
TRAPPC5
LPAR3
ST8SIA6
APCDD1
CDH23
TWIST2
E4F1
PDE4A
FGFR1
TCTEX1D2
ADAMTS1
MIR4691
PSD
FBXL16
CLEC18B
STUB1
SLMO1
KCNC4
ZNF579
RELN
TLE4
EMILIN2
PKMYT1
CORO2B
METRN
TMEM145
FOSL1
ID1
CACNA1H
DYRK1B
GLTSCR1
C1QTNF6
ANKRD9
SH3D21
FUT11
ZNF598
GGA1
ADORA2A-AS1
C16orf59
FAM171A1
GRTP1
ADCY3
MRPL41
PCBP4
SNORA57
FBLL1
HECTD2
S1PR5
SNORD12C
DLX6
CELSR1
PABPN1
PRDM6
SOGA1
PRRT2
SYT14
TRABD
RASL11A
NTN1
DACT3
KLF2
CALCR
SNORD60
ZNF865
TRIM47
RNF207
TRPM4
RILP
SH3BP1
DECR2
TEX40
CDH15
UNC5C
ADRB2
CAHM
SPTBN2
NPTXR
GRIN2C
LSR
CACNB1
PER2
C14orf80
MGLL
ZIC5
PLIN4
VWCE
ABCA2
PAQR4
HSD11B1L
NEK8
GPC1
HDAC10
GPX1
PUSL1
ZDHHC14
FAT1
D2HGDH
SALL4
AGRN
CBLN1
ZNF703
CLDND2
RNF39
ANKMY1
COL9A2
FAAH
MIR3196
NOXO1
DLX2
CCDC64
PTPRS
LDLRAD4
TCIRG1
KIAA1549
SSBP4
EP400NL

## Sheet: SIRT6.2-7 K56ac Up
Supplementary Data 4 / SIRT6 regulatory network and chromatin accessibility / Upregulated genes in SIRT6.2-7 cells and gain of H3K56ac vs L-C-B cells
AOC1
AP2B1
TCEB3
CLK1
DDX11
ZRANB1
SAMD4A
AKAP11
TOMM34
AGPAT4
AIFM2
SPATA7
ERCC8
WNK1
CCAR1
AP3D1
UHRF1BP1
ANKRD44
CYBRD1
TFRC
SLC24A1
ACTB
RAP1GAP
SMC1B
MLLT10
COL19A1
LYRM2
OXCT1
ZNF324
ANKRD10
ICAM1
HIVEP1
TREM2
CENPM
RTDR1
RBFOX2
MIEF1
APOL1
PNPLA3
IFT27
KIAA0930
IL2RB
L3MBTL2
POLR3H
CPNE6
ARMCX3
FAM173A
CSPP1
DOT1L
SGTA
FZR1
BET1
TTC26
MET
TSPAN12
AGFG2
SERPINE1
POLD2
MICU1
NPM3
GBF1
UBE2S
PEX12
PRKAR1A
PPP6R3
SLC15A3
RSRC2
DUSP16
GSG1
ING4
PAK1IP1
ASF1A
BAG2
MED23
GNAI2
TANC1
IGFBP2
SRSF7
SRSF4
TROVE2
AGMAT
MFAP2
ATF6
CASC1
RAB3GAP2
DNAL1
HELLS
FAM45A
FAM213A
SPATS2
SMUG1
PTGIS
HIST1H4B
HIST1H3B
NUP153
MED1
GPCPD1
C20orf173
AGO3
TSKS
STAT5A
PRKCG
AIF1L
COX7C
CDC42EP1
RIBC2
VGF
C15orf57
FOXJ1
COLGALT1
UBAC1
SLC35D2
NFATC1
EMR3
PCBD2
RARRES3
LARGE
TMEM254
DPH6
YWHAQ
FST
FAM186B
KLHL36
NEK3
RNASEH2B
PHF11
RCBTB2
ENPP2
HIST1H2AB
C6orf52
MAPKBP1
ANXA7
NCOA4
TIMM23
RPS24
VWA9
HERC5
KIAA1644
FURIN
NDUFB10
IGFBP4
HSPG2
USP21
SF3B4
NPHP1
PHOSPHO2
TM4SF19
KLHL8
PTGES2
ST8SIA6
PARD3
POLR3A
HTR7
RPP30
EIF4EBP2
NPFFR1
TAF5
CNNM2
TUT1
SCGB1A1
DAK
DOCK1
ENKUR
ANKAR
CACUL1
TIAL1
GEMIN6
TGOLN2
SPARCL1
RASGRP3
HHEX
CARHSP1
BCL2L11
ENPP3
CCDC173
APCDD1
CYP2U1
SLC7A7
ZKSCAN2
ALS2CR12
MCU
SFR1
TYSND1
CDCP2
ERG
XKR8
ATP5G1
SCUBE1
ALDH4A1
ZNF222
IQCC
SIK3
NEK8
ZNF333
PPP1R16A
FOXH1
NAPEPLD
CCDC155
DBF4B
CCDC42
KIAA1522
KIAA1841
RFTN2
SMC6
NEK10
APBB2
PCOLCE2
GNL3
PIGX
NDUFAF2
PRRC1
CASP3
PRIMPOL
STXBP5
SLC13A4
C7orf57
C9orf64
ATP7A
HECTD2
GTF2A1
ZCCHC24
HTRA1
WBP1L
C10orf32
MSS51
USP54
SMAD3
PBX3
URM1
ISLR2
ATP5L
LAIR1
TK1
SRRM2
DDIT4
BMI1
MLKL
TRAPPC11
ADAL
LCMT2
PXDC1
CHST14
HNRNPF
JUNB
LPAR3
THOP1
ID4
PDE3A
MRPL52
EFCAB12
RXFP4
NOC3L
PC
NRROS
AGAP8
MGA
FGFBP3
OR52W1
SLC35E3
PLEKHF2
ATAD5
CHD9
GJD4
ODF3B
MLF1
RPP25
RNF186
TAF7
C10orf67
C9orf139
SYNE4
DDN
PHLDA2
LSM10
TMIGD1
RWDD4
HIST1H3I
CSF1R
HIST1H2AJ
ODF3L1
WBP2NL
AFMID
GPR19
GPR1
TTC32
PGP
CMSS1
KNTC1
TMEM106A
ZBTB37
MUC1
ZFP36L1
DMWD
THNSL1
XKR5
KTN1-AS1
NHLRC1
HIST1H1C
C12orf55
PARVB
HIST1H4D
H1F0
HIST1H2BB
CPNE4
HIST1H2BM
WDR5B
DTHD1
IGF2R
LRRC8B
HIST1H4J
C16orf47
MYO5A
S100A10
WDR96
HIST1H2BF
HIST1H4K
ENTPD7
SFI1
ZXDA
FAM109A
HIST1H4I
HIST1H4E
HIST1H4L
SCAMP5
PNP
OSTC
RNU6-230P
RNU5A-1
RNU6-223P
RNU6-97P
RNY4P2
RNU6-560P
RNU4-4P
RNU6-7
RNU6-563P
RNA5SP442
RNU6-1283P
RNU6-8
RNU6-326P
TIMM23B
FLJ45079
RANBP17
LINC00654
DENND6B
LYRM5
TTC23L
CEMP1
RNU6-1
SNORA10
RNU6-1310P
RNU6-748P
SNORA64
MIR181B2
MIR605
MIR658
SNORD83B
SLC48A1
MIR802
RNU6-910P
KLHL23
ARHGAP19
TTLL13
C12orf71
RNU6ATAC
TP73-AS1
ARMCX3-AS1
KRTAP21-3
AL590708.2
GAS5
C3orf84
RNU7-171P
SNORD4B
SNORD42A
KLHL41
RN7SL653P
RN7SL50P
CFB
ZNF487
SCARF2
ZNF324B
RNU6-513P
RNU2-31P
RNU6-419P
RNA5SP230
RNA5SP404
AP000479.1
FAM222A-AS1
LIMS3
C16orf97
RN7SL471P
MIR5006
MIR4295
MIR3941
MIR4711
MIR3178
MIR212
MIR132
MIR92B
RP11-196G18.24

## Sheet: bound_K56ac Up
Supplementary Data 4 / SIRT6 regulatory network and chromatin accessibility / SIRT6 bound in L-C-B cells and gain of H3K56ac in SIRT6.2-7 cells vs L-C-B cells
AOC1
TCEB3
CLK1
SAMD4A
AKAP11
TOMM34
AIFM2
SPATA7
WNK1
CCAR1
AP3D1
UHRF1BP1
ANKRD44
CYBRD1
TFRC
RAP1GAP
SMC1B
MLLT10
COL19A1
LYRM2
OXCT1
ZNF324
ANKRD10
ICAM1
HIVEP1
CENPM
RTDR1
RBFOX2
PNPLA3
IFT27
KIAA0930
POLR3H
FAM173A
DOT1L
SGTA
FZR1
MET
TSPAN12
POLD2
NPM3
GBF1
UBE2S
PRKAR1A
PPP6R3
DUSP16
ASF1A
BAG2
GNAI2
TANC1
IGFBP2
SRSF7
SRSF4
AGMAT
MFAP2
HELLS
FAM45A
FAM213A
SPATS2
PTGIS
NUP153
GPCPD1
AGO3
STAT5A
PRKCG
AIF1L
CDC42EP1
RIBC2
FOXJ1
COLGALT1
UBAC1
NFATC1
EMR3
PCBD2
LARGE
TMEM254
DPH6
YWHAQ
FST
KLHL36
NEK3
RNASEH2B
PHF11
RCBTB2
ANXA7
HERC5
IGFBP4
HSPG2
PHOSPHO2
PTGES2
ST8SIA6
PARD3
HTR7
EIF4EBP2
TAF5
CNNM2
TUT1
DAK
DOCK1
ANKAR
CACUL1
GEMIN6
CARHSP1
CCDC173
APCDD1
CYP2U1
ZKSCAN2
MCU
TYSND1
ERG
XKR8
SCUBE1
ALDH4A1
IQCC
SIK3
NEK8
ZNF333
PPP1R16A
NAPEPLD
CCDC42
KIAA1522
KIAA1841
PCOLCE2
PIGX
PRRC1
CASP3
PRIMPOL
STXBP5
C7orf57
C9orf64
HECTD2
GTF2A1
ZCCHC24
HTRA1
PBX3
ISLR2
SRRM2
BMI1
MLKL
TRAPPC11
ADAL
LCMT2
PXDC1
CHST14
HNRNPF
JUNB
LPAR3
THOP1
ID4
PDE3A
PC
NRROS
FGFBP3
PLEKHF2
ATAD5
CHD9
ODF3B
RPP25
TAF7
C10orf67
C9orf139
SYNE4
PHLDA2
LSM10
RWDD4
PGP
CMSS1
ZBTB37
DMWD
XKR5
KTN1-AS1
NHLRC1
C12orf55
H1F0
IGF2R
LRRC8B
MYO5A
S100A10
WDR96
SFI1
ZXDA
FAM109A
SCAMP5
RANBP17
LINC00654
DENND6B
TTC23L
RNU6-1
MIR658
KLHL23
TTLL13
RNU6ATAC
TP73-AS1
AL590708.2
GAS5
ZNF487
SCARF2
ZNF324B
RNU6-419P
MIR212
MIR132
MIR92B

## Sheet: bound_SIRT6.2-7 Up_K56ac Up
Supplementary Data 4 / SIRT6 regulatory network and chromatin accessibility / SIRT6 bound in L-C-B cells, Upregulated in SIRT6.2-7 cells and gain of H3K56ac vs L-C-B cells
CDC42EP1*		*integrated RNA-seq 20 targets
IGFBP2*
COL19A1*
SCARF2
NRROS
ODF3B
XKR5
FAM173A
PHLDA2
HTR7
NFATC1*
AGMAT
HTRA1
RAP1GAP
BMI1
MFAP2
KLHL23
ID4*
LPAR3*
ST8SIA6
APCDD1
HECTD2
NEK8

## Sheet: Distal_ATAC-seq_Up_1-1vsL-C-B
Supplementary Data 4 / SIRT6 regulatory network and chromatin accessibility / Distal ATAC-seq signal gain in SIRT6.1-1 cells vs L-C-B cells
CHR	START_COORDINATE	END_COORDINATE	PEAK_ID	LCB	SIRT6.1-1	SIRT6.2-7	SIRT6.1-1/L-C-B	SIRT6.2-7/L-C-B
chr1	160275077	160275578	239-ATAC-peaks_peak_11574	52	104.12	54.57	2.00231	1.04942
chr1	12514491	12514992	239-ATAC-peaks_peak_1736	444	889.2	374.5	2.0027	0.843468
chr1	172359321	172359822	239-ATAC-peaks_peak_12263	77	154.28	111.28	2.00364	1.44519
chr1	48689468	48689969	239-ATAC-peaks_peak_5798	95	190.76	75.97	2.008	0.799684
chr1	16005000	16005501	239-ATAC-peaks_peak_1976	126	253.08	100.58	2.00857	0.798254
chr1	192475760	192476261	239-ATAC-peaks_peak_13295	59	118.56	51.36	2.00949	0.870508
chr1	70586384	70586885	239-ATAC-peaks_peak_7673	82	164.92	80.25	2.01122	0.978659
chr1	169777082	169777583	239-ATAC-peaks_peak_12141	119	239.4	89.88	2.01176	0.755294
chr1	23297929	23298430	239-ATAC-peaks_peak_2912	40	80.56	68.48	2.014	1.712
chr1	152301132	152301633	239-ATAC-peaks_peak_10949	60	120.84	60.99	2.014	1.0165
chr1	95313056	95313557	239-ATAC-peaks_peak_9178	123	247.76	109.14	2.01431	0.887317
chr1	198850217	198850718	239-ATAC-peaks_peak_13531	75	151.24	74.9	2.01653	0.998667
chr1	15549281	15549782	239-ATAC-peaks_peak_1911	81	163.4	78.11	2.01728	0.964321
chr1	211057306	211057807	239-ATAC-peaks_peak_14611	81	163.4	85.6	2.01728	1.05679
chr1	40558336	40558837	239-ATAC-peaks_peak_4944	116	234.08	169.06	2.01793	1.45741
chr1	60036899	60037400	239-ATAC-peaks_peak_6730	151	304.76	196.88	2.01828	1.30384
chr1	168702428	168702929	239-ATAC-peaks_peak_12087	276	557.08	355.24	2.01841	1.2871
chr1	248126441	248126942	239-ATAC-peaks_peak_16863	436	880.08	329.56	2.01853	0.755872
chr1	201428851	201429352	239-ATAC-peaks_peak_13708	261	527.44	258.94	2.02084	0.992107
chr1	191631849	191632350	239-ATAC-peaks_peak_13257	314	634.6	398.04	2.02102	1.26764
chr1	200315757	200316258	239-ATAC-peaks_peak_13598	163	329.84	145.52	2.02356	0.892761
chr1	90093103	90093604	239-ATAC-peaks_peak_8720	184	372.4	210.79	2.02391	1.1456
chr1	101468136	101468637	239-ATAC-peaks_peak_9521	134	271.32	143.38	2.02478	1.07
chr1	9110787	9111288	239-ATAC-peaks_peak_1223	30	60.8	60.99	2.02667	2.033
chr1	157278137	157278638	239-ATAC-peaks_peak_11408	54	109.44	35.31	2.02667	0.653889
chr1	203605398	203605899	239-ATAC-peaks_peak_13979	444	900.6	544.63	2.02838	1.22664
chr1	246591955	246592456	239-ATAC-peaks_peak_16792	170	345.04	150.87	2.02965	0.887471
chr1	51733757	51734258	239-ATAC-peaks_peak_5976	61	123.88	74.9	2.03082	1.22787
chr1	76435138	76435639	239-ATAC-peaks_peak_7921	119	241.68	120.91	2.03092	1.01605
chr1	114656341	114656842	239-ATAC-peaks_peak_10164	189	384.56	160.5	2.03471	0.849206
chr1	66414470	66414971	239-ATAC-peaks_peak_7296	121	246.24	43.87	2.03504	0.362562
chr1	224896058	224896559	239-ATAC-peaks_peak_15471	305	620.92	246.1	2.0358	0.806885
chr1	105249221	105249722	239-ATAC-peaks_peak_9663	150	305.52	160.5	2.0368	1.07
chr1	103725507	103726008	239-ATAC-peaks_peak_9620	241	490.96	182.97	2.03718	0.759212
chr1	200788833	200789334	239-ATAC-peaks_peak_13633	69	140.6	70.62	2.03768	1.02348
chr1	177141905	177142406	239-ATAC-peaks_peak_12506	60	122.36	36.38	2.03933	0.606333
chr1	160607573	160608074	239-ATAC-peaks_peak_11594	130	265.24	151.94	2.04031	1.16877
chr1	42146958	42147459	239-ATAC-peaks_peak_5125	423	863.36	456.89	2.04104	1.08012
chr1	201235825	201236326	239-ATAC-peaks_peak_13673	70	142.88	81.32	2.04114	1.16171
chr1	185816130	185816631	239-ATAC-peaks_peak_13115	45	91.96	37.45	2.04356	0.832222
chr1	171967896	171968397	239-ATAC-peaks_peak_12242	84	171.76	50.29	2.04476	0.59869
chr1	113448850	113449351	239-ATAC-peaks_peak_10121	127	259.92	142.31	2.04661	1.12055
chr1	102224322	102224823	239-ATAC-peaks_peak_9568	176	361	236.47	2.05114	1.34358
chr1	203123096	203123597	239-ATAC-peaks_peak_13916	153	313.88	157.29	2.0515	1.02804
chr1	192493284	192493785	239-ATAC-peaks_peak_13300	396	813.96	350.96	2.05545	0.886263
chr1	154404119	154404620	239-ATAC-peaks_peak_11077	248	509.96	242.89	2.05629	0.979395
chr1	185822775	185823276	239-ATAC-peaks_peak_13118	201	413.44	195.81	2.05692	0.974179
chr1	185417617	185418118	239-ATAC-peaks_peak_13082	82	168.72	78.11	2.05756	0.952561
chr1	65448758	65449259	239-ATAC-peaks_peak_7233	308	633.84	343.47	2.05792	1.11516
chr1	115885931	115886432	239-ATAC-peaks_peak_10211	48	98.8	37.45	2.05833	0.780208
chr1	198170179	198170680	239-ATAC-peaks_peak_13506	177	364.8	145.52	2.06102	0.822147
chr1	25280783	25281284	239-ATAC-peaks_peak_3159	200	412.68	191.53	2.0634	0.95765
chr1	98390741	98391242	239-ATAC-peaks_peak_9359	295	609.52	253.59	2.06617	0.859627
chr1	212035775	212036276	239-ATAC-peaks_peak_14690	32	66.12	54.57	2.06625	1.70531
chr1	231860628	231861129	239-ATAC-peaks_peak_16018	658	1359.64	505.04	2.06632	0.767538
chr1	230258288	230258789	239-ATAC-peaks_peak_15863	242	500.08	315.65	2.06645	1.30434
chr1	215648957	215649458	239-ATAC-peaks_peak_14904	253	523.64	315.65	2.06972	1.24763
chr1	101510252	101510753	239-ATAC-peaks_peak_9525	73	151.24	56.71	2.07178	0.776849
chr1	103060523	103061024	239-ATAC-peaks_peak_9586	41	85.12	37.45	2.0761	0.913415
chr1	181143051	181143552	239-ATAC-peaks_peak_12777	258	535.8	270.71	2.07674	1.04926
chr1	205844919	205845420	239-ATAC-peaks_peak_14227	131	272.08	170.13	2.07695	1.2987
chr1	51586625	51587126	239-ATAC-peaks_peak_5963	136	282.72	232.19	2.07882	1.70728
chr1	170431097	170431598	239-ATAC-peaks_peak_12167	61	126.92	90.95	2.08066	1.49098
chr1	30182231	30182732	239-ATAC-peaks_peak_3798	173	360.24	105.93	2.08231	0.612312
chr1	224269882	224270383	239-ATAC-peaks_peak_15407	285	593.56	281.41	2.08267	0.987404
chr1	113195449	113195950	239-ATAC-peaks_peak_10095	62	129.2	51.36	2.08387	0.828387
chr1	230473095	230473596	239-ATAC-peaks_peak_15896	93	193.8	101.65	2.08387	1.09301
chr1	24246400	24246901	239-ATAC-peaks_peak_3030	55	114.76	56.71	2.08655	1.03109
chr1	229076621	229077122	239-ATAC-peaks_peak_15787	75	156.56	68.48	2.08747	0.913067
chr1	228974018	228974519	239-ATAC-peaks_peak_15779	111	231.8	82.39	2.08829	0.742252
chr1	31451388	31451889	239-ATAC-peaks_peak_3918	48	100.32	70.62	2.09	1.47125
chr1	222081827	222082328	239-ATAC-peaks_peak_15258	44	91.96	94.16	2.09	2.14
chr1	204255977	204256478	239-ATAC-peaks_peak_14038	92	192.28	98.44	2.09	1.07
chr1	105108855	105109356	239-ATAC-peaks_peak_9659	69	144.4	84.53	2.09275	1.22507
chr1	157013021	157013522	239-ATAC-peaks_peak_11383	62	129.96	66.34	2.09613	1.07
chr1	172506976	172507477	239-ATAC-peaks_peak_12280	67	140.6	53.5	2.09851	0.798507
chr1	183164330	183164831	239-ATAC-peaks_peak_12901	63	132.24	50.29	2.09905	0.798254
chr1	205838193	205838694	239-ATAC-peaks_peak_14226	80	167.96	82.39	2.0995	1.02988
chr1	200259440	200259941	239-ATAC-peaks_peak_13591	165	346.56	131.61	2.10036	0.797636
chr1	105485136	105485637	239-ATAC-peaks_peak_9667	56	117.8	26.75	2.10357	0.477679
chr1	206743842	206744343	239-ATAC-peaks_peak_14274	57	120.08	83.46	2.10667	1.46421
chr1	22577234	22577735	239-ATAC-peaks_peak_2835	80	168.72	73.83	2.109	0.922875
chr1	175432844	175433345	239-ATAC-peaks_peak_12443	103	217.36	107	2.11029	1.03883
chr1	6507208	6507709	239-ATAC-peaks_peak_874	193	407.36	174.41	2.11067	0.903679
chr1	97681120	97681621	239-ATAC-peaks_peak_9330	207	437	178.69	2.11111	0.863237
chr1	78002400	78002901	239-ATAC-peaks_peak_8044	122	257.64	100.58	2.1118	0.824426
chr1	150661118	150661619	239-ATAC-peaks_peak_10823	59	124.64	89.88	2.11254	1.52339
chr1	245741487	245741988	239-ATAC-peaks_peak_16748	46	97.28	27.82	2.11478	0.604783
chr1	163133944	163134445	239-ATAC-peaks_peak_11807	134	283.48	73.83	2.11552	0.55097
chr1	59328645	59329146	239-ATAC-peaks_peak_6673	42	88.92	43.87	2.11714	1.04452
chr1	221988949	221989450	239-ATAC-peaks_peak_15242	66	139.84	47.08	2.11879	0.713333
chr1	204069068	204069569	239-ATAC-peaks_peak_14017	52	110.2	43.87	2.11923	0.843654
chr1	242169346	242169847	239-ATAC-peaks_peak_16573	142	300.96	143.38	2.11944	1.00972
chr1	168034690	168035191	239-ATAC-peaks_peak_12043	38	80.56	39.59	2.12	1.04184
chr1	167640809	167641310	239-ATAC-peaks_peak_12009	210	445.36	163.71	2.12076	0.779571
chr1	235632225	235632726	239-ATAC-peaks_peak_16258	48	101.84	68.48	2.12167	1.42667
chr1	199582199	199582700	239-ATAC-peaks_peak_13556	73	155.04	24.61	2.12384	0.337123
chr1	48665965	48666466	239-ATAC-peaks_peak_5792	147	312.36	154.08	2.1249	1.04816
chr1	102225768	102226269	239-ATAC-peaks_peak_9569	49	104.12	26.75	2.1249	0.545918
chr1	160982814	160983315	239-ATAC-peaks_peak_11631	79	167.96	121.98	2.12608	1.54405
chr1	222171726	222172227	239-ATAC-peaks_peak_15269	50	106.4	34.24	2.128	0.6848
chr1	189489992	189490493	239-ATAC-peaks_peak_13227	276	587.48	154.08	2.12855	0.558261
chr1	155497427	155497928	239-ATAC-peaks_peak_11185	73	155.8	89.88	2.13425	1.23123
chr1	54667554	54668055	239-ATAC-peaks_peak_6307	58	123.88	42.8	2.13586	0.737931
chr1	185272412	185272913	239-ATAC-peaks_peak_13061	48	102.6	41.73	2.1375	0.869375
chr1	165533702	165534203	239-ATAC-peaks_peak_11901	54	115.52	57.78	2.13926	1.07
chr1	199824622	199825123	239-ATAC-peaks_peak_13562	471	1007.76	574.59	2.13962	1.21994
chr1	60216243	60216744	239-ATAC-peaks_peak_6750	132	282.72	178.69	2.14182	1.35371
chr1	235002023	235002524	239-ATAC-peaks_peak_16208	337	722	452.61	2.14243	1.34306
chr1	207812091	207812592	239-ATAC-peaks_peak_14376	50	107.16	54.57	2.1432	1.0914
chr1	209237489	209237990	239-ATAC-peaks_peak_14461	203	435.48	123.05	2.14522	0.606158
chr1	169205317	169205818	239-ATAC-peaks_peak_12109	51	109.44	52.43	2.14588	1.02804
chr1	230238422	230238923	239-ATAC-peaks_peak_15857	51	109.44	48.15	2.14588	0.944118
chr1	248894139	248894640	239-ATAC-peaks_peak_16878	136	291.84	155.15	2.14588	1.14081
chr1	243894612	243895113	239-ATAC-peaks_peak_16633	109	234.08	60.99	2.14752	0.559541
chr1	59284620	59285121	239-ATAC-peaks_peak_6670	116	249.28	144.45	2.14897	1.24526
chr1	241940090	241940591	239-ATAC-peaks_peak_16551	99	212.8	120.91	2.14949	1.22131
chr1	88536482	88536983	239-ATAC-peaks_peak_8621	117	251.56	187.25	2.15009	1.60043
chr1	1039464	1039965	239-ATAC-peaks_peak_83	84	180.88	73.83	2.15333	0.878929
chr1	231512655	231513156	239-ATAC-peaks_peak_15988	152	327.56	174.41	2.155	1.14743
chr1	84733078	84733579	239-ATAC-peaks_peak_8326	61	131.48	58.85	2.15541	0.964754
chr1	228962703	228963204	239-ATAC-peaks_peak_15777	118	254.6	117.7	2.15763	0.997458
chr1	221965776	221966277	239-ATAC-peaks_peak_15238	69	148.96	41.73	2.15884	0.604783
chr1	12380484	12380985	239-ATAC-peaks_peak_1723	120	259.16	114.49	2.15967	0.954083
chr1	148000088	148000589	239-ATAC-peaks_peak_10719	52	112.48	39.59	2.16308	0.761346
chr1	41331920	41332421	239-ATAC-peaks_peak_5020	120	259.92	108.07	2.166	0.900583
chr1	164593659	164594160	239-ATAC-peaks_peak_11837	48	104.12	39.59	2.16917	0.824792
chr1	231313612	231314113	239-ATAC-peaks_peak_15971	49	106.4	48.15	2.17143	0.982653
chr1	90567686	90568187	239-ATAC-peaks_peak_8782	85	184.68	68.48	2.17271	0.805647
chr1	186535078	186535579	239-ATAC-peaks_peak_13156	131	285	149.8	2.17557	1.14351
chr1	185855125	185855626	239-ATAC-peaks_peak_13120	104	226.48	107	2.17769	1.02885
chr1	236577220	236577721	239-ATAC-peaks_peak_16354	134	291.84	176.55	2.17791	1.31754
chr1	210386659	210387160	239-ATAC-peaks_peak_14542	123	268.28	127.33	2.18114	1.0352
chr1	203848864	203849365	239-ATAC-peaks_peak_14001	70	152.76	65.27	2.18229	0.932429
chr1	176348930	176349431	239-ATAC-peaks_peak_12466	268	585.2	232.19	2.18358	0.866381
chr1	241907028	241907529	239-ATAC-peaks_peak_16545	99	216.6	82.39	2.18788	0.832222
chr1	212249160	212249661	239-ATAC-peaks_peak_14703	42	91.96	79.18	2.18952	1.88524
chr1	242310323	242310824	239-ATAC-peaks_peak_16580	99	217.36	84.53	2.19556	0.853838
chr1	246772124	246772625	239-ATAC-peaks_peak_16805	321	705.28	406.6	2.19713	1.26667
chr1	241646124	241646625	239-ATAC-peaks_peak_16523	160	352.64	169.06	2.204	1.05662
chr1	205173752	205174253	239-ATAC-peaks_peak_14124	82	180.88	86.67	2.20585	1.05695
chr1	185369162	185369663	239-ATAC-peaks_peak_13076	52	114.76	33.17	2.20692	0.637885
chr1	203377475	203377976	239-ATAC-peaks_peak_13941	136	300.2	126.26	2.20735	0.928382
chr1	7959705	7960206	239-ATAC-peaks_peak_1058	42	92.72	48.15	2.20762	1.14643
chr1	241274945	241275446	239-ATAC-peaks_peak_16516	43	95	22.47	2.2093	0.522558
chr1	115752909	115753410	239-ATAC-peaks_peak_10197	33	72.96	29.96	2.21091	0.907879
chr1	184460644	184461145	239-ATAC-peaks_peak_13001	335	741	328.49	2.21194	0.980567
chr1	184812781	184813282	239-ATAC-peaks_peak_13031	35	77.52	33.17	2.21486	0.947714
chr1	207516965	207517466	239-ATAC-peaks_peak_14361	121	268.28	161.57	2.21719	1.33529
chr1	209628921	209629422	239-ATAC-peaks_peak_14481	51	113.24	56.71	2.22039	1.11196
chr1	64693766	64694267	239-ATAC-peaks_peak_7174	52	115.52	41.73	2.22154	0.8025
chr1	59399094	59399595	239-ATAC-peaks_peak_6689	276	613.32	261.08	2.22217	0.945942
chr1	7327551	7328052	239-ATAC-peaks_peak_997	53	117.8	48.15	2.22264	0.908491
chr1	227637547	227638048	239-ATAC-peaks_peak_15711	53	117.8	50.29	2.22264	0.948868
chr1	48491939	48492440	239-ATAC-peaks_peak_5774	144	320.72	68.48	2.22722	0.475556
chr1	183354817	183355318	239-ATAC-peaks_peak_12911	118	262.96	82.39	2.22847	0.69822
chr1	145160624	145161125	239-ATAC-peaks_peak_10616	30	66.88	53.5	2.22933	1.78333
chr1	113383173	113383674	239-ATAC-peaks_peak_10115	127	283.48	209.72	2.23213	1.65134
chr1	184299418	184299919	239-ATAC-peaks_peak_12994	72	161.12	103.79	2.23778	1.44153
chr1	211056053	211056554	239-ATAC-peaks_peak_14610	168	376.2	218.28	2.23929	1.29929
chr1	35843133	35843634	239-ATAC-peaks_peak_4428	94	210.52	96.3	2.23957	1.02447
chr1	215225548	215226049	239-ATAC-peaks_peak_14884	39	87.4	38.52	2.24103	0.987692
chr1	217713583	217714084	239-ATAC-peaks_peak_14992	158	354.16	329.56	2.24152	2.08582
chr1	200452525	200453026	239-ATAC-peaks_peak_13613	42	94.24	34.24	2.24381	0.815238
chr1	42269194	42269695	239-ATAC-peaks_peak_5144	106	237.88	119.84	2.24415	1.13057
chr1	61899893	61900394	239-ATAC-peaks_peak_6899	54	121.6	48.15	2.25185	0.891667
chr1	110546468	110546969	239-ATAC-peaks_peak_9941	54	121.6	50.29	2.25185	0.931296
chr1	198703577	198704078	239-ATAC-peaks_peak_13522	440	993.32	326.35	2.25755	0.741705
chr1	200345658	200346159	239-ATAC-peaks_peak_13603	68	153.52	68.48	2.25765	1.00706
chr1	101758821	101759322	239-ATAC-peaks_peak_9541	343	774.44	98.44	2.25784	0.286997
chr1	52155712	52156213	239-ATAC-peaks_peak_6055	41	92.72	36.38	2.26146	0.887317
chr1	145189003	145189504	239-ATAC-peaks_peak_10619	95	215.08	60.99	2.264	0.642
chr1	165868007	165868508	239-ATAC-peaks_peak_11931	49	110.96	24.61	2.26449	0.502245
chr1	185408762	185409263	239-ATAC-peaks_peak_13081	402	910.48	387.34	2.26488	0.963532
chr1	183178625	183179126	239-ATAC-peaks_peak_12903	153	346.56	160.5	2.2651	1.04902
chr1	108165550	108166051	239-ATAC-peaks_peak_9735	53	120.08	53.5	2.26566	1.00943
chr1	4471904	4472405	239-ATAC-peaks_peak_662	378	856.52	402.32	2.26593	1.06434
chr1	181616475	181616976	239-ATAC-peaks_peak_12794	204	462.84	273.92	2.26882	1.34275
chr1	160133485	160133986	239-ATAC-peaks_peak_11555	141	319.96	98.44	2.26922	0.698156
chr1	201246468	201246969	239-ATAC-peaks_peak_13675	259	588.24	328.49	2.2712	1.2683
chr1	85049220	85049721	239-ATAC-peaks_peak_8353	372	845.88	285.69	2.27387	0.767984
chr1	193084724	193085225	239-ATAC-peaks_peak_13364	155	353.4	161.57	2.28	1.04239
chr1	238217278	238217779	239-ATAC-peaks_peak_16415	48	109.44	29.96	2.28	0.624167
chr1	52035412	52035913	239-ATAC-peaks_peak_6033	86	196.08	78.11	2.28	0.908256
chr1	68922293	68922794	239-ATAC-peaks_peak_7606	218	497.04	128.4	2.28	0.588991
chr1	60610332	60610833	239-ATAC-peaks_peak_6781	203	465.12	124.12	2.29123	0.611429
chr1	166158335	166158836	239-ATAC-peaks_peak_11944	65	148.96	60.99	2.29169	0.938308
chr1	221890197	221890698	239-ATAC-peaks_peak_15224	65	148.96	53.5	2.29169	0.823077
chr1	115973243	115973744	239-ATAC-peaks_peak_10219	101	231.8	56.71	2.29505	0.561485
chr1	192598074	192598575	239-ATAC-peaks_peak_13323	94	215.84	80.25	2.29617	0.853723
chr1	94045365	94045866	239-ATAC-peaks_peak_9039	86	197.6	50.29	2.29767	0.584767
chr1	234863881	234864382	239-ATAC-peaks_peak_16192	34	78.28	51.36	2.30235	1.51059
chr1	30112895	30113396	239-ATAC-peaks_peak_3791	66	152	75.97	2.30303	1.15106
chr1	110522190	110522691	239-ATAC-peaks_peak_9932	122	281.2	92.02	2.30492	0.754262
chr1	217241008	217241509	239-ATAC-peaks_peak_14974	116	267.52	162.64	2.30621	1.40207
chr1	109275744	109276245	239-ATAC-peaks_peak_9813	52	120.08	83.46	2.30923	1.605
chr1	184941362	184941863	239-ATAC-peaks_peak_13041	224	517.56	206.51	2.31054	0.92192
chr1	192672859	192673360	239-ATAC-peaks_peak_13329	393	908.2	270.71	2.31094	0.68883
chr1	59391704	59392205	239-ATAC-peaks_peak_6687	47	108.68	46.01	2.31234	0.978936
chr1	172864834	172865335	239-ATAC-peaks_peak_12311	70	161.88	69.55	2.31257	0.993571
chr1	94736445	94736946	239-ATAC-peaks_peak_9122	90	208.24	75.97	2.31378	0.844111
chr1	172642791	172643292	239-ATAC-peaks_peak_12291	131	303.24	134.82	2.31481	1.02916
chr1	200055069	200055570	239-ATAC-peaks_peak_13572	150	347.32	134.82	2.31547	0.8988
chr1	222264500	222265001	239-ATAC-peaks_peak_15287	168	389.12	170.13	2.31619	1.01268
chr1	82552391	82552892	239-ATAC-peaks_peak_8231	184	426.36	141.24	2.31717	0.767609
chr1	215131129	215131630	239-ATAC-peaks_peak_14882	172	399	129.47	2.31977	0.752733
chr1	152216980	152217481	239-ATAC-peaks_peak_10948	131	304	196.88	2.32061	1.5029
chr1	183779227	183779728	239-ATAC-peaks_peak_12947	106	246.24	72.76	2.32302	0.686415
chr1	236165761	236166262	239-ATAC-peaks_peak_16312	33	76.76	52.43	2.32606	1.58879
chr1	219971457	219971958	239-ATAC-peaks_peak_15127	97	225.72	113.42	2.32701	1.16928
chr1	70174856	70175357	239-ATAC-peaks_peak_7647	64	148.96	81.32	2.3275	1.27062
chr1	102013867	102014368	239-ATAC-peaks_peak_9558	362	843.6	515.74	2.33039	1.4247
chr1	224857301	224857802	239-ATAC-peaks_peak_15464	57	133	55.64	2.33333	0.97614
chr1	221990176	221990677	239-ATAC-peaks_peak_15243	111	259.16	115.56	2.33477	1.04108
chr1	183573058	183573559	239-ATAC-peaks_peak_12929	391	913.52	416.23	2.33637	1.06453
chr1	209222330	209222831	239-ATAC-peaks_peak_14459	65	152	62.06	2.33846	0.954769
chr1	154670141	154670642	239-ATAC-peaks_peak_11104	89	208.24	160.5	2.33978	1.80337
chr1	159859622	159860123	239-ATAC-peaks_peak_11515	130	304.76	167.99	2.34431	1.29223
chr1	103576136	103576637	239-ATAC-peaks_peak_9602	233	546.44	155.15	2.34524	0.66588
chr1	160094518	160095019	239-ATAC-peaks_peak_11551	121	284.24	116.63	2.34909	0.963884
chr1	183177268	183177769	239-ATAC-peaks_peak_12902	76	178.6	60.99	2.35	0.8025
chr1	111641136	111641637	239-ATAC-peaks_peak_10021	52	122.36	56.71	2.35308	1.09058
chr1	230213103	230213604	239-ATAC-peaks_peak_15855	104	245.48	334.91	2.36038	3.22029
chr1	11902118	11902619	239-ATAC-peaks_peak_1621	75	177.08	70.62	2.36107	0.9416
chr1	159774658	159775159	239-ATAC-peaks_peak_11508	178	420.28	153.01	2.36112	0.859607
chr1	177475067	177475568	239-ATAC-peaks_peak_12525	87	205.96	90.95	2.36736	1.0454
chr1	177134723	177135224	239-ATAC-peaks_peak_12504	104	246.24	118.77	2.36769	1.14202
chr1	224716540	224717041	239-ATAC-peaks_peak_15447	127	301.72	147.66	2.37575	1.16268
chr1	167165275	167165776	239-ATAC-peaks_peak_11979	108	256.88	138.03	2.37852	1.27806
chr1	182205221	182205722	239-ATAC-peaks_peak_12822	317	755.44	248.24	2.38309	0.783091
chr1	56751542	56752043	239-ATAC-peaks_peak_6517	42	100.32	37.45	2.38857	0.891667
chr1	13969155	13969656	239-ATAC-peaks_peak_1782	98	234.08	101.65	2.38857	1.03724
chr1	77464228	77464729	239-ATAC-peaks_peak_8013	61	145.92	40.66	2.39213	0.666557
chr1	211003450	211003951	239-ATAC-peaks_peak_14607	74	177.08	100.58	2.39297	1.35919
chr1	77125159	77125660	239-ATAC-peaks_peak_7989	60	143.64	53.5	2.394	0.891667
chr1	222002937	222003438	239-ATAC-peaks_peak_15248	208	499.32	210.79	2.40058	1.01341
chr1	223597127	223597628	239-ATAC-peaks_peak_15367	50	120.08	44.94	2.4016	0.8988
chr1	39883855	39884356	239-ATAC-peaks_peak_4831	540	1297.32	584.22	2.40244	1.08189
chr1	214676743	214677244	239-ATAC-peaks_peak_14855	80	192.28	126.26	2.4035	1.57825
chr1	192570547	192571048	239-ATAC-peaks_peak_13320	48	115.52	35.31	2.40667	0.735625
chr1	231838494	231838995	239-ATAC-peaks_peak_16015	42	101.08	34.24	2.40667	0.815238
chr1	72326675	72327176	239-ATAC-peaks_peak_7769	95	228.76	94.16	2.408	0.991158
chr1	94035087	94035588	239-ATAC-peaks_peak_9034	186	448.4	200.09	2.41075	1.07575
chr1	248837413	248837914	239-ATAC-peaks_peak_16876	353	851.2	289.97	2.41133	0.821445
chr1	77404701	77405202	239-ATAC-peaks_peak_8010	132	318.44	97.37	2.41242	0.737652
chr1	74302601	74303102	239-ATAC-peaks_peak_7816	40	96.52	70.62	2.413	1.7655
chr1	209630214	209630715	239-ATAC-peaks_peak_14482	50	120.84	38.52	2.4168	0.7704
chr1	229583467	229583968	239-ATAC-peaks_peak_15826	233	563.16	460.1	2.417	1.97468
chr1	172688088	172688589	239-ATAC-peaks_peak_12296	44	106.4	66.34	2.41818	1.50773
chr1	100156767	100157268	239-ATAC-peaks_peak_9445	38	91.96	46.01	2.42	1.21079
chr1	245343655	245344156	239-ATAC-peaks_peak_16727	59	142.88	80.25	2.42169	1.36017
chr1	224811498	224811999	239-ATAC-peaks_peak_15458	435	1055.64	457.96	2.42676	1.05278
chr1	160596767	160597268	239-ATAC-peaks_peak_11590	274	665	352.03	2.42701	1.28478
chr1	116802246	116802747	239-ATAC-peaks_peak_10278	124	300.96	107	2.4271	0.862903
chr1	206269948	206270449	239-ATAC-peaks_peak_14242	128	310.84	73.83	2.42844	0.576797
chr1	193788467	193788968	239-ATAC-peaks_peak_13400	307	747.84	207.58	2.43596	0.676156
chr1	62824530	62825031	239-ATAC-peaks_peak_6977	112	272.84	98.44	2.43607	0.878929
chr1	224280280	224280781	239-ATAC-peaks_peak_15410	116	282.72	58.85	2.43724	0.507328
chr1	50830769	50831270	239-ATAC-peaks_peak_5886	37	90.44	58.85	2.44432	1.59054
chr1	70111150	70111651	239-ATAC-peaks_peak_7638	41	100.32	26.75	2.44683	0.652439
chr1	52656094	52656595	239-ATAC-peaks_peak_6101	58	142.12	88.81	2.45034	1.53121
chr1	94000183	94000684	239-ATAC-peaks_peak_9029	58	142.12	63.13	2.45034	1.08845
chr1	184025981	184026482	239-ATAC-peaks_peak_12980	119	291.84	92.02	2.45244	0.773277
chr1	9140850	9141351	239-ATAC-peaks_peak_1228	48	117.8	40.66	2.45417	0.847083
chr1	56865339	56865840	239-ATAC-peaks_peak_6533	108	265.24	81.32	2.45593	0.752963
chr1	169464330	169464831	239-ATAC-peaks_peak_12122	55	135.28	80.25	2.45964	1.45909
chr1	56842242	56842743	239-ATAC-peaks_peak_6528	109	268.28	63.13	2.46128	0.579174
chr1	30219913	30220414	239-ATAC-peaks_peak_3801	402	990.28	371.29	2.46338	0.923607
chr1	110534022	110534523	239-ATAC-peaks_peak_9936	53	130.72	24.61	2.46642	0.46434
chr1	224727611	224728112	239-ATAC-peaks_peak_15448	81	199.88	56.71	2.46765	0.700123
chr1	14322747	14323248	239-ATAC-peaks_peak_1804	36	88.92	28.89	2.47	0.8025
chr1	42137820	42138321	239-ATAC-peaks_peak_5122	70	173.28	55.64	2.47543	0.794857
chr1	90418584	90419085	239-ATAC-peaks_peak_8765	98	243.2	89.88	2.48163	0.917143
chr1	198847591	198848092	239-ATAC-peaks_peak_13528	60	148.96	31.03	2.48267	0.517167
chr1	55828277	55828778	239-ATAC-peaks_peak_6463	48	119.32	59.92	2.48583	1.24833
chr1	181612710	181613211	239-ATAC-peaks_peak_12793	59	146.68	47.08	2.4861	0.797966
chr1	94765567	94766068	239-ATAC-peaks_peak_9126	73	181.64	66.34	2.48822	0.908767
chr1	172344170	172344671	239-ATAC-peaks_peak_12259	134	333.64	223.63	2.48985	1.66888
chr1	185536055	185536556	239-ATAC-peaks_peak_13093	118	294.12	115.56	2.49254	0.979322
chr1	224648253	224648754	239-ATAC-peaks_peak_15441	35	87.4	52.43	2.49714	1.498
chr1	211915637	211916138	239-ATAC-peaks_peak_14682	73	182.4	126.26	2.49863	1.72959
chr1	150145440	150145941	239-ATAC-peaks_peak_10784	79	197.6	107	2.50127	1.35443
chr1	201360887	201361388	239-ATAC-peaks_peak_13695	54	135.28	51.36	2.50519	0.951111
chr1	87898814	87899315	239-ATAC-peaks_peak_8586	94	235.6	113.42	2.50638	1.2066
chr1	157408273	157408774	239-ATAC-peaks_peak_11416	117	293.36	64.2	2.50735	0.548718
chr1	183569297	183569798	239-ATAC-peaks_peak_12928	49	123.12	69.55	2.51265	1.41939
chr1	70623177	70623678	239-ATAC-peaks_peak_7678	42	105.64	51.36	2.51524	1.22286
chr1	215229850	215230351	239-ATAC-peaks_peak_14887	41	103.36	40.66	2.52098	0.991707
chr1	120181339	120181840	239-ATAC-peaks_peak_10495	128	323	139.1	2.52344	1.08672
chr1	207078567	207079068	239-ATAC-peaks_peak_14320	453	1145.32	613.11	2.5283	1.35344
chr1	57224732	57225233	239-ATAC-peaks_peak_6567	131	331.36	132.68	2.52947	1.01282
chr1	176484371	176484872	239-ATAC-peaks_peak_12480	146	369.36	71.69	2.52986	0.491027
chr1	96981563	96982064	239-ATAC-peaks_peak_9295	45	114	21.4	2.53333	0.475556
chr1	206958746	206959247	239-ATAC-peaks_peak_14307	69	174.8	70.62	2.53333	1.02348
chr1	55945961	55946462	239-ATAC-peaks_peak_6469	181	459.04	219.35	2.53613	1.21188
chr1	201423149	201423650	239-ATAC-peaks_peak_13704	126	319.96	105.93	2.53937	0.840714
chr1	172640664	172641165	239-ATAC-peaks_peak_12290	73	185.44	46.01	2.54027	0.630274
chr1	178236766	178237267	239-ATAC-peaks_peak_12568	61	155.04	51.36	2.54164	0.841967
chr1	88300679	88301180	239-ATAC-peaks_peak_8604	264	671.08	232.19	2.54197	0.879508
chr1	110435007	110435508	239-ATAC-peaks_peak_9915	37	94.24	54.57	2.54703	1.47486
chr1	243368411	243368912	239-ATAC-peaks_peak_16602	145	369.36	174.41	2.54731	1.20283
chr1	212031415	212031916	239-ATAC-peaks_peak_14689	144	367.84	107	2.55444	0.743056
chr1	181961717	181962218	239-ATAC-peaks_peak_12808	44	112.48	47.08	2.55636	1.07
chr1	166049890	166050391	239-ATAC-peaks_peak_11936	159	406.6	121.98	2.55723	0.76717
chr1	183597729	183598230	239-ATAC-peaks_peak_12934	70	179.36	102.72	2.56229	1.46743
chr1	206080268	206080769	239-ATAC-peaks_peak_14234	35	89.68	90.95	2.56229	2.59857
chr1	12657797	12658298	239-ATAC-peaks_peak_1759	96	246.24	142.31	2.565	1.4824
chr1	232021950	232022451	239-ATAC-peaks_peak_16033	72	184.68	86.67	2.565	1.20375
chr1	82911830	82912331	239-ATAC-peaks_peak_8243	85	218.12	70.62	2.56612	0.830824
chr1	174938956	174939457	239-ATAC-peaks_peak_12415	37	95	57.78	2.56757	1.56162
chr1	56664647	56665148	239-ATAC-peaks_peak_6513	112	288.04	78.11	2.57179	0.697411
chr1	235007302	235007803	239-ATAC-peaks_peak_16209	122	313.88	142.31	2.57279	1.16648
chr1	89349132	89349633	239-ATAC-peaks_peak_8662	210	540.36	250.38	2.57314	1.19229
chr1	157385427	157385928	239-ATAC-peaks_peak_11414	53	136.8	54.57	2.58113	1.02962
chr1	59390390	59390891	239-ATAC-peaks_peak_6686	183	473.48	201.16	2.58732	1.09923
chr1	192139144	192139645	239-ATAC-peaks_peak_13278	300	776.72	377.71	2.58907	1.25903
chr1	246990713	246991214	239-ATAC-peaks_peak_16820	27	69.92	86.67	2.58963	3.21
chr1	221882299	221882800	239-ATAC-peaks_peak_15222	61	158.08	48.15	2.59148	0.789344
chr1	202823856	202824357	239-ATAC-peaks_peak_13889	218	565.44	288.9	2.59376	1.32523
chr1	244512291	244512792	239-ATAC-peaks_peak_16681	29	75.24	44.94	2.59448	1.54966
chr1	245951493	245951994	239-ATAC-peaks_peak_16751	135	351.12	87.74	2.60089	0.649926
chr1	198511732	198512233	239-ATAC-peaks_peak_13516	78	202.92	95.23	2.60154	1.2209
chr1	160137336	160137837	239-ATAC-peaks_peak_11556	56	145.92	53.5	2.60571	0.955357
chr1	185935592	185936093	239-ATAC-peaks_peak_13124	49	127.68	77.04	2.60571	1.57224
chr1	227053743	227054244	239-ATAC-peaks_peak_15675	69	180.12	62.06	2.61043	0.89942
chr1	215447135	215447636	239-ATAC-peaks_peak_14892	85	221.92	70.62	2.61082	0.830824
chr1	99170313	99170814	239-ATAC-peaks_peak_9392	89	232.56	38.52	2.61303	0.432809
chr1	206897120	206897621	239-ATAC-peaks_peak_14296	73	190.76	62.06	2.61315	0.850137
chr1	63595534	63596035	239-ATAC-peaks_peak_7057	237	619.4	255.73	2.6135	1.07903
chr1	230904888	230905389	239-ATAC-peaks_peak_15924	84	219.64	94.16	2.61476	1.12095
chr1	95694477	95694978	239-ATAC-peaks_peak_9233	131	342.76	58.85	2.61649	0.449237
chr1	218646837	218647338	239-ATAC-peaks_peak_15040	57	149.72	51.36	2.62667	0.901053
chr1	174758004	174758505	239-ATAC-peaks_peak_12408	50	131.48	58.85	2.6296	1.177
chr1	202558298	202558799	239-ATAC-peaks_peak_13863	125	329.08	28.89	2.63264	0.23112
chr1	92794840	92795341	239-ATAC-peaks_peak_8937	200	528.96	169.06	2.6448	0.8453
chr1	177276185	177276686	239-ATAC-peaks_peak_12517	52	137.56	96.3	2.64538	1.85192
chr1	103915481	103915982	239-ATAC-peaks_peak_9623	45	119.32	50.29	2.65156	1.11756
chr1	192513972	192514473	239-ATAC-peaks_peak_13307	51	135.28	37.45	2.65255	0.734314
chr1	64682643	64683144	239-ATAC-peaks_peak_7171	71	188.48	87.74	2.65465	1.23577
chr1	183062999	183063500	239-ATAC-peaks_peak_12895	101	268.28	99.51	2.65624	0.985248
chr1	144891755	144892256	239-ATAC-peaks_peak_10579	159	422.56	129.47	2.65761	0.814277
chr1	213088827	213089328	239-ATAC-peaks_peak_14786	252	671.08	219.35	2.66302	0.870437
chr1	208030721	208031222	239-ATAC-peaks_peak_14389	39	104.12	57.78	2.66974	1.48154
chr1	78050440	78050941	239-ATAC-peaks_peak_8056	76	202.92	82.39	2.67	1.08408
chr1	69957957	69958458	239-ATAC-peaks_peak_7627	294	785.08	374.5	2.67034	1.27381
chr1	76207785	76208286	239-ATAC-peaks_peak_7902	114	304.76	172.27	2.67333	1.51114
chr1	232160978	232161479	239-ATAC-peaks_peak_16045	336	902.12	435.49	2.68488	1.2961
chr1	98859518	98860019	239-ATAC-peaks_peak_9384	86	231.04	67.41	2.68651	0.783837
chr1	180938213	180938714	239-ATAC-peaks_peak_12745	28	75.24	51.36	2.68714	1.83429
chr1	89118262	89118763	239-ATAC-peaks_peak_8640	39	104.88	49.22	2.68923	1.26205
chr1	6476187	6476688	239-ATAC-peaks_peak_859	95	256.12	141.24	2.696	1.48674
chr1	46704613	46705114	239-ATAC-peaks_peak_5585	146	393.68	187.25	2.69644	1.28253
chr1	26637873	26638374	239-ATAC-peaks_peak_3349	31	83.6	56.71	2.69677	1.82935
chr1	228966782	228967283	239-ATAC-peaks_peak_15778	51	137.56	39.59	2.69725	0.776275
chr1	87610127	87610628	239-ATAC-peaks_peak_8557	256	691.6	247.17	2.70156	0.965508
chr1	191732879	191733380	239-ATAC-peaks_peak_13263	174	470.44	258.94	2.70368	1.48816
chr1	203166699	203167200	239-ATAC-peaks_peak_13920	80	216.6	59.92	2.7075	0.749
chr1	42166131	42166632	239-ATAC-peaks_peak_5132	133	360.24	142.31	2.70857	1.07
chr1	208062008	208062509	239-ATAC-peaks_peak_14393	124	335.92	110.21	2.70903	0.88879
chr1	99955526	99956027	239-ATAC-peaks_peak_9420	56	152	35.31	2.71429	0.630536
chr1	49572027	49572528	239-ATAC-peaks_peak_5857	110	300.2	51.36	2.72909	0.466909
chr1	42204716	42205217	239-ATAC-peaks_peak_5138	194	529.72	254.66	2.73052	1.31268
chr1	83798104	83798605	239-ATAC-peaks_peak_8273	32	87.4	25.68	2.73125	0.8025
chr1	85833943	85834444	239-ATAC-peaks_peak_8429	42	114.76	81.32	2.73238	1.93619
chr1	115841883	115842384	239-ATAC-peaks_peak_10201	42	114.76	32.1	2.73238	0.764286
chr1	108080187	108080688	239-ATAC-peaks_peak_9731	59	161.88	75.97	2.74373	1.28763
chr1	200343680	200344181	239-ATAC-peaks_peak_13602	272	746.32	411.95	2.74382	1.51452
chr1	17545298	17545799	239-ATAC-peaks_peak_2259	122	335.16	139.1	2.74721	1.14016
chr1	118844695	118845196	239-ATAC-peaks_peak_10431	78	214.32	66.34	2.74769	0.850513
chr1	241775786	241776287	239-ATAC-peaks_peak_16534	99	272.08	105.93	2.74828	1.07
chr1	103656795	103657296	239-ATAC-peaks_peak_9614	84	231.8	102.72	2.75952	1.22286
chr1	9792901	9793402	239-ATAC-peaks_peak_1343	30	82.84	75.97	2.76133	2.53233
chr1	187807940	187808441	239-ATAC-peaks_peak_13198	220	610.28	235.4	2.774	1.07
chr1	232283615	232284116	239-ATAC-peaks_peak_16051	60	166.44	41.73	2.774	0.6955
chr1	85261853	85262354	239-ATAC-peaks_peak_8372	29	80.56	29.96	2.77793	1.0331
chr1	172685294	172685795	239-ATAC-peaks_peak_12294	80	222.68	50.29	2.7835	0.628625
chr1	222340421	222340922	239-ATAC-peaks_peak_15293	98	272.84	49.22	2.78408	0.502245
chr1	242001175	242001676	239-ATAC-peaks_peak_16555	116	323	99.51	2.78448	0.857845
chr1	64445140	64445641	239-ATAC-peaks_peak_7144	54	150.48	67.41	2.78667	1.24833
chr1	66899767	66900268	239-ATAC-peaks_peak_7376	48	133.76	36.38	2.78667	0.757917
chr1	206614519	206615020	239-ATAC-peaks_peak_14255	124	345.8	113.42	2.78871	0.914677
chr1	46009273	46009774	239-ATAC-peaks_peak_5504	85	237.12	93.09	2.78965	1.09518
chr1	183865584	183866085	239-ATAC-peaks_peak_12958	43	120.84	28.89	2.81023	0.67186
chr1	209427291	209427792	239-ATAC-peaks_peak_14471	35	98.8	39.59	2.82286	1.13114
chr1	42170517	42171018	239-ATAC-peaks_peak_5133	103	291.08	131.61	2.82602	1.27777
chr1	90417572	90418073	239-ATAC-peaks_peak_8764	41	116.28	28.89	2.8361	0.704634
chr1	212705629	212706130	239-ATAC-peaks_peak_14755	97	275.12	92.02	2.83629	0.94866
chr1	15929882	15930383	239-ATAC-peaks_peak_1970	62	176.32	105.93	2.84387	1.70855
chr1	33557919	33558420	239-ATAC-peaks_peak_4254	99	281.96	107	2.84808	1.08081
chr1	59289191	59289692	239-ATAC-peaks_peak_6671	143	407.36	92.02	2.84867	0.643497
chr1	203827155	203827656	239-ATAC-peaks_peak_13997	40	114	33.17	2.85	0.82925
chr1	171623396	171623897	239-ATAC-peaks_peak_12215	113	323	101.65	2.85841	0.899558
chr1	104922641	104923142	239-ATAC-peaks_peak_9651	139	398.24	111.28	2.86504	0.800576
chr1	212247549	212248050	239-ATAC-peaks_peak_14702	57	163.4	81.32	2.86667	1.42667
chr1	42367754	42368255	239-ATAC-peaks_peak_5160	133	381.52	156.22	2.86857	1.17459
chr1	200341244	200341745	239-ATAC-peaks_peak_13601	45	129.2	37.45	2.87111	0.832222
chr1	192089728	192090229	239-ATAC-peaks_peak_13275	324	930.24	392.69	2.87111	1.21201
chr1	169332610	169333111	239-ATAC-peaks_peak_12113	75	215.84	44.94	2.87787	0.5992
chr1	236117048	236117549	239-ATAC-peaks_peak_16307	80	230.28	58.85	2.8785	0.735625
chr1	238572417	238572918	239-ATAC-peaks_peak_16422	377	1086.04	155.15	2.88074	0.411538
chr1	193670017	193670518	239-ATAC-peaks_peak_13394	29	83.6	43.87	2.88276	1.51276
chr1	194038558	194039059	239-ATAC-peaks_peak_13406	172	496.28	85.6	2.88535	0.497674
chr1	49309879	49310380	239-ATAC-peaks_peak_5844	159	459.04	139.1	2.88704	0.874843
chr1	161472730	161473231	239-ATAC-peaks_peak_11686	42	121.6	38.52	2.89524	0.917143
chr1	189118649	189119150	239-ATAC-peaks_peak_13221	62	180.12	72.76	2.90516	1.17355
chr1	81631540	81632041	239-ATAC-peaks_peak_8205	239	694.64	160.5	2.90644	0.671548
chr1	184593052	184593553	239-ATAC-peaks_peak_13015	118	343.52	163.71	2.91119	1.38737
chr1	57006071	57006572	239-ATAC-peaks_peak_6554	48	139.84	36.38	2.91333	0.757917
chr1	193819974	193820475	239-ATAC-peaks_peak_13401	45	131.48	32.1	2.92178	0.713333
chr1	222199178	222199679	239-ATAC-peaks_peak_15272	26	76	63.13	2.92308	2.42808
chr1	184936671	184937172	239-ATAC-peaks_peak_13039	46	134.52	53.5	2.92435	1.16304
chr1	176486533	176487034	239-ATAC-peaks_peak_12481	168	492.48	100.58	2.93143	0.59869
chr1	163132203	163132704	239-ATAC-peaks_peak_11806	31	91.2	32.1	2.94194	1.03548
chr1	172947563	172948064	239-ATAC-peaks_peak_12319	61	180.12	74.9	2.95279	1.22787
chr1	205580335	205580836	239-ATAC-peaks_peak_14194	29	85.88	66.34	2.96138	2.28759
chr1	115947477	115947978	239-ATAC-peaks_peak_10215	50	148.2	66.34	2.964	1.3268
chr1	193291310	193291811	239-ATAC-peaks_peak_13378	70	207.48	89.88	2.964	1.284
chr1	115675997	115676498	239-ATAC-peaks_peak_10195	72	213.56	49.22	2.96611	0.683611
chr1	55909176	55909677	239-ATAC-peaks_peak_6468	104	308.56	103.79	2.96692	0.997981
chr1	181624820	181625321	239-ATAC-peaks_peak_12796	254	754.68	278.2	2.97118	1.09528
chr1	231870107	231870608	239-ATAC-peaks_peak_16019	35	104.12	27.82	2.97486	0.794857
chr1	183423479	183423980	239-ATAC-peaks_peak_12915	58	173.28	55.64	2.98759	0.95931
chr1	234392070	234392571	239-ATAC-peaks_peak_16137	77	230.28	54.57	2.99065	0.708701
chr1	120178498	120178999	239-ATAC-peaks_peak_10494	187	559.36	196.88	2.99123	1.05283
chr1	155830116	155830617	239-ATAC-peaks_peak_11200	154	461.32	214	2.99558	1.38961
chr1	204912689	204913190	239-ATAC-peaks_peak_14101	143	428.64	43.87	2.99748	0.306783
chr1	212680589	212681090	239-ATAC-peaks_peak_14750	121	364.8	160.5	3.01488	1.32645
chr1	226993853	226994354	239-ATAC-peaks_peak_15665	32	96.52	35.31	3.01625	1.10344
chr1	232053937	232054438	239-ATAC-peaks_peak_16036	38	114.76	22.47	3.02	0.591316
chr1	115968789	115969290	239-ATAC-peaks_peak_10216	402	1215.24	218.28	3.02299	0.542985
chr1	240739522	240740023	239-ATAC-peaks_peak_16505	195	590.52	144.45	3.02831	0.740769
chr1	15307212	15307713	239-ATAC-peaks_peak_1870	75	227.24	125.19	3.02987	1.6692
chr1	110444197	110444698	239-ATAC-peaks_peak_9917	90	272.84	69.55	3.03156	0.772778
chr1	185469132	185469633	239-ATAC-peaks_peak_13088	493	1494.92	392.69	3.03229	0.796531
chr1	20268328	20268829	239-ATAC-peaks_peak_2560	32	97.28	53.5	3.04	1.67188
chr1	104025550	104026051	239-ATAC-peaks_peak_9628	32	97.28	19.26	3.04	0.601875
chr1	56250449	56250950	239-ATAC-peaks_peak_6483	35	106.4	27.82	3.04	0.794857
chr1	62832697	62833198	239-ATAC-peaks_peak_6978	30	91.2	28.89	3.04	0.963
chr1	249204854	249205355	239-ATAC-peaks_peak_16897	166	506.16	125.19	3.04916	0.754157
chr1	41798942	41799443	239-ATAC-peaks_peak_5063	139	424.84	107	3.0564	0.769784
chr1	217246051	217246552	239-ATAC-peaks_peak_14975	30	91.96	40.66	3.06533	1.35533
chr1	63719743	63720244	239-ATAC-peaks_peak_7069	43	132.24	67.41	3.07535	1.56767
chr1	35309791	35310292	239-ATAC-peaks_peak_4378	94	289.56	103.79	3.08043	1.10415
chr1	43415871	43416372	239-ATAC-peaks_peak_5237	117	361	69.55	3.08547	0.594444
chr1	94083616	94084117	239-ATAC-peaks_peak_9046	74	228.76	67.41	3.09135	0.910946
chr1	207363479	207363980	239-ATAC-peaks_peak_14351	29	89.68	23.54	3.09241	0.811724
chr1	119894465	119894966	239-ATAC-peaks_peak_10474	27	83.6	41.73	3.0963	1.54556
chr1	117799900	117800401	239-ATAC-peaks_peak_10378	79	244.72	100.58	3.09772	1.27316
chr1	69959839	69960340	239-ATAC-peaks_peak_7628	54	167.96	59.92	3.11037	1.10963
chr1	164606806	164607307	239-ATAC-peaks_peak_11838	40	124.64	29.96	3.116	0.749
chr1	172686791	172687292	239-ATAC-peaks_peak_12295	120	373.92	118.77	3.116	0.98975
chr1	70483471	70483972	239-ATAC-peaks_peak_7662	65	202.92	39.59	3.12185	0.609077
chr1	183989935	183990436	239-ATAC-peaks_peak_12972	37	115.52	43.87	3.12216	1.18568
chr1	210591700	210592201	239-ATAC-peaks_peak_14571	55	171.76	31.03	3.12291	0.564182
chr1	160635185	160635686	239-ATAC-peaks_peak_11599	54	168.72	65.27	3.12444	1.2087
chr1	113065185	113065686	239-ATAC-peaks_peak_10085	141	440.8	123.05	3.12624	0.872695
chr1	42149721	42150222	239-ATAC-peaks_peak_5126	91	285.76	83.46	3.14022	0.917143
chr1	96109841	96110342	239-ATAC-peaks_peak_9259	49	154.28	52.43	3.14857	1.07
chr1	234752960	234753461	239-ATAC-peaks_peak_16172	45	142.12	34.24	3.15822	0.760889
chr1	116417471	116417972	239-ATAC-peaks_peak_10254	25	79.04	57.78	3.1616	2.3112
chr1	46676661	46677162	239-ATAC-peaks_peak_5581	49	155.04	47.08	3.16408	0.960816
chr1	154471909	154472410	239-ATAC-peaks_peak_11084	93	294.88	94.16	3.17075	1.01247
chr1	177091958	177092459	239-ATAC-peaks_peak_12500	85	270.56	62.06	3.18306	0.730118
chr1	218698285	218698786	239-ATAC-peaks_peak_15051	46	146.68	88.81	3.1887	1.93065
chr1	192485877	192486378	239-ATAC-peaks_peak_13298	281	896.8	179.76	3.19146	0.639715
chr1	184916713	184917214	239-ATAC-peaks_peak_13035	65	207.48	132.68	3.192	2.04123
chr1	187763614	187764115	239-ATAC-peaks_peak_13197	129	413.44	167.99	3.20496	1.30225
chr1	215663196	215663697	239-ATAC-peaks_peak_14906	72	231.04	86.67	3.20889	1.20375
chr1	209782657	209783158	239-ATAC-peaks_peak_14492	75	240.92	68.48	3.21227	0.913067
chr1	96612079	96612580	239-ATAC-peaks_peak_9279	30	96.52	36.38	3.21733	1.21267
chr1	206319188	206319689	239-ATAC-peaks_peak_14247	112	363.28	139.1	3.24357	1.24196
chr1	99971531	99972032	239-ATAC-peaks_peak_9422	35	114	120.91	3.25714	3.45457
chr1	7451486	7451987	239-ATAC-peaks_peak_1003	79	257.64	125.19	3.26127	1.58468
chr1	232026963	232027464	239-ATAC-peaks_peak_16034	81	264.48	107	3.26519	1.32099
chr1	30458282	30458783	239-ATAC-peaks_peak_3808	53	173.28	58.85	3.26943	1.11038
chr1	7470390	7470891	239-ATAC-peaks_peak_1005	136	447.64	118.77	3.29147	0.873309
chr1	221892301	221892802	239-ATAC-peaks_peak_15225	89	293.36	95.23	3.29618	1.07
chr1	221995871	221996372	239-ATAC-peaks_peak_15245	224	738.72	262.15	3.29786	1.17031
chr1	168627108	168627609	239-ATAC-peaks_peak_12083	61	201.4	133.75	3.30164	2.19262
chr1	184328850	184329351	239-ATAC-peaks_peak_12995	197	650.56	52.43	3.30234	0.266142
chr1	240370162	240370663	239-ATAC-peaks_peak_16483	50	165.68	27.82	3.3136	0.5564
chr1	167166764	167167265	239-ATAC-peaks_peak_11980	32	106.4	55.64	3.325	1.73875
chr1	160944867	160945368	239-ATAC-peaks_peak_11626	92	306.28	123.05	3.32913	1.3375
chr1	59345196	59345697	239-ATAC-peaks_peak_6676	117	390.64	90.95	3.3388	0.77735
chr1	41809472	41809973	239-ATAC-peaks_peak_5064	305	1022.2	354.17	3.35148	1.16121
chr1	20262812	20263313	239-ATAC-peaks_peak_2559	91	305.52	187.25	3.35736	2.05769
chr1	169775636	169776137	239-ATAC-peaks_peak_12140	50	167.96	48.15	3.3592	0.963
chr1	186762166	186762667	239-ATAC-peaks_peak_13168	59	198.36	27.82	3.36203	0.471525
chr1	210520364	210520865	239-ATAC-peaks_peak_14561	33	110.96	23.54	3.36242	0.713333
chr1	6108513	6109014	239-ATAC-peaks_peak_744	181	609.52	157.29	3.36751	0.869006
chr1	183305776	183306277	239-ATAC-peaks_peak_12910	58	195.32	73.83	3.36759	1.27293
chr1	201160976	201161477	239-ATAC-peaks_peak_13669	98	332.12	77.04	3.38898	0.786122
chr1	26402160	26402661	239-ATAC-peaks_peak_3318	113	383.04	207.58	3.38973	1.83699
chr1	60066601	60067102	239-ATAC-peaks_peak_6733	60	203.68	36.38	3.39467	0.606333
chr1	76008495	76008996	239-ATAC-peaks_peak_7891	30	101.84	55.64	3.39467	1.85467
chr1	212410826	212411327	239-ATAC-peaks_peak_14720	29	98.8	34.24	3.4069	1.18069
chr1	145090065	145090566	239-ATAC-peaks_peak_10607	153	522.88	191.53	3.41752	1.25183
chr1	62303271	62303772	239-ATAC-peaks_peak_6924	25	86.64	44.94	3.4656	1.7976
chr1	185792574	185793075	239-ATAC-peaks_peak_13111	72	250.04	43.87	3.47278	0.609306
chr1	82580835	82581336	239-ATAC-peaks_peak_8233	78	272.08	86.67	3.48821	1.11115
chr1	201267860	201268361	239-ATAC-peaks_peak_13678	233	813.2	329.56	3.49013	1.41442
chr1	200996812	200997313	239-ATAC-peaks_peak_13655	50	175.56	70.62	3.5112	1.4124
chr1	171729954	171730455	239-ATAC-peaks_peak_12218	137	481.84	163.71	3.51708	1.19496
chr1	210670804	210671305	239-ATAC-peaks_peak_14580	43	151.24	42.8	3.51721	0.995349
chr1	230251226	230251727	239-ATAC-peaks_peak_15861	50	177.08	66.34	3.5416	1.3268
chr1	108069412	108069913	239-ATAC-peaks_peak_9727	141	505.4	107	3.5844	0.758865
chr1	191612519	191613020	239-ATAC-peaks_peak_13255	66	237.12	87.74	3.59273	1.32939
chr1	159199173	159199674	239-ATAC-peaks_peak_11495	26	93.48	28.89	3.59538	1.11115
chr1	79536715	79537216	239-ATAC-peaks_peak_8171	34	122.36	38.52	3.59882	1.13294
chr1	31089985	31090486	239-ATAC-peaks_peak_3844	49	177.08	63.13	3.61388	1.28837
chr1	172606600	172607101	239-ATAC-peaks_peak_12285	38	137.56	32.1	3.62	0.844737
chr1	230990134	230990635	239-ATAC-peaks_peak_15935	52	188.48	83.46	3.62462	1.605
chr1	243285173	243285674	239-ATAC-peaks_peak_16598	35	126.92	27.82	3.62629	0.794857
chr1	216244576	216245077	239-ATAC-peaks_peak_14943	36	130.72	34.24	3.63111	0.951111
chr1	112946732	112947233	239-ATAC-peaks_peak_10079	53	193.04	49.22	3.64226	0.928679
chr1	192122317	192122818	239-ATAC-peaks_peak_13277	87	318.44	67.41	3.66023	0.774828
chr1	185530711	185531212	239-ATAC-peaks_peak_13091	117	429.4	71.69	3.67009	0.612735
chr1	217315669	217316170	239-ATAC-peaks_peak_14980	52	191.52	39.59	3.68308	0.761346
chr1	118843321	118843822	239-ATAC-peaks_peak_10430	55	204.44	35.31	3.71709	0.642
chr1	220986296	220986797	239-ATAC-peaks_peak_15186	66	245.48	52.43	3.71939	0.794394
chr1	211108009	211108510	239-ATAC-peaks_peak_14616	30	111.72	35.31	3.724	1.177
chr1	114665644	114666145	239-ATAC-peaks_peak_10165	51	190.76	32.1	3.74039	0.629412
chr1	240405890	240406391	239-ATAC-peaks_peak_16487	185	695.4	59.92	3.75892	0.323892
chr1	186445341	186445842	239-ATAC-peaks_peak_13152	39	146.68	43.87	3.76103	1.12487
chr1	37999980	38000481	239-ATAC-peaks_peak_4654	29	109.44	42.8	3.77379	1.47586
chr1	56893560	56894061	239-ATAC-peaks_peak_6539	37	139.84	47.08	3.77946	1.27243
chr1	68788949	68789450	239-ATAC-peaks_peak_7590	50	189.24	16.05	3.7848	0.321
chr1	161463990	161464491	239-ATAC-peaks_peak_11684	49	186.2	43.87	3.8	0.895306
chr1	221898391	221898892	239-ATAC-peaks_peak_15228	67	254.6	42.8	3.8	0.638806
chr1	210037198	210037699	239-ATAC-peaks_peak_14521	67	255.36	88.81	3.81134	1.32552
chr1	66890665	66891166	239-ATAC-peaks_peak_7374	33	126.16	35.31	3.82303	1.07
chr1	181619541	181620042	239-ATAC-peaks_peak_12795	71	272.08	83.46	3.83211	1.17549
chr1	103636618	103637119	239-ATAC-peaks_peak_9608	132	509.2	117.7	3.85758	0.891667
chr1	191676448	191676949	239-ATAC-peaks_peak_13260	23	88.92	37.45	3.86609	1.62826
chr1	240476095	240476596	239-ATAC-peaks_peak_16493	188	728.08	107	3.87277	0.569149
chr1	211943755	211944256	239-ATAC-peaks_peak_14684	25	97.28	53.5	3.8912	2.14
chr1	56918637	56919138	239-ATAC-peaks_peak_6543	99	386.84	55.64	3.90747	0.56202
chr1	118846035	118846536	239-ATAC-peaks_peak_10432	47	183.92	41.73	3.91319	0.887872
chr1	59343641	59344142	239-ATAC-peaks_peak_6675	43	168.72	24.61	3.92372	0.572326
chr1	84713058	84713559	239-ATAC-peaks_peak_8324	67	262.96	41.73	3.92478	0.622836
chr1	66785989	66786490	239-ATAC-peaks_peak_7346	33	129.96	22.47	3.93818	0.680909
chr1	159567930	159568431	239-ATAC-peaks_peak_11498	29	114.76	21.4	3.95724	0.737931
chr1	214608038	214608539	239-ATAC-peaks_peak_14847	76	302.48	59.92	3.98	0.788421
chr1	92943810	92944311	239-ATAC-peaks_peak_8942	27	107.92	34.24	3.99704	1.26815
chr1	167834985	167835486	239-ATAC-peaks_peak_12034	47	188.48	43.87	4.01021	0.933404
chr1	192481650	192482151	239-ATAC-peaks_peak_13296	98	395.2	86.67	4.03265	0.884388
chr1	60975729	60976230	239-ATAC-peaks_peak_6798	24	97.28	26.75	4.05333	1.11458
chr1	158016577	158017078	239-ATAC-peaks_peak_11447	45	183.92	49.22	4.08711	1.09378
chr1	63594002	63594503	239-ATAC-peaks_peak_7056	94	384.56	68.48	4.09106	0.728511
chr1	159671559	159672060	239-ATAC-peaks_peak_11500	44	180.12	25.68	4.09364	0.583636
chr1	59245579	59246080	239-ATAC-peaks_peak_6661	43	177.08	34.24	4.11814	0.796279
chr1	56645000	56645501	239-ATAC-peaks_peak_6510	44	181.64	28.89	4.12818	0.656591
chr1	185797533	185798034	239-ATAC-peaks_peak_13113	23	95	38.52	4.13043	1.67478
chr1	60819151	60819652	239-ATAC-peaks_peak_6789	25	103.36	10.7	4.1344	0.428
chr1	185794732	185795233	239-ATAC-peaks_peak_13112	74	306.28	74.9	4.13892	1.01216
chr1	211698544	211699045	239-ATAC-peaks_peak_14657	74	306.28	104.86	4.13892	1.41703
chr1	25434062	25434563	239-ATAC-peaks_peak_3191	48	200.64	43.87	4.18	0.913958
chr1	200892688	200893189	239-ATAC-peaks_peak_13641	32	133.76	32.1	4.18	1.00313
chr1	204811933	204812434	239-ATAC-peaks_peak_14090	31	129.96	50.29	4.19226	1.62226
chr1	185803481	185803982	239-ATAC-peaks_peak_13114	280	1180.28	317.79	4.21529	1.13496
chr1	240637390	240637891	239-ATAC-peaks_peak_16504	42	178.6	24.61	4.25238	0.585952
chr1	79299100	79299601	239-ATAC-peaks_peak_8164	36	155.04	32.1	4.30667	0.891667
chr1	4440565	4441066	239-ATAC-peaks_peak_660	47	202.92	19.26	4.31745	0.409787
chr1	208561623	208562124	239-ATAC-peaks_peak_14439	25	108.68	62.06	4.3472	2.4824
chr1	240501059	240501560	239-ATAC-peaks_peak_16494	34	148.96	12.84	4.38118	0.377647
chr1	247218276	247218777	239-ATAC-peaks_peak_16832	68	298.68	43.87	4.39235	0.645147
chr1	221896432	221896933	239-ATAC-peaks_peak_15227	64	281.2	44.94	4.39375	0.702187
chr1	240516069	240516570	239-ATAC-peaks_peak_16496	295	1299.6	162.64	4.40542	0.551322
chr1	222232221	222232722	239-ATAC-peaks_peak_15281	50	222.68	20.33	4.4536	0.4066
chr1	184058941	184059442	239-ATAC-peaks_peak_12982	52	232.56	81.32	4.47231	1.56385
chr1	170302041	170302542	239-ATAC-peaks_peak_12164	55	247	107	4.49091	1.94545
chr1	181501306	181501807	239-ATAC-peaks_peak_12789	45	202.92	65.27	4.50933	1.45044
chr1	228660371	228660872	239-ATAC-peaks_peak_15764	50	226.48	73.83	4.5296	1.4766
chr1	204864443	204864944	239-ATAC-peaks_peak_14096	27	123.12	20.33	4.56	0.752963
chr1	71358992	71359493	239-ATAC-peaks_peak_7732	58	265.24	31.03	4.5731	0.535
chr1	180935867	180936368	239-ATAC-peaks_peak_12744	182	832.96	323.14	4.5767	1.77549
chr1	192483205	192483706	239-ATAC-peaks_peak_13297	126	576.84	138.03	4.5781	1.09548
chr1	192528529	192529030	239-ATAC-peaks_peak_13312	123	574.56	70.62	4.67122	0.574146
chr1	56923505	56924006	239-ATAC-peaks_peak_6544	133	621.68	79.18	4.67429	0.595338
chr1	185534337	185534838	239-ATAC-peaks_peak_13092	48	227.24	57.78	4.73417	1.20375
chr1	60138495	60138996	239-ATAC-peaks_peak_6739	265	1266.92	224.7	4.78083	0.847925
chr1	192543132	192543633	239-ATAC-peaks_peak_13315	32	153.52	37.45	4.7975	1.17031
chr1	110678183	110678684	239-ATAC-peaks_peak_9961	105	508.44	92.02	4.84229	0.876381
chr1	240514038	240514539	239-ATAC-peaks_peak_16495	161	780.52	120.91	4.84795	0.750994
chr1	100086918	100087419	239-ATAC-peaks_peak_9431	28	137.56	18.19	4.91286	0.649643
chr1	160760075	160760576	239-ATAC-peaks_peak_11612	127	623.96	90.95	4.91307	0.716142
chr1	59400451	59400952	239-ATAC-peaks_peak_6690	25	123.12	29.96	4.9248	1.1984
chr1	214551234	214551735	239-ATAC-peaks_peak_14844	32	158.08	29.96	4.94	0.93625
chr1	210652201	210652702	239-ATAC-peaks_peak_14575	55	275.12	44.94	5.00218	0.817091
chr1	184168195	184168696	239-ATAC-peaks_peak_12988	121	605.72	184.04	5.00595	1.52099
chr1	245673879	245674380	239-ATAC-peaks_peak_16746	27	136.04	10.7	5.03852	0.396296
chr1	192487830	192488331	239-ATAC-peaks_peak_13299	32	162.64	39.59	5.0825	1.23719
chr1	207991158	207991659	239-ATAC-peaks_peak_14384	82	417.24	119.84	5.08829	1.46146
chr1	207989426	207989927	239-ATAC-peaks_peak_14383	31	158.08	38.52	5.09935	1.24258
chr1	179716708	179717209	239-ATAC-peaks_peak_12674	54	276.64	105.93	5.12296	1.96167
chr1	200857398	200857899	239-ATAC-peaks_peak_13639	165	851.2	204.37	5.15879	1.23861
chr1	221836628	221837129	239-ATAC-peaks_peak_15218	14	74.48	44.94	5.32	3.21
chr1	95883914	95884415	239-ATAC-peaks_peak_9249	44	236.36	34.24	5.37182	0.778182
chr1	120183507	120184008	239-ATAC-peaks_peak_10496	31	167.2	22.47	5.39355	0.724839
chr1	199820380	199820881	239-ATAC-peaks_peak_13561	23	124.64	40.66	5.41913	1.76783
chr1	176459812	176460313	239-ATAC-peaks_peak_12474	122	665.76	87.74	5.45705	0.71918
chr1	220629148	220629649	239-ATAC-peaks_peak_15167	44	242.44	44.94	5.51	1.02136
chr1	59942889	59943390	239-ATAC-peaks_peak_6721	52	290.32	23.54	5.58308	0.452692
chr1	64688922	64689423	239-ATAC-peaks_peak_7173	111	630.8	114.49	5.68288	1.03144
chr1	119352183	119352684	239-ATAC-peaks_peak_10448	36	205.2	33.17	5.7	0.921389
chr1	240576788	240577289	239-ATAC-peaks_peak_16499	270	1549.64	65.27	5.73941	0.241741
chr1	192230600	192231101	239-ATAC-peaks_peak_13279	27	158.08	11.77	5.85481	0.435926
chr1	59680351	59680852	239-ATAC-peaks_peak_6708	55	333.64	27.82	6.06618	0.505818
chr1	29662873	29663374	239-ATAC-peaks_peak_3775	204	1247.16	485.78	6.11353	2.38127
chr1	245747055	245747556	239-ATAC-peaks_peak_16749	234	1431.84	143.38	6.11897	0.612735
chr1	240397882	240398383	239-ATAC-peaks_peak_16486	50	309.32	20.33	6.1864	0.4066
chr1	221983745	221984246	239-ATAC-peaks_peak_15241	48	297.92	48.15	6.20667	1.00313
chr1	75329156	75329657	239-ATAC-peaks_peak_7865	16	99.56	33.17	6.2225	2.07313
chr1	164610535	164611036	239-ATAC-peaks_peak_11839	20	124.64	38.52	6.232	1.926
chr1	221966777	221967278	239-ATAC-peaks_peak_15239	25	155.8	33.17	6.232	1.3268
chr1	240456277	240456778	239-ATAC-peaks_peak_16489	19	118.56	5.35	6.24	0.281579
chr1	219859467	219859968	239-ATAC-peaks_peak_15110	65	411.92	101.65	6.33723	1.56385
chr1	192496233	192496734	239-ATAC-peaks_peak_13302	65	425.6	62.06	6.54769	0.954769
chr1	61907409	61907910	239-ATAC-peaks_peak_6900	17	114	52.43	6.70588	3.08412
chr1	187811815	187812316	239-ATAC-peaks_peak_13199	49	337.44	34.24	6.88653	0.698776
chr1	192498101	192498602	239-ATAC-peaks_peak_13303	25	174.8	32.1	6.992	1.284
chr1	176438708	176439209	239-ATAC-peaks_peak_12471	64	458.28	36.38	7.16062	0.568438
chr1	219919451	219919952	239-ATAC-peaks_peak_15119	58	415.72	71.69	7.16759	1.23603
chr1	222237941	222238442	239-ATAC-peaks_peak_15284	24	173.28	13.91	7.22	0.579583
chr1	70162173	70162674	239-ATAC-peaks_peak_7645	20	150.48	18.19	7.524	0.9095
chr1	210673322	210673823	239-ATAC-peaks_peak_14581	22	171.76	33.17	7.80727	1.50773
chr1	15571363	15571864	239-ATAC-peaks_peak_1915	16	126.92	28.89	7.9325	1.80563
chr1	52023929	52024430	239-ATAC-peaks_peak_6030	74	589.76	77.04	7.96973	1.04108
chr1	221982285	221982786	239-ATAC-peaks_peak_15240	66	554.04	55.64	8.39455	0.84303
chr1	71357049	71357550	239-ATAC-peaks_peak_7731	45	383.8	48.15	8.52889	1.07
chr1	221997219	221997720	239-ATAC-peaks_peak_15246	30	258.4	19.26	8.61333	0.642
chr1	240473628	240474129	239-ATAC-peaks_peak_16492	15	129.2	11.77	8.61333	0.784667
chr1	6361552	6362053	239-ATAC-peaks_peak_836	56	484.88	28.89	8.65857	0.515893
chr1	158982203	158982704	239-ATAC-peaks_peak_11479	25	219.64	28.89	8.7856	1.1556
chr1	192535581	192536082	239-ATAC-peaks_peak_13313	69	608	65.27	8.81159	0.945942
chr1	222484115	222484616	239-ATAC-peaks_peak_15297	13	115.52	10.7	8.88615	0.823077
chr1	77132869	77133370	239-ATAC-peaks_peak_7992	19	179.36	22.47	9.44	1.18263
chr1	240568881	240569382	239-ATAC-peaks_peak_16497	40	385.32	17.12	9.633	0.428
chr1	224852698	224853199	239-ATAC-peaks_peak_15462	25	250.8	13.91	10.032	0.5564
chr1	179722109	179722610	239-ATAC-peaks_peak_12675	20	202.92	58.85	10.146	2.9425
chr1	107834671	107835172	239-ATAC-peaks_peak_9709	15	159.6	19.26	10.64	1.284
chr1	64685911	64686412	239-ATAC-peaks_peak_7172	28	315.4	26.75	11.2643	0.955357
chr1	244219904	244220405	239-ATAC-peaks_peak_16657	11	125.4	7.49	11.4	0.680909
chr1	240463455	240463956	239-ATAC-peaks_peak_16491	19	218.12	29.96	11.48	1.57684
chr1	194316689	194317190	239-ATAC-peaks_peak_13414	11	158.08	9.63	14.3709	0.875455
chr1	240624826	240625327	239-ATAC-peaks_peak_16501	22	316.92	23.54	14.4055	1.07
chr1	174173879	174174380	239-ATAC-peaks_peak_12388	11	161.88	10.7	14.7164	0.972727
chr1	198901409	198901910	239-ATAC-peaks_peak_13536	18	266.76	40.66	14.82	2.25889
chr1	60567168	60567669	239-ATAC-peaks_peak_6778	14	219.64	20.33	15.6886	1.45214
chr1	110532173	110532674	239-ATAC-peaks_peak_9935	17	292.6	14.98	17.2118	0.881176
chr1	224773808	224774309	239-ATAC-peaks_peak_15453	12	224.2	7.49	18.6833	0.624167
chr1	198902542	198903043	239-ATAC-peaks_peak_13537	8	186.96	103.79	23.37	12.9738
chr10	28976392	28976893	239-ATAC-peaks_peak_19112	98	196.08	115.56	2.00082	1.17918
chr10	5991208	5991709	239-ATAC-peaks_peak_17461	48	96.52	80.25	2.01083	1.67188
chr10	3096530	3097031	239-ATAC-peaks_peak_17176	272	547.96	263.22	2.01456	0.967721
chr10	16909520	16910021	239-ATAC-peaks_peak_18274	302	611.04	353.1	2.02331	1.16921
chr10	23105224	23105725	239-ATAC-peaks_peak_18708	557	1127.08	638.79	2.02348	1.14684
chr10	22950189	22950690	239-ATAC-peaks_peak_18683	163	329.84	157.29	2.02356	0.964969
chr10	117561519	117562020	239-ATAC-peaks_peak_23784	30	60.8	55.64	2.02667	1.85467
chr10	128289383	128289884	239-ATAC-peaks_peak_24480	51	103.36	130.54	2.02667	2.55961
chr10	23806229	23806730	239-ATAC-peaks_peak_18780	85	172.52	81.32	2.02965	0.956706
chr10	112464616	112465117	239-ATAC-peaks_peak_23431	157	319.2	139.1	2.03312	0.885987
chr10	112619496	112619997	239-ATAC-peaks_peak_23457	65	132.24	97.37	2.03446	1.498
chr10	4713475	4713976	239-ATAC-peaks_peak_17347	350	712.12	354.17	2.03463	1.01191
chr10	6183162	6183663	239-ATAC-peaks_peak_17495	204	415.72	205.44	2.03784	1.00706
chr10	105456246	105456747	239-ATAC-peaks_peak_22976	85	173.28	135.89	2.03859	1.59871
chr10	63699205	63699706	239-ATAC-peaks_peak_20394	41	83.6	60.99	2.03902	1.48756
chr10	32190435	32190936	239-ATAC-peaks_peak_19351	115	234.84	112.35	2.04209	0.976957
chr10	104800036	104800537	239-ATAC-peaks_peak_22909	45	91.96	44.94	2.04356	0.998667
chr10	4746322	4746823	239-ATAC-peaks_peak_17352	42	85.88	37.45	2.04476	0.891667
chr10	94652048	94652549	239-ATAC-peaks_peak_22121	97	198.36	108.07	2.04495	1.11412
chr10	116809686	116810187	239-ATAC-peaks_peak_23760	55	112.48	74.9	2.04509	1.36182
chr10	22713680	22714181	239-ATAC-peaks_peak_18624	39	79.8	48.15	2.04615	1.23462
chr10	61194726	61195227	239-ATAC-peaks_peak_20241	62	126.92	110.21	2.0471	1.77758
chr10	32502748	32503249	239-ATAC-peaks_peak_19379	59	120.84	77.04	2.04814	1.30576
chr10	33221603	33222104	239-ATAC-peaks_peak_19408	161	329.84	219.35	2.0487	1.36242
chr10	22627336	22627837	239-ATAC-peaks_peak_18621	43	88.16	57.78	2.05023	1.34372
chr10	72895842	72896343	239-ATAC-peaks_peak_20849	53	108.68	66.34	2.05057	1.2517
chr10	14447022	14447523	239-ATAC-peaks_peak_18076	205	421.04	206.51	2.05385	1.00737
chr10	14752272	14752773	239-ATAC-peaks_peak_18118	41	84.36	81.32	2.05756	1.98341
chr10	33552183	33552684	239-ATAC-peaks_peak_19458	69	142.12	116.63	2.05971	1.69029
chr10	27737865	27738366	239-ATAC-peaks_peak_19053	38	78.28	21.4	2.06	0.563158
chr10	34543466	34543967	239-ATAC-peaks_peak_19500	108	222.68	115.56	2.06185	1.07
chr10	36462240	36462741	239-ATAC-peaks_peak_19641	49	101.08	25.68	2.06286	0.524082
chr10	102924282	102924783	239-ATAC-peaks_peak_22747	302	623.2	532.86	2.06358	1.76444
chr10	2154061	2154562	239-ATAC-peaks_peak_17145	108	223.44	46.01	2.06889	0.426019
chr10	34956072	34956573	239-ATAC-peaks_peak_19530	317	656.64	330.63	2.07142	1.043
chr10	66371688	66372189	239-ATAC-peaks_peak_20594	139	288.04	160.5	2.07223	1.15468
chr10	16995757	16996258	239-ATAC-peaks_peak_18283	70	145.16	68.48	2.07371	0.978286
chr10	22792525	22793026	239-ATAC-peaks_peak_18636	194	402.8	240.75	2.07629	1.24098
chr10	89492728	89493229	239-ATAC-peaks_peak_21795	75	155.8	114.49	2.07733	1.52653
chr10	17551198	17551699	239-ATAC-peaks_peak_18358	64	133	66.34	2.07812	1.03656
chr10	106425875	106426376	239-ATAC-peaks_peak_23091	162	337.44	171.2	2.08296	1.05679
chr10	96059193	96059694	239-ATAC-peaks_peak_22217	58	120.84	70.62	2.08345	1.21759
chr10	110934107	110934608	239-ATAC-peaks_peak_23248	39	81.32	42.8	2.08513	1.09744
chr10	14057872	14058373	239-ATAC-peaks_peak_18046	114	237.88	187.25	2.08667	1.64254
chr10	65894360	65894861	239-ATAC-peaks_peak_20565	81	169.48	112.35	2.09235	1.38704
chr10	4123931	4124432	239-ATAC-peaks_peak_17294	54	113.24	81.32	2.09704	1.50593
chr10	93373241	93373742	239-ATAC-peaks_peak_22041	556	1168.12	738.3	2.10094	1.32788
chr10	112400908	112401409	239-ATAC-peaks_peak_23425	56	117.8	72.76	2.10357	1.29929
chr10	15367640	15368141	239-ATAC-peaks_peak_18181	69	145.16	66.34	2.10377	0.961449
chr10	17558333	17558834	239-ATAC-peaks_peak_18360	109	229.52	77.04	2.10569	0.706789
chr10	14089446	14089947	239-ATAC-peaks_peak_18053	192	404.32	267.5	2.10583	1.39323
chr10	64862120	64862621	239-ATAC-peaks_peak_20499	40	84.36	41.73	2.109	1.04325
chr10	3466506	3467007	239-ATAC-peaks_peak_17238	86	181.64	104.86	2.11209	1.2193
chr10	95997922	95998423	239-ATAC-peaks_peak_22212	110	232.56	156.22	2.11418	1.42018
chr10	5895370	5895871	239-ATAC-peaks_peak_17445	93	196.84	46.01	2.11656	0.494731
chr10	115068232	115068733	239-ATAC-peaks_peak_23624	28	59.28	66.34	2.11714	2.36929
chr10	72091437	72091938	239-ATAC-peaks_peak_20790	132	279.68	211.86	2.11879	1.605
chr10	3088007	3088508	239-ATAC-peaks_peak_17174	191	405.08	169.06	2.12084	0.885131
chr10	98989861	98990362	239-ATAC-peaks_peak_22388	128	272.08	144.45	2.12562	1.12852
chr10	11157162	11157663	239-ATAC-peaks_peak_17785	104	221.16	185.11	2.12654	1.7799
chr10	16929525	16930026	239-ATAC-peaks_peak_18276	134	285	126.26	2.12687	0.942239
chr10	111652575	111653076	239-ATAC-peaks_peak_23309	169	359.48	95.23	2.1271	0.563491
chr10	89395416	89395917	239-ATAC-peaks_peak_21788	199	423.32	240.75	2.12724	1.2098
chr10	28610783	28611284	239-ATAC-peaks_peak_19073	60	127.68	66.34	2.128	1.10567
chr10	21683785	21684286	239-ATAC-peaks_peak_18539	47	100.32	47.08	2.13447	1.0017
chr10	1100645	1101146	239-ATAC-peaks_peak_17077	70	149.72	40.66	2.13886	0.580857
chr10	111496609	111497110	239-ATAC-peaks_peak_23287	262	560.88	304.95	2.14076	1.16393
chr10	115286921	115287422	239-ATAC-peaks_peak_23649	155	332.88	236.47	2.14761	1.52561
chr10	24180231	24180732	239-ATAC-peaks_peak_18806	240	516.04	114.49	2.15017	0.477042
chr10	111842497	111842998	239-ATAC-peaks_peak_23336	41	88.16	65.27	2.15024	1.59195
chr10	35005832	35006333	239-ATAC-peaks_peak_19536	101	217.36	124.12	2.15208	1.22891
chr10	33281659	33282160	239-ATAC-peaks_peak_19421	437	941.64	536.07	2.15478	1.2267
chr10	15017738	15018239	239-ATAC-peaks_peak_18143	61	131.48	69.55	2.15541	1.14016
chr10	64139726	64140227	239-ATAC-peaks_peak_20440	113	243.96	147.66	2.15894	1.30673
chr10	29023909	29024410	239-ATAC-peaks_peak_19117	189	408.12	181.9	2.15937	0.962434
chr10	20034477	20034978	239-ATAC-peaks_peak_18470	45	97.28	55.64	2.16178	1.23644
chr10	68731766	68732267	239-ATAC-peaks_peak_20626	168	363.28	141.24	2.16238	0.840714
chr10	62587646	62588147	239-ATAC-peaks_peak_20318	117	253.08	187.25	2.16308	1.60043
chr10	30171469	30171970	239-ATAC-peaks_peak_19259	139	301.72	149.8	2.17065	1.0777
chr10	24633140	24633641	239-ATAC-peaks_peak_18839	322	699.2	252.52	2.17143	0.784224
chr10	21687453	21687954	239-ATAC-peaks_peak_18540	101	219.64	95.23	2.17465	0.942871
chr10	55117296	55117797	239-ATAC-peaks_peak_20099	154	335.92	204.37	2.1813	1.32708
chr10	22887972	22888473	239-ATAC-peaks_peak_18663	143	312.36	105.93	2.18434	0.740769
chr10	70355642	70356143	239-ATAC-peaks_peak_20683	32	69.92	68.48	2.185	2.14
chr10	64468256	64468757	239-ATAC-peaks_peak_20469	163	356.44	201.16	2.18675	1.23411
chr10	82393557	82394058	239-ATAC-peaks_peak_21547	68	148.96	80.25	2.19059	1.18015
chr10	100238491	100238992	239-ATAC-peaks_peak_22542	282	617.88	389.48	2.19106	1.38113
chr10	24166673	24167174	239-ATAC-peaks_peak_18805	43	94.24	21.4	2.19163	0.497674
chr10	32250620	32251121	239-ATAC-peaks_peak_19358	267	585.2	232.19	2.19176	0.869625
chr10	11066472	11066973	239-ATAC-peaks_peak_17774	112	245.48	111.28	2.19179	0.993571
chr10	25182000	25182501	239-ATAC-peaks_peak_18908	45	98.8	47.08	2.19556	1.04622
chr10	25151462	25151963	239-ATAC-peaks_peak_18904	102	224.2	126.26	2.19804	1.23784
chr10	60785995	60786496	239-ATAC-peaks_peak_20222	447	987.24	789.66	2.20859	1.76658
chr10	4367011	4367512	239-ATAC-peaks_peak_17320	93	205.96	72.76	2.21462	0.782366
chr10	60793392	60793893	239-ATAC-peaks_peak_20224	98	217.36	120.91	2.21796	1.23378
chr10	25113221	25113722	239-ATAC-peaks_peak_18897	63	139.84	139.1	2.21968	2.20794
chr10	64010497	64010998	239-ATAC-peaks_peak_20432	164	364.04	200.09	2.21976	1.22006
chr10	111449479	111449980	239-ATAC-peaks_peak_23282	102	226.48	109.14	2.22039	1.07
chr10	111907708	111908209	239-ATAC-peaks_peak_23344	243	539.6	274.99	2.22058	1.13165
chr10	43672903	43673404	239-ATAC-peaks_peak_19717	52	115.52	102.72	2.22154	1.97538
chr10	7006310	7006811	239-ATAC-peaks_peak_17596	172	382.28	232.19	2.22256	1.34994
chr10	25183112	25183613	239-ATAC-peaks_peak_18909	94	209	59.92	2.2234	0.637447
chr10	86077009	86077510	239-ATAC-peaks_peak_21617	132	294.88	250.38	2.23394	1.89682
chr10	82425628	82426129	239-ATAC-peaks_peak_21550	53	118.56	111.28	2.23698	2.09962
chr10	12304571	12305072	239-ATAC-peaks_peak_17916	42	94.24	53.5	2.24381	1.27381
chr10	16933268	16933769	239-ATAC-peaks_peak_18277	44	98.8	46.01	2.24545	1.04568
chr10	112167000	112167501	239-ATAC-peaks_peak_23385	229	514.52	242.89	2.24681	1.06066
chr10	11667011	11667512	239-ATAC-peaks_peak_17844	70	157.32	68.48	2.24743	0.978286
chr10	116665114	116665615	239-ATAC-peaks_peak_23746	56	126.16	51.36	2.25286	0.917143
chr10	54199337	54199838	239-ATAC-peaks_peak_20059	64	144.4	128.4	2.25625	2.00625
chr10	527240	527741	239-ATAC-peaks_peak_16948	167	376.96	186.18	2.25725	1.11485
chr10	10827819	10828320	239-ATAC-peaks_peak_17756	235	530.48	255.73	2.25736	1.08821
chr10	53123876	53124377	239-ATAC-peaks_peak_20013	41	92.72	56.71	2.26146	1.38317
chr10	15366541	15367042	239-ATAC-peaks_peak_18180	75	170.24	58.85	2.26987	0.784667
chr10	33272192	33272693	239-ATAC-peaks_peak_19419	166	376.96	140.17	2.27084	0.844398
chr10	16648449	16648950	239-ATAC-peaks_peak_18241	500	1135.44	627.02	2.27088	1.25404
chr10	55603685	55604186	239-ATAC-peaks_peak_20105	84	190.76	121.98	2.27095	1.45214
chr10	4051628	4052129	239-ATAC-peaks_peak_17287	45	102.6	28.89	2.28	0.642
chr10	29515404	29515905	239-ATAC-peaks_peak_19181	65	148.2	80.25	2.28	1.23462
chr10	63749977	63750478	239-ATAC-peaks_peak_20400	48	109.44	39.59	2.28	0.824792
chr10	93341830	93342331	239-ATAC-peaks_peak_22032	89	202.92	101.65	2.28	1.14213
chr10	24297636	24298137	239-ATAC-peaks_peak_18814	108	247	54.57	2.28704	0.505278
chr10	52207351	52207852	239-ATAC-peaks_peak_19973	106	242.44	207.58	2.28717	1.9583
chr10	24207704	24208205	239-ATAC-peaks_peak_18808	163	373.16	79.18	2.28933	0.485767
chr10	109344950	109345451	239-ATAC-peaks_peak_23216	68	155.8	79.18	2.29118	1.16441
chr10	12490625	12491126	239-ATAC-peaks_peak_17925	66	151.24	64.2	2.29152	0.972727
chr10	111974092	111974593	239-ATAC-peaks_peak_23355	44	101.08	65.27	2.29727	1.48341
chr10	129236912	129237413	239-ATAC-peaks_peak_24532	79	181.64	182.97	2.29924	2.31608
chr10	113523475	113523976	239-ATAC-peaks_peak_23504	117	269.04	128.4	2.29949	1.09744
chr10	6515348	6515849	239-ATAC-peaks_peak_17569	148	340.48	132.68	2.30054	0.896486
chr10	31994119	31994620	239-ATAC-peaks_peak_19337	80	184.68	93.09	2.3085	1.16363
chr10	111692627	111693128	239-ATAC-peaks_peak_23317	72	166.44	138.03	2.31167	1.91708
chr10	112538261	112538762	239-ATAC-peaks_peak_23444	69	159.6	50.29	2.31304	0.728841
chr10	14501534	14502035	239-ATAC-peaks_peak_18084	159	367.84	172.27	2.31346	1.08346
chr10	23110397	23110898	239-ATAC-peaks_peak_18710	211	488.68	285.69	2.31602	1.35398
chr10	36827742	36828243	239-ATAC-peaks_peak_19649	141	326.8	117.7	2.31773	0.834752
chr10	62784456	62784957	239-ATAC-peaks_peak_20334	79	183.16	92.02	2.31848	1.16481
chr10	121765294	121765795	239-ATAC-peaks_peak_24073	35	81.32	51.36	2.32343	1.46743
chr10	112562296	112562797	239-ATAC-peaks_peak_23449	192	446.88	189.39	2.3275	0.986406
chr10	34536504	34537005	239-ATAC-peaks_peak_19498	91	212.04	132.68	2.33011	1.45802
chr10	27071455	27071956	239-ATAC-peaks_peak_19007	73	170.24	126.26	2.33205	1.72959
chr10	30488288	30488789	239-ATAC-peaks_peak_19281	40	93.48	50.29	2.337	1.25725
chr10	102471317	102471818	239-ATAC-peaks_peak_22691	82	192.28	101.65	2.34488	1.23963
chr10	36073620	36074121	239-ATAC-peaks_peak_19635	58	136.04	93.09	2.34552	1.605
chr10	112466360	112466861	239-ATAC-peaks_peak_23432	202	474.24	239.68	2.34772	1.18653
chr10	60080052	60080553	239-ATAC-peaks_peak_20177	52	122.36	53.5	2.35308	1.02885
chr10	16394076	16394577	239-ATAC-peaks_peak_18220	425	1000.92	574.59	2.35511	1.35198
chr10	647342	647843	239-ATAC-peaks_peak_17000	46	108.68	67.41	2.36261	1.46543
chr10	22971389	22971890	239-ATAC-peaks_peak_18690	45	106.4	42.8	2.36444	0.951111
chr10	674334	674835	239-ATAC-peaks_peak_17010	53	125.4	58.85	2.36604	1.11038
chr10	49586187	49586688	239-ATAC-peaks_peak_19907	222	526.68	415.16	2.37243	1.87009
chr10	35178306	35178807	239-ATAC-peaks_peak_19559	194	460.56	216.14	2.37402	1.11412
chr10	455275	455776	239-ATAC-peaks_peak_16935	468	1111.88	487.92	2.37581	1.04256
chr10	121781410	121781911	239-ATAC-peaks_peak_24076	49	117.04	31.03	2.38857	0.633265
chr10	5957289	5957790	239-ATAC-peaks_peak_17454	147	351.88	149.8	2.39374	1.01905
chr10	77432624	77433125	239-ATAC-peaks_peak_21168	96	230.28	218.28	2.39875	2.27375
chr10	114092602	114093103	239-ATAC-peaks_peak_23543	49	117.8	86.67	2.40408	1.76878
chr10	13207031	13207532	239-ATAC-peaks_peak_17957	90	216.6	128.4	2.40667	1.42667
chr10	126425150	126425651	239-ATAC-peaks_peak_24353	96	231.04	83.46	2.40667	0.869375
chr10	109960688	109961189	239-ATAC-peaks_peak_23231	72	173.28	87.74	2.40667	1.21861
chr10	126889689	126890190	239-ATAC-peaks_peak_24395	35	84.36	70.62	2.41029	2.01771
chr10	4376988	4377489	239-ATAC-peaks_peak_17323	137	330.6	42.8	2.41314	0.312409
chr10	33422978	33423479	239-ATAC-peaks_peak_19437	50	120.84	36.38	2.4168	0.7276
chr10	111457319	111457820	239-ATAC-peaks_peak_23285	323	782.8	326.35	2.42353	1.01037
chr10	63381352	63381853	239-ATAC-peaks_peak_20364	154	373.92	358.45	2.42805	2.3276
chr10	82377397	82377898	239-ATAC-peaks_peak_21545	462	1127.84	497.55	2.44121	1.07695
chr10	59264744	59265245	239-ATAC-peaks_peak_20149	59	144.4	35.31	2.44746	0.598475
chr10	94975128	94975629	239-ATAC-peaks_peak_22140	35	85.88	57.78	2.45371	1.65086
chr10	105853561	105854062	239-ATAC-peaks_peak_23031	87	213.56	98.44	2.45471	1.13149
chr10	63078130	63078631	239-ATAC-peaks_peak_20351	52	127.68	51.36	2.45538	0.987692
chr10	17257116	17257617	239-ATAC-peaks_peak_18323	43	105.64	66.34	2.45674	1.54279
chr10	73869087	73869588	239-ATAC-peaks_peak_20946	53	130.72	113.42	2.46642	2.14
chr10	123877019	123877520	239-ATAC-peaks_peak_24177	77	190	107	2.46753	1.38961
chr10	71702312	71702813	239-ATAC-peaks_peak_20767	156	385.32	254.66	2.47	1.63244
chr10	43769504	43770005	239-ATAC-peaks_peak_19734	148	366.32	207.58	2.47514	1.40257
chr10	68507164	68507665	239-ATAC-peaks_peak_20623	35	86.64	26.75	2.47543	0.764286
chr10	34775637	34776138	239-ATAC-peaks_peak_19514	81	200.64	69.55	2.47704	0.858642
chr10	1199180	1199681	239-ATAC-peaks_peak_17088	123	305.52	116.63	2.4839	0.948211
chr10	25367970	25368471	239-ATAC-peaks_peak_18931	137	341.24	78.11	2.4908	0.570146
chr10	63803150	63803651	239-ATAC-peaks_peak_20411	157	391.4	258.94	2.49299	1.6493
chr10	59545333	59545834	239-ATAC-peaks_peak_20155	52	129.96	37.45	2.49923	0.720192
chr10	34413594	34414095	239-ATAC-peaks_peak_19490	99	247.76	63.13	2.50263	0.637677
chr10	64492626	64493127	239-ATAC-peaks_peak_20471	97	243.2	66.34	2.50722	0.683918
chr10	133498349	133498850	239-ATAC-peaks_peak_24629	237	594.32	291.04	2.50768	1.22802
chr10	84522381	84522882	239-ATAC-peaks_peak_21578	116	291.08	114.49	2.50931	0.986983
chr10	105524824	105525325	239-ATAC-peaks_peak_22997	53	133	87.74	2.50943	1.65547
chr10	122182755	122183256	239-ATAC-peaks_peak_24088	38	95.76	99.51	2.52	2.61868
chr10	114094876	114095377	239-ATAC-peaks_peak_23545	82	206.72	103.79	2.52098	1.26573
chr10	122181869	122182370	239-ATAC-peaks_peak_24087	85	215.08	78.11	2.53035	0.918941
chr10	52807368	52807869	239-ATAC-peaks_peak_20000	42	106.4	48.15	2.53333	1.14643
chr10	111428628	111429129	239-ATAC-peaks_peak_23280	36	91.2	46.01	2.53333	1.27806
chr10	96046572	96047073	239-ATAC-peaks_peak_22216	71	180.12	125.19	2.5369	1.76324
chr10	33466903	33467404	239-ATAC-peaks_peak_19444	59	149.72	89.88	2.53763	1.52339
chr10	29090436	29090937	239-ATAC-peaks_peak_19126	32	81.32	28.89	2.54125	0.902813
chr10	6969457	6969958	239-ATAC-peaks_peak_17594	48	122.36	71.69	2.54917	1.49354
chr10	62654507	62655008	239-ATAC-peaks_peak_20319	79	201.4	204.37	2.54937	2.58696
chr10	53619983	53620484	239-ATAC-peaks_peak_20022	39	99.56	66.34	2.55282	1.70103
chr10	121274264	121274765	239-ATAC-peaks_peak_24016	74	189.24	86.67	2.5573	1.17122
chr10	12446953	12447454	239-ATAC-peaks_peak_17924	98	250.8	82.39	2.55918	0.840714
chr10	63959275	63959776	239-ATAC-peaks_peak_20428	43	110.2	79.18	2.56279	1.8414
chr10	26696301	26696802	239-ATAC-peaks_peak_18978	187	479.56	167.99	2.56449	0.898342
chr10	25147070	25147571	239-ATAC-peaks_peak_18903	32	82.08	39.59	2.565	1.23719
chr10	32975988	32976489	239-ATAC-peaks_peak_19402	32	82.08	34.24	2.565	1.07
chr10	77809533	77810034	239-ATAC-peaks_peak_21186	133	342	298.53	2.57143	2.24459
chr10	61655283	61655784	239-ATAC-peaks_peak_20261	79	203.68	103.79	2.57823	1.3138
chr10	27242542	27243043	239-ATAC-peaks_peak_19026	98	253.08	125.19	2.58245	1.27745
chr10	80673410	80673911	239-ATAC-peaks_peak_21342	96	248.52	102.72	2.58875	1.07
chr10	66114281	66114782	239-ATAC-peaks_peak_20578	165	427.88	410.88	2.59321	2.49018
chr10	3966445	3966946	239-ATAC-peaks_peak_17277	298	772.92	264.29	2.59369	0.886879
chr10	79342441	79342942	239-ATAC-peaks_peak_21264	79	205.2	75.97	2.59747	0.961646
chr10	80580168	80580669	239-ATAC-peaks_peak_21340	136	354.16	218.28	2.60412	1.605
chr10	6097814	6098315	239-ATAC-peaks_peak_17475	28	72.96	53.5	2.60571	1.91071
chr10	4726551	4727052	239-ATAC-peaks_peak_17349	47	123.12	43.87	2.61957	0.933404
chr10	55163472	55163973	239-ATAC-peaks_peak_20101	217	570.76	212.93	2.63023	0.981244
chr10	116159241	116159742	239-ATAC-peaks_peak_23700	135	355.68	226.84	2.63467	1.6803
chr10	17190032	17190533	239-ATAC-peaks_peak_18315	107	282.72	108.07	2.64224	1.01
chr10	63157019	63157520	239-ATAC-peaks_peak_20356	58	153.52	66.34	2.6469	1.14379
chr10	64488233	64488734	239-ATAC-peaks_peak_20470	55	145.92	63.13	2.65309	1.14782
chr10	23801411	23801912	239-ATAC-peaks_peak_18777	403	1070.84	406.6	2.65717	1.00893
chr10	34571088	34571589	239-ATAC-peaks_peak_19503	43	114.76	35.31	2.66884	0.821163
chr10	36823478	36823979	239-ATAC-peaks_peak_19648	171	456.76	79.18	2.67111	0.463041
chr10	68081859	68082360	239-ATAC-peaks_peak_20621	164	438.52	144.45	2.6739	0.880793
chr10	23350582	23351083	239-ATAC-peaks_peak_18735	75	200.64	135.89	2.6752	1.81187
chr10	17101246	17101747	239-ATAC-peaks_peak_18302	92	246.24	65.27	2.67652	0.709457
chr10	10375518	10376019	239-ATAC-peaks_peak_17739	124	332.12	161.57	2.67839	1.30298
chr10	110965676	110966177	239-ATAC-peaks_peak_23250	433	1164.32	476.15	2.68896	1.09965
chr10	32400925	32401426	239-ATAC-peaks_peak_19369	136	367.08	131.61	2.69912	0.967721
chr10	89870041	89870542	239-ATAC-peaks_peak_21815	72	194.56	77.04	2.70222	1.07
chr10	16628769	16629270	239-ATAC-peaks_peak_18234	263	711.36	359.52	2.70479	1.367
chr10	84502180	84502681	239-ATAC-peaks_peak_21577	107	289.56	109.14	2.70617	1.02
chr10	82390876	82391377	239-ATAC-peaks_peak_21546	55	148.96	67.41	2.70836	1.22564
chr10	111834876	111835377	239-ATAC-peaks_peak_23333	159	431.68	226.84	2.71497	1.42667
chr10	26488641	26489142	239-ATAC-peaks_peak_18972	250	680.2	391.62	2.7208	1.56648
chr10	55030278	55030779	239-ATAC-peaks_peak_20096	197	536.56	182.97	2.72365	0.928782
chr10	34987849	34988350	239-ATAC-peaks_peak_19533	167	456	154.08	2.73054	0.922635
chr10	114149097	114149598	239-ATAC-peaks_peak_23550	161	440.04	239.68	2.73317	1.4887
chr10	17083968	17084469	239-ATAC-peaks_peak_18300	70	191.52	44.94	2.736	0.642
chr10	25109538	25110039	239-ATAC-peaks_peak_18895	55	150.48	65.27	2.736	1.18673
chr10	106640328	106640829	239-ATAC-peaks_peak_23098	48	132.24	35.31	2.755	0.735625
chr10	83063324	83063825	239-ATAC-peaks_peak_21564	35	96.52	63.13	2.75771	1.80371
chr10	24638229	24638730	239-ATAC-peaks_peak_18840	101	280.44	35.31	2.77663	0.349604
chr10	20038155	20038656	239-ATAC-peaks_peak_18471	42	117.04	43.87	2.78667	1.04452
chr10	23845917	23846418	239-ATAC-peaks_peak_18783	28	78.28	35.31	2.79571	1.26107
chr10	4288951	4289452	239-ATAC-peaks_peak_17306	325	908.96	324.21	2.7968	0.997569
chr10	14980909	14981410	239-ATAC-peaks_peak_18138	56	158.08	59.92	2.82286	1.07
chr10	85459644	85460145	239-ATAC-peaks_peak_21590	37	104.88	51.36	2.83459	1.38811
chr10	500733	501234	239-ATAC-peaks_peak_16942	55	157.32	47.08	2.86036	0.856
chr10	115365088	115365589	239-ATAC-peaks_peak_23654	60	171.76	82.39	2.86267	1.37317
chr10	51569755	51570256	239-ATAC-peaks_peak_19959	44	126.92	58.85	2.88455	1.3375
chr10	60755426	60755927	239-ATAC-peaks_peak_20220	67	193.8	95.23	2.89254	1.42134
chr10	30361987	30362488	239-ATAC-peaks_peak_19275	89	257.64	113.42	2.89483	1.27438
chr10	49562133	49562634	239-ATAC-peaks_peak_19904	59	171	115.56	2.89831	1.95864
chr10	17221013	17221514	239-ATAC-peaks_peak_18317	56	163.4	46.01	2.91786	0.821607
chr10	133561382	133561883	239-ATAC-peaks_peak_24631	25	72.96	72.76	2.9184	2.9104
chr10	97325902	97326403	239-ATAC-peaks_peak_22290	119	347.32	264.29	2.91866	2.22092
chr10	64503835	64504336	239-ATAC-peaks_peak_20475	77	224.96	79.18	2.92156	1.02831
chr10	95835127	95835628	239-ATAC-peaks_peak_22202	35	102.6	53.5	2.93143	1.52857
chr10	4030147	4030648	239-ATAC-peaks_peak_17285	435	1276.04	541.42	2.93343	1.24464
chr10	114298989	114299490	239-ATAC-peaks_peak_23557	40	117.8	74.9	2.945	1.8725
chr10	34692888	34693389	239-ATAC-peaks_peak_19510	38	112.48	62.06	2.96	1.63316
chr10	24599905	24600406	239-ATAC-peaks_peak_18836	68	201.4	55.64	2.96176	0.818235
chr10	71557685	71558186	239-ATAC-peaks_peak_20752	30	88.92	78.11	2.964	2.60367
chr10	97553269	97553770	239-ATAC-peaks_peak_22309	47	139.84	28.89	2.97532	0.614681
chr10	15242623	15243124	239-ATAC-peaks_peak_18166	207	617.88	201.16	2.98493	0.971787
chr10	30496407	30496908	239-ATAC-peaks_peak_19282	98	292.6	94.16	2.98571	0.960816
chr10	62365178	62365679	239-ATAC-peaks_peak_20294	34	101.84	93.09	2.99529	2.73794
chr10	121931764	121932265	239-ATAC-peaks_peak_24077	42	126.16	42.8	3.00381	1.01905
chr10	14051495	14051996	239-ATAC-peaks_peak_18045	329	991.04	417.3	3.01228	1.26839
chr10	294216	294717	239-ATAC-peaks_peak_16914	275	829.16	209.72	3.01513	0.762618
chr10	15909939	15910440	239-ATAC-peaks_peak_18207	32	96.52	27.82	3.01625	0.869375
chr10	17570171	17570672	239-ATAC-peaks_peak_18364	335	1010.8	233.26	3.01731	0.696299
chr10	62722627	62723128	239-ATAC-peaks_peak_20328	110	332.12	157.29	3.01927	1.42991
chr10	111649575	111650076	239-ATAC-peaks_peak_23307	101	305.52	58.85	3.02495	0.582673
chr10	29535656	29536157	239-ATAC-peaks_peak_19185	51	154.28	73.83	3.0251	1.44765
chr10	105540978	105541479	239-ATAC-peaks_peak_23001	51	154.28	59.92	3.0251	1.1749
chr10	12552493	12552994	239-ATAC-peaks_peak_17928	34	103.36	25.68	3.04	0.755294
chr10	4855125	4855626	239-ATAC-peaks_peak_17360	35	106.4	32.1	3.04	0.917143
chr10	105522622	105523123	239-ATAC-peaks_peak_22995	57	174.04	51.36	3.05333	0.901053
chr10	105201624	105202125	239-ATAC-peaks_peak_22932	73	224.2	62.06	3.07123	0.850137
chr10	14064018	14064519	239-ATAC-peaks_peak_18048	41	126.16	27.82	3.07707	0.678537
chr10	97558247	97558748	239-ATAC-peaks_peak_22311	39	120.08	41.73	3.07897	1.07
chr10	112610693	112611194	239-ATAC-peaks_peak_23455	58	179.36	26.75	3.09241	0.461207
chr10	97542855	97543356	239-ATAC-peaks_peak_22307	44	136.8	89.88	3.10909	2.04273
chr10	4116095	4116596	239-ATAC-peaks_peak_17293	68	212.04	54.57	3.11824	0.8025
chr10	130901499	130902000	239-ATAC-peaks_peak_24579	51	159.6	18.19	3.12941	0.356667
chr10	24746779	24747280	239-ATAC-peaks_peak_18855	237	743.28	123.05	3.1362	0.519198
chr10	38696564	38697065	239-ATAC-peaks_peak_19679	39	122.36	57.78	3.13744	1.48154
chr10	11100881	11101382	239-ATAC-peaks_peak_17778	161	506.16	162.64	3.14385	1.01019
chr10	116778190	116778691	239-ATAC-peaks_peak_23757	552	1739.64	951.23	3.15152	1.72324
chr10	111645764	111646265	239-ATAC-peaks_peak_23306	422	1332.28	258.94	3.15706	0.613602
chr10	114117895	114118396	239-ATAC-peaks_peak_23547	45	142.12	88.81	3.15822	1.97356
chr10	122175268	122175769	239-ATAC-peaks_peak_24086	73	231.04	82.39	3.16493	1.12863
chr10	23111869	23112370	239-ATAC-peaks_peak_18711	139	440.04	118.77	3.16576	0.85446
chr10	30151816	30152317	239-ATAC-peaks_peak_19254	176	557.84	157.29	3.16955	0.893693
chr10	24738171	24738672	239-ATAC-peaks_peak_18854	39	124.64	26.75	3.1959	0.685897
chr10	24630693	24631194	239-ATAC-peaks_peak_18838	24	76.76	39.59	3.19833	1.64958
chr10	43832187	43832688	239-ATAC-peaks_peak_19739	72	231.04	144.45	3.20889	2.00625
chr10	133317376	133317877	239-ATAC-peaks_peak_24622	131	421.04	220.42	3.21405	1.6826
chr10	93370050	93370551	239-ATAC-peaks_peak_22039	38	122.36	50.29	3.22	1.32342
chr10	61361646	61362147	239-ATAC-peaks_peak_20250	48	155.04	35.31	3.23	0.735625
chr10	52897386	52897887	239-ATAC-peaks_peak_20005	60	194.56	69.55	3.24267	1.15917
chr10	14441541	14442042	239-ATAC-peaks_peak_18075	113	367.08	140.17	3.2485	1.24044
chr10	58677134	58677635	239-ATAC-peaks_peak_20135	175	573.8	157.29	3.27886	0.8988
chr10	80729361	80729862	239-ATAC-peaks_peak_21347	49	161.12	104.86	3.28816	2.14
chr10	109417561	109418062	239-ATAC-peaks_peak_23222	32	105.64	27.82	3.30125	0.869375
chr10	112611986	112612487	239-ATAC-peaks_peak_23456	71	234.84	49.22	3.30761	0.693239
chr10	3164688	3165189	239-ATAC-peaks_peak_17195	664	2200.96	472.94	3.3147	0.712259
chr10	111529839	111530340	239-ATAC-peaks_peak_23292	222	736.44	236.47	3.3173	1.06518
chr10	24492716	24493217	239-ATAC-peaks_peak_18825	106	353.4	103.79	3.33396	0.979151
chr10	118177817	118178318	239-ATAC-peaks_peak_23814	59	196.84	56.71	3.33627	0.961186
chr10	504315	504816	239-ATAC-peaks_peak_16943	260	869.44	287.83	3.344	1.10704
chr10	117695156	117695657	239-ATAC-peaks_peak_23788	30	100.32	29.96	3.344	0.998667
chr10	90642253	90642754	239-ATAC-peaks_peak_21862	34	114	42.8	3.35294	1.25882
chr10	79970222	79970723	239-ATAC-peaks_peak_21312	69	231.8	55.64	3.35942	0.806377
chr10	83163073	83163574	239-ATAC-peaks_peak_21565	220	739.48	280.34	3.36127	1.27427
chr10	25051814	25052315	239-ATAC-peaks_peak_18890	86	290.32	105.93	3.37581	1.23174
chr10	97200822	97201323	239-ATAC-peaks_peak_22273	45	152	47.08	3.37778	1.04622
chr10	20045755	20046256	239-ATAC-peaks_peak_18472	85	287.28	89.88	3.37976	1.05741
chr10	14458152	14458653	239-ATAC-peaks_peak_18078	186	630.04	205.44	3.38731	1.10452
chr10	5751772	5752273	239-ATAC-peaks_peak_17422	39	132.24	25.68	3.39077	0.658462
chr10	113383779	113384280	239-ATAC-peaks_peak_23496	65	220.4	90.95	3.39077	1.39923
chr10	97575017	97575518	239-ATAC-peaks_peak_22314	72	247.76	63.13	3.44111	0.876806
chr10	17697520	17698021	239-ATAC-peaks_peak_18381	39	134.52	60.99	3.44923	1.56385
chr10	133351437	133351938	239-ATAC-peaks_peak_24624	283	976.6	341.33	3.45088	1.20611
chr10	113390093	113390594	239-ATAC-peaks_peak_23498	83	286.52	62.06	3.45205	0.747711
chr10	112135975	112136476	239-ATAC-peaks_peak_23381	198	685.52	156.22	3.46222	0.78899
chr10	90948549	90949050	239-ATAC-peaks_peak_21893	75	260.68	98.44	3.47573	1.31253
chr10	99556447	99556948	239-ATAC-peaks_peak_22458	40	139.08	92.02	3.477	2.3005
chr10	34807020	34807521	239-ATAC-peaks_peak_19517	29	101.84	50.29	3.51172	1.73414
chr10	17048727	17049228	239-ATAC-peaks_peak_18293	286	1005.48	260.01	3.51566	0.909126
chr10	105491512	105492013	239-ATAC-peaks_peak_22987	170	598.88	329.56	3.52282	1.93859
chr10	38922779	38923280	239-ATAC-peaks_peak_19680	38	134.52	48.15	3.54	1.26711
chr10	111602693	111603194	239-ATAC-peaks_peak_23298	285	1013.84	238.61	3.55733	0.837228
chr10	4292157	4292658	239-ATAC-peaks_peak_17307	126	448.4	62.06	3.55873	0.49254
chr10	13924100	13924601	239-ATAC-peaks_peak_18031	48	171.76	58.85	3.57833	1.22604
chr10	14110835	14111336	239-ATAC-peaks_peak_18054	141	508.44	207.58	3.60596	1.4722
chr10	17574484	17574985	239-ATAC-peaks_peak_18366	29	104.88	46.01	3.61655	1.58655
chr10	108634186	108634687	239-ATAC-peaks_peak_23159	102	372.4	140.17	3.65098	1.37422
chr10	4703944	4704445	239-ATAC-peaks_peak_17345	52	190	66.34	3.65385	1.27577
chr10	66170320	66170821	239-ATAC-peaks_peak_20583	74	273.6	148.73	3.6973	2.00986
chr10	6157888	6158389	239-ATAC-peaks_peak_17484	82	304	36.38	3.70732	0.443659
chr10	93322564	93323065	239-ATAC-peaks_peak_22028	64	237.88	49.22	3.71687	0.769062
chr10	119070670	119071171	239-ATAC-peaks_peak_23880	43	160.36	55.64	3.7293	1.29395
chr10	130906895	130907396	239-ATAC-peaks_peak_24581	86	320.72	38.52	3.7293	0.447907
chr10	522741	523242	239-ATAC-peaks_peak_16946	98	372.4	59.92	3.8	0.611429
chr10	97518378	97518879	239-ATAC-peaks_peak_22306	59	224.2	62.06	3.8	1.05186
chr10	113385074	113385575	239-ATAC-peaks_peak_23497	75	285	83.46	3.8	1.1128
chr10	4114943	4115444	239-ATAC-peaks_peak_17292	125	478.8	58.85	3.8304	0.4708
chr10	632116	632617	239-ATAC-peaks_peak_16996	94	364.04	110.21	3.87277	1.17245
chr10	13908076	13908577	239-ATAC-peaks_peak_18029	43	167.96	69.55	3.90605	1.61744
chr10	432724	433225	239-ATAC-peaks_peak_16931	42	164.16	24.61	3.90857	0.585952
chr10	17694725	17695226	239-ATAC-peaks_peak_18380	54	212.04	40.66	3.92667	0.752963
chr10	111359269	111359770	239-ATAC-peaks_peak_23275	104	410.4	155.15	3.94615	1.49183
chr10	81034334	81034835	239-ATAC-peaks_peak_21405	122	481.84	129.47	3.94951	1.06123
chr10	82231939	82232440	239-ATAC-peaks_peak_21517	71	281.2	60.99	3.96056	0.859014
chr10	29767907	29768408	239-ATAC-peaks_peak_19211	30	120.08	28.89	4.00267	0.963
chr10	21458166	21458667	239-ATAC-peaks_peak_18511	31	124.64	56.71	4.02065	1.82935
chr10	17011578	17012079	239-ATAC-peaks_peak_18287	211	853.48	228.98	4.04493	1.08521
chr10	90656907	90657408	239-ATAC-peaks_peak_21867	135	547.96	134.82	4.05896	0.998667
chr10	26776341	26776842	239-ATAC-peaks_peak_18981	86	350.36	86.67	4.07395	1.00779
chr10	25317575	25318076	239-ATAC-peaks_peak_18923	38	155.04	46.01	4.08	1.21079
chr10	23092271	23092772	239-ATAC-peaks_peak_18706	58	237.88	70.62	4.10138	1.21759
chr10	82166009	82166510	239-ATAC-peaks_peak_21503	20	82.08	51.36	4.104	2.568
chr10	97560021	97560522	239-ATAC-peaks_peak_22312	261	1073.88	254.66	4.11448	0.975709
chr10	91111783	91112284	239-ATAC-peaks_peak_21910	52	215.08	109.14	4.13615	2.09885
chr10	111171602	111172103	239-ATAC-peaks_peak_23258	47	195.32	69.55	4.15574	1.47979
chr10	133312692	133313193	239-ATAC-peaks_peak_24621	55	229.52	48.15	4.17309	0.875455
chr10	122266167	122266668	239-ATAC-peaks_peak_24095	33	139.08	49.22	4.21455	1.49152
chr10	71481568	71482069	239-ATAC-peaks_peak_20748	69	295.64	117.7	4.28464	1.7058
chr10	124733386	124733887	239-ATAC-peaks_peak_24226	34	146.68	38.52	4.31412	1.13294
chr10	80568747	80569248	239-ATAC-peaks_peak_21339	20	86.64	50.29	4.332	2.5145
chr10	14701708	14702209	239-ATAC-peaks_peak_18112	30	130.72	31.03	4.35733	1.03433
chr10	122267848	122268349	239-ATAC-peaks_peak_24096	65	288.04	86.67	4.43138	1.33338
chr10	17009364	17009865	239-ATAC-peaks_peak_18286	42	186.96	24.61	4.45143	0.585952
chr10	50795892	50796393	239-ATAC-peaks_peak_19946	79	351.88	159.43	4.45418	2.0181
chr10	16557404	16557905	239-ATAC-peaks_peak_18227	25	112.48	32.1	4.4992	1.284
chr10	1398966	1399467	239-ATAC-peaks_peak_17118	37	167.2	65.27	4.51892	1.76405
chr10	133487382	133487883	239-ATAC-peaks_peak_24628	51	231.04	84.53	4.5302	1.65745
chr10	54180360	54180861	239-ATAC-peaks_peak_20057	31	144.4	37.45	4.65806	1.20806
chr10	35736595	35737096	239-ATAC-peaks_peak_19607	86	402.8	100.58	4.68372	1.16953
chr10	50433375	50433876	239-ATAC-peaks_peak_19935	20	96.52	34.24	4.826	1.712
chr10	17690264	17690765	239-ATAC-peaks_peak_18378	45	218.88	46.01	4.864	1.02244
chr10	61193622	61194123	239-ATAC-peaks_peak_20240	26	128.44	41.73	4.94	1.605
chr10	122196299	122196800	239-ATAC-peaks_peak_24090	40	199.12	37.45	4.978	0.93625
chr10	122242639	122243140	239-ATAC-peaks_peak_24093	60	298.68	59.92	4.978	0.998667
chr10	17104969	17105470	239-ATAC-peaks_peak_18303	84	422.56	49.22	5.03048	0.585952
chr10	74243030	74243531	239-ATAC-peaks_peak_20987	25	126.16	28.89	5.0464	1.1556
chr10	111833982	111834483	239-ATAC-peaks_peak_23332	49	256.12	59.92	5.22694	1.22286
chr10	82047259	82047760	239-ATAC-peaks_peak_21489	49	260.68	119.84	5.32	2.44571
chr10	66227938	66228439	239-ATAC-peaks_peak_20587	80	436.24	92.02	5.453	1.15025
chr10	133345717	133346218	239-ATAC-peaks_peak_24623	62	339.72	62.06	5.47935	1.00097
chr10	74094686	74095187	239-ATAC-peaks_peak_20976	115	650.56	28.89	5.65704	0.251217
chr10	2585756	2586257	239-ATAC-peaks_peak_17151	44	249.28	24.61	5.66545	0.559318
chr10	30238507	30239008	239-ATAC-peaks_peak_19264	77	456.76	60.99	5.93195	0.792078
chr10	4850311	4850812	239-ATAC-peaks_peak_17359	48	290.32	28.89	6.04833	0.601875
chr10	43832947	43833448	239-ATAC-peaks_peak_19740	28	171.76	83.46	6.13429	2.98071
chr10	29134206	29134707	239-ATAC-peaks_peak_19136	231	1470.6	212.93	6.36623	0.921775
chr10	62284229	62284730	239-ATAC-peaks_peak_20292	39	253.08	84.53	6.48923	2.16744
chr10	1402077	1402578	239-ATAC-peaks_peak_17119	40	262.96	32.1	6.574	0.8025
chr10	31288176	31288677	239-ATAC-peaks_peak_19316	49	351.12	42.8	7.16571	0.873469
chr10	97557243	97557744	239-ATAC-peaks_peak_22310	31	225.72	38.52	7.28129	1.24258
chr10	1363924	1364425	239-ATAC-peaks_peak_17113	18	137.56	19.26	7.64222	1.07
chr10	93376705	93377206	239-ATAC-peaks_peak_22042	20	153.52	42.8	7.676	2.14
chr10	91163812	91164313	239-ATAC-peaks_peak_21917	14	113.24	18.19	8.08857	1.29929
chr10	114116398	114116899	239-ATAC-peaks_peak_23546	20	162.64	33.17	8.132	1.6585
chr10	62796998	62797499	239-ATAC-peaks_peak_20335	68	560.12	149.8	8.23706	2.20294
chr10	44409147	44409648	239-ATAC-peaks_peak_19779	17	141.36	44.94	8.31529	2.64353
chr10	22917253	22917754	239-ATAC-peaks_peak_18671	47	391.4	54.57	8.32766	1.16106
chr10	62976068	62976569	239-ATAC-peaks_peak_20341	19	177.84	11.77	9.36	0.619474
chr10	133273950	133274451	239-ATAC-peaks_peak_24620	70	680.2	123.05	9.71714	1.75786
chr10	96782	97283	239-ATAC-peaks_peak_16901	41	408.88	57.78	9.97268	1.40927
chr10	24107367	24107868	239-ATAC-peaks_peak_18798	59	646	108.07	10.9492	1.83169
chr10	11671698	11672199	239-ATAC-peaks_peak_17845	31	361.76	55.64	11.6697	1.79484
chr10	2590188	2590689	239-ATAC-peaks_peak_17152	10	123.88	9.63	12.388	0.963
chr10	25364638	25365139	239-ATAC-peaks_peak_18930	25	322.24	53.5	12.8896	2.14
chr10	127902489	127902990	239-ATAC-peaks_peak_24448	7	161.12	31.03	23.0171	4.43286
chr11	15736074	15736575	239-ATAC-peaks_peak_25939	41	82.08	50.29	2.00195	1.22659
chr11	43942195	43942696	239-ATAC-peaks_peak_27280	367	736.44	331.7	2.00665	0.903815
chr11	107641637	107642138	239-ATAC-peaks_peak_31698	39	78.28	43.87	2.00718	1.12487
chr11	70450912	70451413	239-ATAC-peaks_peak_30090	276	554.04	238.61	2.00739	0.864529
chr11	73846101	73846602	239-ATAC-peaks_peak_30380	190	383.04	175.48	2.016	0.923579
chr11	89266873	89267374	239-ATAC-peaks_peak_31048	61	123.12	28.89	2.01836	0.473607
chr11	113982047	113982548	239-ATAC-peaks_peak_32040	163	329.08	162.64	2.0189	0.997791
chr11	103480024	103480525	239-ATAC-peaks_peak_31557	99	199.88	69.55	2.01899	0.702525
chr11	10398229	10398730	239-ATAC-peaks_peak_25555	173	349.6	170.13	2.02081	0.98341
chr11	110036185	110036686	239-ATAC-peaks_peak_31813	256	517.56	345.61	2.02172	1.35004
chr11	11980319	11980820	239-ATAC-peaks_peak_25675	438	886.16	274.99	2.0232	0.627831
chr11	46886856	46887357	239-ATAC-peaks_peak_27482	36	72.96	34.24	2.02667	0.951111
chr11	27775684	27776185	239-ATAC-peaks_peak_26608	171	346.56	87.74	2.02667	0.513099
chr11	59315309	59315810	239-ATAC-peaks_peak_27911	48	97.28	43.87	2.02667	0.913958
chr11	100826973	100827474	239-ATAC-peaks_peak_31439	192	389.12	195.81	2.02667	1.01984
chr11	109948495	109948996	239-ATAC-peaks_peak_31805	166	336.68	180.83	2.02819	1.08934
chr11	78024294	78024795	239-ATAC-peaks_peak_30633	431	875.52	494.34	2.03137	1.14696
chr11	104194933	104195434	239-ATAC-peaks_peak_31590	107	217.36	125.19	2.0314	1.17
chr11	16427698	16428199	239-ATAC-peaks_peak_26000	49	99.56	57.78	2.03184	1.17918
chr11	130397485	130397986	239-ATAC-peaks_peak_33020	224	455.24	234.33	2.03232	1.04612
chr11	75058080	75058581	239-ATAC-peaks_peak_30456	86	174.8	78.11	2.03256	0.908256
chr11	8712810	8713311	239-ATAC-peaks_peak_25423	65	132.24	57.78	2.03446	0.888923
chr11	102463608	102464109	239-ATAC-peaks_peak_31513	102	208.24	78.11	2.04157	0.765784
chr11	63285969	63286470	239-ATAC-peaks_peak_28518	82	167.96	43.87	2.04829	0.535
chr11	126211631	126212132	239-ATAC-peaks_peak_32767	309	633.08	329.56	2.0488	1.06654
chr11	134282324	134282825	239-ATAC-peaks_peak_33185	123	252.32	156.22	2.05138	1.27008
chr11	121449138	121449639	239-ATAC-peaks_peak_32426	373	766.08	215.07	2.05383	0.576595
chr11	19580989	19581490	239-ATAC-peaks_peak_26172	51	104.88	92.02	2.05647	1.80431
chr11	109958710	109959211	239-ATAC-peaks_peak_31807	548	1127.84	623.81	2.0581	1.13834
chr11	122059872	122060373	239-ATAC-peaks_peak_32457	134	275.88	162.64	2.05881	1.21373
chr11	104208004	104208505	239-ATAC-peaks_peak_31593	365	751.64	281.41	2.05929	0.770986
chr11	75056114	75056615	239-ATAC-peaks_peak_30455	111	228.76	113.42	2.0609	1.0218
chr11	43056675	43057176	239-ATAC-peaks_peak_27229	458	943.92	574.59	2.06096	1.25456
chr11	60686278	60686779	239-ATAC-peaks_peak_28022	80	164.92	92.02	2.0615	1.15025
chr11	84821264	84821765	239-ATAC-peaks_peak_30816	49	101.08	59.92	2.06286	1.22286
chr11	127789218	127789719	239-ATAC-peaks_peak_32868	379	782.04	295.32	2.06343	0.779208
chr11	47819147	47819648	239-ATAC-peaks_peak_27566	43	88.92	42.8	2.06791	0.995349
chr11	6748397	6748898	239-ATAC-peaks_peak_25314	144	297.92	124.12	2.06889	0.861944
chr11	13074770	13075271	239-ATAC-peaks_peak_25803	55	114	71.69	2.07273	1.30345
chr11	86303933	86304434	239-ATAC-peaks_peak_30908	154	319.2	186.18	2.07273	1.20896
chr11	71707869	71708370	239-ATAC-peaks_peak_30226	133	275.88	389.48	2.07429	2.92842
chr11	108149216	108149717	239-ATAC-peaks_peak_31718	311	645.24	396.97	2.07473	1.27643
chr11	131926526	131927027	239-ATAC-peaks_peak_33083	145	300.96	121.98	2.07559	0.841241
chr11	74766598	74767099	239-ATAC-peaks_peak_30427	34	70.68	51.36	2.07882	1.51059
chr11	101445561	101446062	239-ATAC-peaks_peak_31456	135	281.2	105.93	2.08296	0.784667
chr11	125491801	125492302	239-ATAC-peaks_peak_32718	171	356.44	207.58	2.08444	1.21392
chr11	92626428	92626929	239-ATAC-peaks_peak_31140	47	98.04	54.57	2.08596	1.16106
chr11	119488839	119489340	239-ATAC-peaks_peak_32330	145	302.48	189.39	2.08607	1.30614
chr11	129029786	129030287	239-ATAC-peaks_peak_32950	145	302.48	158.36	2.08607	1.09214
chr11	109870713	109871214	239-ATAC-peaks_peak_31795	131	273.6	55.64	2.08855	0.424733
chr11	95823809	95824310	239-ATAC-peaks_peak_31326	195	407.36	162.64	2.08903	0.834051
chr11	78300182	78300683	239-ATAC-peaks_peak_30665	40	83.6	51.36	2.09	1.284
chr11	59222942	59223443	239-ATAC-peaks_peak_27906	116	242.44	150.87	2.09	1.3006
chr11	129731628	129732129	239-ATAC-peaks_peak_32978	124	259.16	166.92	2.09	1.34613
chr11	105136398	105136899	239-ATAC-peaks_peak_31624	237	496.28	207.58	2.09401	0.875865
chr11	59846127	59846628	239-ATAC-peaks_peak_27960	185	387.6	141.24	2.09514	0.763459
chr11	66717581	66718082	239-ATAC-peaks_peak_29197	162	340.48	89.88	2.10173	0.554815
chr11	13069353	13069854	239-ATAC-peaks_peak_25802	47	98.8	65.27	2.10213	1.38872
chr11	121481427	121481928	239-ATAC-peaks_peak_32430	221	465.12	247.17	2.10462	1.11842
chr11	104698394	104698895	239-ATAC-peaks_peak_31608	144	303.24	171.2	2.10583	1.18889
chr11	35088543	35089044	239-ATAC-peaks_peak_27024	53	111.72	72.76	2.10792	1.37283
chr11	127099956	127100457	239-ATAC-peaks_peak_32854	137	289.56	161.57	2.11358	1.17934
chr11	125495891	125496392	239-ATAC-peaks_peak_32719	429	907.44	549.98	2.11524	1.282
chr11	120202244	120202745	239-ATAC-peaks_peak_32364	102	215.84	117.7	2.11608	1.15392
chr11	43778064	43778565	239-ATAC-peaks_peak_27265	107	226.48	169.06	2.11664	1.58
chr11	109740181	109740682	239-ATAC-peaks_peak_31782	170	361	196.88	2.12353	1.15812
chr11	102347592	102348093	239-ATAC-peaks_peak_31497	341	724.28	337.05	2.12399	0.988416
chr11	86407009	86407510	239-ATAC-peaks_peak_30914	83	176.32	84.53	2.12434	1.01843
chr11	95991470	95991971	239-ATAC-peaks_peak_31348	90	191.52	71.69	2.128	0.796556
chr11	59534682	59535183	239-ATAC-peaks_peak_27937	181	385.32	263.22	2.12884	1.45425
chr11	32546336	32546837	239-ATAC-peaks_peak_26815	96	204.44	29.96	2.12958	0.312083
chr11	62206072	62206573	239-ATAC-peaks_peak_28341	183	389.88	282.48	2.13049	1.54361
chr11	108766423	108766924	239-ATAC-peaks_peak_31755	183	389.88	209.72	2.13049	1.14601
chr11	81691384	81691885	239-ATAC-peaks_peak_30725	63	134.52	103.79	2.13524	1.64746
chr11	122855039	122855540	239-ATAC-peaks_peak_32510	74	158.08	88.81	2.13622	1.20014
chr11	100500350	100500851	239-ATAC-peaks_peak_31405	54	115.52	25.68	2.13926	0.475556
chr11	100407638	100408139	239-ATAC-peaks_peak_31397	246	527.44	207.58	2.14407	0.843821
chr11	105762273	105762774	239-ATAC-peaks_peak_31635	73	156.56	79.18	2.14466	1.08466
chr11	132864586	132865087	239-ATAC-peaks_peak_33123	314	674.12	339.19	2.14688	1.08022
chr11	77057909	77058410	239-ATAC-peaks_peak_30580	191	410.4	127.33	2.14869	0.666649
chr11	108151899	108152400	239-ATAC-peaks_peak_31719	90	193.8	147.66	2.15333	1.64067
chr11	91783421	91783922	239-ATAC-peaks_peak_31096	279	601.16	296.39	2.1547	1.06233
chr11	92192778	92193279	239-ATAC-peaks_peak_31117	91	196.08	134.82	2.15473	1.48154
chr11	100679833	100680334	239-ATAC-peaks_peak_31423	129	278.16	116.63	2.15628	0.904109
chr11	131226116	131226617	239-ATAC-peaks_peak_33058	160	345.04	158.36	2.1565	0.98975
chr11	108107270	108107771	239-ATAC-peaks_peak_31717	99	213.56	133.75	2.15717	1.35101
chr11	19582476	19582977	239-ATAC-peaks_peak_26173	106	228.76	119.84	2.15811	1.13057
chr11	109865559	109866060	239-ATAC-peaks_peak_31794	50	107.92	33.17	2.1584	0.6634
chr11	78036346	78036847	239-ATAC-peaks_peak_30636	371	801.8	280.34	2.16119	0.755633
chr11	100518373	100518874	239-ATAC-peaks_peak_31411	47	101.84	25.68	2.16681	0.546383
chr11	102470300	102470801	239-ATAC-peaks_peak_31514	162	351.12	145.52	2.16741	0.898272
chr11	126549986	126550487	239-ATAC-peaks_peak_32821	108	234.08	86.67	2.16741	0.8025
chr11	127069146	127069647	239-ATAC-peaks_peak_32852	48	104.12	25.68	2.16917	0.535
chr11	32109782	32110283	239-ATAC-peaks_peak_26783	244	529.72	170.13	2.17098	0.697254
chr11	91786271	91786772	239-ATAC-peaks_peak_31097	241	523.64	235.4	2.17278	0.976763
chr11	10377859	10378360	239-ATAC-peaks_peak_25553	94	204.44	71.69	2.17489	0.76266
chr11	115985042	115985543	239-ATAC-peaks_peak_32127	146	317.68	118.77	2.17589	0.813493
chr11	43053450	43053951	239-ATAC-peaks_peak_27228	286	622.44	349.89	2.17636	1.22339
chr11	68037093	68037594	239-ATAC-peaks_peak_29502	153	333.64	123.05	2.18065	0.804248
chr11	127836744	127837245	239-ATAC-peaks_peak_32871	46	100.32	34.24	2.18087	0.744348
chr11	110937564	110938065	239-ATAC-peaks_peak_31875	103	224.96	81.32	2.18408	0.789515
chr11	77679321	77679822	239-ATAC-peaks_peak_30597	48	104.88	73.83	2.185	1.53812
chr11	107434386	107434887	239-ATAC-peaks_peak_31686	57	124.64	62.06	2.18667	1.08877
chr11	93641875	93642376	239-ATAC-peaks_peak_31177	231	505.4	227.91	2.18788	0.986623
chr11	94464208	94464709	239-ATAC-peaks_peak_31220	50	109.44	41.73	2.1888	0.8346
chr11	117712806	117713307	239-ATAC-peaks_peak_32207	298	653.6	282.48	2.19329	0.947919
chr11	43538949	43539450	239-ATAC-peaks_peak_27243	85	186.96	64.2	2.19953	0.755294
chr11	74854107	74854608	239-ATAC-peaks_peak_30431	117	257.64	124.12	2.20205	1.06085
chr11	121983940	121984441	239-ATAC-peaks_peak_32446	59	129.96	38.52	2.20271	0.652881
chr11	57025281	57025782	239-ATAC-peaks_peak_27740	158	348.08	149.8	2.20304	0.948101
chr11	125979858	125980359	239-ATAC-peaks_peak_32738	96	212.04	81.32	2.20875	0.847083
chr11	2488454	2488955	239-ATAC-peaks_peak_25091	45	99.56	98.44	2.21244	2.18756
chr11	82812555	82813056	239-ATAC-peaks_peak_30774	45	99.56	84.53	2.21244	1.87844
chr11	125170651	125171152	239-ATAC-peaks_peak_32693	169	374.68	163.71	2.21704	0.968698
chr11	94335908	94336409	239-ATAC-peaks_peak_31214	100	221.92	147.66	2.2192	1.4766
chr11	126760442	126760943	239-ATAC-peaks_peak_32838	112	249.28	52.43	2.22571	0.468125
chr11	85471572	85472073	239-ATAC-peaks_peak_30842	43	95.76	59.92	2.22698	1.39349
chr11	110202329	110202830	239-ATAC-peaks_peak_31826	92	205.2	111.28	2.23043	1.20957
chr11	77912098	77912599	239-ATAC-peaks_peak_30617	147	328.32	126.26	2.23347	0.858912
chr11	123322340	123322841	239-ATAC-peaks_peak_32557	87	194.56	117.7	2.23632	1.35287
chr11	132744472	132744973	239-ATAC-peaks_peak_33110	89	199.12	56.71	2.2373	0.637191
chr11	30750589	30751090	239-ATAC-peaks_peak_26720	54	120.84	62.06	2.23778	1.14926
chr11	11661682	11662183	239-ATAC-peaks_peak_25653	91	203.68	58.85	2.23824	0.646703
chr11	109826807	109827308	239-ATAC-peaks_peak_31788	112	250.8	108.07	2.23929	0.964911
chr11	10371911	10372412	239-ATAC-peaks_peak_25552	76	170.24	41.73	2.24	0.549079
chr11	81436665	81437166	239-ATAC-peaks_peak_30721	146	327.56	130.54	2.24356	0.89411
chr11	35651447	35651948	239-ATAC-peaks_peak_27089	105	235.6	58.85	2.24381	0.560476
chr11	67489652	67490153	239-ATAC-peaks_peak_29392	68	152.76	78.11	2.24647	1.14868
chr11	10419908	10420409	239-ATAC-peaks_peak_25559	48	107.92	43.87	2.24833	0.913958
chr11	35163989	35164490	239-ATAC-peaks_peak_27033	74	166.44	43.87	2.24919	0.592838
chr11	89229060	89229561	239-ATAC-peaks_peak_31047	33	74.48	22.47	2.25697	0.680909
chr11	32045262	32045763	239-ATAC-peaks_peak_26777	71	160.36	94.16	2.25859	1.3262
chr11	124925123	124925624	239-ATAC-peaks_peak_32662	123	278.16	113.42	2.26146	0.922114
chr11	78426731	78427232	239-ATAC-peaks_peak_30671	49	110.96	73.83	2.26449	1.50673
chr11	84945091	84945592	239-ATAC-peaks_peak_30826	51	115.52	38.52	2.2651	0.755294
chr11	126218882	126219383	239-ATAC-peaks_peak_32769	61	138.32	94.16	2.26754	1.54361
chr11	21583185	21583686	239-ATAC-peaks_peak_26450	147	333.64	48.15	2.26966	0.327551
chr11	87897598	87898099	239-ATAC-peaks_peak_30993	96	218.12	95.23	2.27208	0.991979
chr11	126296842	126297343	239-ATAC-peaks_peak_32798	315	717.44	518.95	2.27759	1.64746
chr11	72039214	72039715	239-ATAC-peaks_peak_30249	59	134.52	37.45	2.28	0.634746
chr11	69379058	69379559	239-ATAC-peaks_peak_29690	579	1321.64	452.61	2.28263	0.78171
chr11	85517001	85517502	239-ATAC-peaks_peak_30847	166	379.24	195.81	2.28458	1.17958
chr11	30455339	30455840	239-ATAC-peaks_peak_26699	78	178.6	62.06	2.28974	0.795641
chr11	86454388	86454889	239-ATAC-peaks_peak_30921	383	877.04	326.35	2.28992	0.852089
chr11	132756079	132756580	239-ATAC-peaks_peak_33112	129	295.64	87.74	2.29178	0.680155
chr11	44064714	44065215	239-ATAC-peaks_peak_27297	61	139.84	35.31	2.29246	0.578852
chr11	86153290	86153791	239-ATAC-peaks_peak_30896	118	270.56	114.49	2.29288	0.970254
chr11	69295276	69295777	239-ATAC-peaks_peak_29664	215	493.24	224.7	2.29414	1.04512
chr11	109735492	109735993	239-ATAC-peaks_peak_31781	105	240.92	113.42	2.29448	1.08019
chr11	110790000	110790501	239-ATAC-peaks_peak_31861	151	346.56	119.84	2.2951	0.793642
chr11	81580666	81581167	239-ATAC-peaks_peak_30723	50	114.76	49.22	2.2952	0.9844
chr11	22187221	22187722	239-ATAC-peaks_peak_26463	47	107.92	46.01	2.29617	0.978936
chr11	11663039	11663540	239-ATAC-peaks_peak_25654	84	193.04	63.13	2.2981	0.751548
chr11	16217145	16217646	239-ATAC-peaks_peak_25987	37	85.12	31.03	2.30054	0.838649
chr11	83546468	83546969	239-ATAC-peaks_peak_30791	67	154.28	46.01	2.30269	0.686716
chr11	115278744	115279245	239-ATAC-peaks_peak_32087	219	504.64	281.41	2.30429	1.28498
chr11	82755076	82755577	239-ATAC-peaks_peak_30767	51	117.8	53.5	2.3098	1.04902
chr11	109618385	109618886	239-ATAC-peaks_peak_31777	379	875.52	453.68	2.31008	1.19704
chr11	105015558	105016059	239-ATAC-peaks_peak_31619	73	168.72	49.22	2.31123	0.674247
chr11	84787514	84788015	239-ATAC-peaks_peak_30815	65	150.48	49.22	2.31508	0.757231
chr11	111567206	111567707	239-ATAC-peaks_peak_31909	59	137.56	75.97	2.33153	1.28763
chr11	122011191	122011692	239-ATAC-peaks_peak_32448	68	158.84	78.11	2.33588	1.14868
chr11	126209715	126210216	239-ATAC-peaks_peak_32766	150	351.88	150.87	2.34587	1.0058
chr11	102461466	102461967	239-ATAC-peaks_peak_31511	66	155.04	38.52	2.34909	0.583636
chr11	126842957	126843458	239-ATAC-peaks_peak_32843	66	155.04	53.5	2.34909	0.810606
chr11	121121539	121122040	239-ATAC-peaks_peak_32414	93	219.64	16.05	2.36172	0.172581
chr11	87579716	87580217	239-ATAC-peaks_peak_30973	46	108.68	70.62	2.36261	1.53522
chr11	126032917	126033418	239-ATAC-peaks_peak_32743	389	919.6	406.6	2.36401	1.04524
chr11	95277407	95277908	239-ATAC-peaks_peak_31285	328	776.72	433.35	2.36805	1.32119
chr11	3906997	3907498	239-ATAC-peaks_peak_25203	75	177.84	93.09	2.3712	1.2412
chr11	101329004	101329505	239-ATAC-peaks_peak_31455	80	190	58.85	2.375	0.735625
chr11	43917186	43917687	239-ATAC-peaks_peak_27277	92	218.88	93.09	2.37913	1.01185
chr11	126876043	126876544	239-ATAC-peaks_peak_32848	175	416.48	158.36	2.37989	0.904914
chr11	92245114	92245615	239-ATAC-peaks_peak_31123	136	326.8	189.39	2.40294	1.39257
chr11	103017623	103018124	239-ATAC-peaks_peak_31546	109	262.2	172.27	2.4055	1.58046
chr11	93880553	93881054	239-ATAC-peaks_peak_31188	67	161.88	75.97	2.41612	1.13388
chr11	125079911	125080412	239-ATAC-peaks_peak_32682	153	370.12	181.9	2.41908	1.18889
chr11	131847043	131847544	239-ATAC-peaks_peak_33080	54	130.72	43.87	2.42074	0.812407
chr11	126300532	126301033	239-ATAC-peaks_peak_32799	603	1460.72	602.41	2.42242	0.999022
chr11	70323650	70324151	239-ATAC-peaks_peak_30030	220	534.28	295.32	2.42855	1.34236
chr11	110967874	110968375	239-ATAC-peaks_peak_31876	186	452.2	133.75	2.43118	0.719086
chr11	110767071	110767572	239-ATAC-peaks_peak_31859	55	134.52	71.69	2.44582	1.30345
chr11	102139333	102139834	239-ATAC-peaks_peak_31482	58	142.12	50.29	2.45034	0.867069
chr11	62195233	62195734	239-ATAC-peaks_peak_28337	349	855.76	392.69	2.45203	1.12519
chr11	31873316	31873817	239-ATAC-peaks_peak_26767	45	110.96	24.61	2.46578	0.546889
chr11	134270880	134271381	239-ATAC-peaks_peak_33183	134	330.6	128.4	2.46716	0.958209
chr11	116753007	116753508	239-ATAC-peaks_peak_32157	89	219.64	52.43	2.46787	0.589101
chr11	75298788	75299289	239-ATAC-peaks_peak_30489	250	617.88	197.95	2.47152	0.7918
chr11	35184720	35185221	239-ATAC-peaks_peak_27041	64	158.84	60.99	2.48188	0.952969
chr11	16902845	16903346	239-ATAC-peaks_peak_26037	67	166.44	52.43	2.48418	0.782537
chr11	128005343	128005844	239-ATAC-peaks_peak_32879	94	234.08	67.41	2.49021	0.717128
chr11	28723556	28724057	239-ATAC-peaks_peak_26628	118	294.88	115.56	2.49898	0.979322
chr11	103759318	103759819	239-ATAC-peaks_peak_31570	298	744.8	207.58	2.49933	0.696577
chr11	74017719	74018220	239-ATAC-peaks_peak_30389	199	499.32	258.94	2.50915	1.30121
chr11	69357019	69357520	239-ATAC-peaks_peak_29683	394	988.76	392.69	2.50954	0.996675
chr11	134869528	134870029	239-ATAC-peaks_peak_33213	46	115.52	51.36	2.5113	1.11652
chr11	94397521	94398022	239-ATAC-peaks_peak_31218	59	148.2	36.38	2.51186	0.61661
chr11	78011524	78012025	239-ATAC-peaks_peak_30630	32	80.56	37.45	2.5175	1.17031
chr11	73849608	73850109	239-ATAC-peaks_peak_30381	41	103.36	20.33	2.52098	0.495854
chr11	133848601	133849102	239-ATAC-peaks_peak_33153	216	544.92	248.24	2.52278	1.14926
chr11	89309098	89309599	239-ATAC-peaks_peak_31050	77	194.56	81.32	2.52675	1.0561
chr11	123014049	123014550	239-ATAC-peaks_peak_32529	52	131.48	77.04	2.52846	1.48154
chr11	86285457	86285958	239-ATAC-peaks_peak_30906	54	136.8	96.3	2.53333	1.78333
chr11	124161410	124161911	239-ATAC-peaks_peak_32628	116	294.12	121.98	2.53552	1.05155
chr11	72284308	72284809	239-ATAC-peaks_peak_30271	41	104.12	37.45	2.53951	0.913415
chr11	77584284	77584785	239-ATAC-peaks_peak_30594	284	722	554.26	2.54225	1.95162
chr11	133930372	133930873	239-ATAC-peaks_peak_33161	66	167.96	78.11	2.54485	1.18348
chr11	77342061	77342562	239-ATAC-peaks_peak_30590	158	403.56	250.38	2.55418	1.58468
chr11	42487494	42487995	239-ATAC-peaks_peak_27216	63	161.12	57.78	2.55746	0.917143
chr11	78103938	78104439	239-ATAC-peaks_peak_30648	92	235.6	77.04	2.56087	0.837391
chr11	60290718	60291219	239-ATAC-peaks_peak_27991	86	220.4	107	2.56279	1.24419
chr11	103749541	103750042	239-ATAC-peaks_peak_31569	43	110.2	36.38	2.56279	0.846047
chr11	125942035	125942536	239-ATAC-peaks_peak_32733	332	852.72	435.49	2.56843	1.31172
chr11	132826742	132827243	239-ATAC-peaks_peak_33120	57	146.68	48.15	2.57333	0.844737
chr11	19685251	19685752	239-ATAC-peaks_peak_26185	61	157.32	80.25	2.57902	1.31557
chr11	43540299	43540800	239-ATAC-peaks_peak_27244	43	110.96	49.22	2.58047	1.14465
chr11	12097519	12098020	239-ATAC-peaks_peak_25689	194	501.6	113.42	2.58557	0.584639
chr11	2407822	2408323	239-ATAC-peaks_peak_25082	57	147.44	97.37	2.58667	1.70825
chr11	29114921	29115422	239-ATAC-peaks_peak_26640	37	95.76	23.54	2.58811	0.636216
chr11	92559238	92559739	239-ATAC-peaks_peak_31133	170	440.04	117.7	2.58847	0.692353
chr11	36187586	36188087	239-ATAC-peaks_peak_27136	96	248.52	82.39	2.58875	0.858229
chr11	93871634	93872135	239-ATAC-peaks_peak_31186	31	80.56	43.87	2.59871	1.41516
chr11	100452033	100452534	239-ATAC-peaks_peak_31402	56	145.92	63.13	2.60571	1.12732
chr11	118611627	118612128	239-ATAC-peaks_peak_32255	120	313.12	69.55	2.60933	0.579583
chr11	128579271	128579772	239-ATAC-peaks_peak_32925	172	449.16	157.29	2.6114	0.914477
chr11	115118126	115118627	239-ATAC-peaks_peak_32072	57	148.96	47.08	2.61333	0.825965
chr11	7913602	7914103	239-ATAC-peaks_peak_25371	112	294.12	64.2	2.62607	0.573214
chr11	76516298	76516799	239-ATAC-peaks_peak_30547	93	244.72	74.9	2.6314	0.805376
chr11	31961921	31962422	239-ATAC-peaks_peak_26773	90	237.88	86.67	2.64311	0.963
chr11	60399894	60400395	239-ATAC-peaks_peak_27995	25	66.12	42.8	2.6448	1.712
chr11	122530475	122530976	239-ATAC-peaks_peak_32480	50	132.24	27.82	2.6448	0.5564
chr11	103601179	103601680	239-ATAC-peaks_peak_31562	78	206.72	94.16	2.65026	1.20718
chr11	78495379	78495880	239-ATAC-peaks_peak_30674	112	297.16	57.78	2.65321	0.515893
chr11	72959505	72960006	239-ATAC-peaks_peak_30317	79	210.52	92.02	2.66481	1.16481
chr11	92002173	92002674	239-ATAC-peaks_peak_31103	50	133.76	21.4	2.6752	0.428
chr11	92188482	92188983	239-ATAC-peaks_peak_31115	110	294.88	133.75	2.68073	1.21591
chr11	125218091	125218592	239-ATAC-peaks_peak_32700	329	886.16	517.88	2.6935	1.5741
chr11	86472911	86473412	239-ATAC-peaks_peak_30925	42	113.24	38.52	2.69619	0.917143
chr11	134414023	134414524	239-ATAC-peaks_peak_33192	93	250.8	141.24	2.69677	1.51871
chr11	124790713	124791214	239-ATAC-peaks_peak_32656	235	633.84	256.8	2.69719	1.09277
chr11	35066063	35066564	239-ATAC-peaks_peak_27019	38	102.6	25.68	2.7	0.675789
chr11	106262588	106263089	239-ATAC-peaks_peak_31651	70	189.24	67.41	2.70343	0.963
chr11	109665844	109666345	239-ATAC-peaks_peak_31779	59	159.6	155.15	2.70508	2.62966
chr11	83851444	83851945	239-ATAC-peaks_peak_30800	31	84.36	57.78	2.72129	1.86387
chr11	109605076	109605577	239-ATAC-peaks_peak_31776	82	223.44	85.6	2.72488	1.0439
chr11	122037778	122038279	239-ATAC-peaks_peak_32453	58	158.08	77.04	2.72552	1.32828
chr11	27481616	27482117	239-ATAC-peaks_peak_26591	106	291.08	141.24	2.74604	1.33245
chr11	45251011	45251512	239-ATAC-peaks_peak_27362	94	259.16	109.14	2.75702	1.16106
chr11	32568237	32568738	239-ATAC-peaks_peak_26818	85	234.84	31.03	2.76282	0.365059
chr11	75060468	75060969	239-ATAC-peaks_peak_30457	218	603.44	301.74	2.76807	1.38413
chr11	31959066	31959567	239-ATAC-peaks_peak_26772	45	124.64	44.94	2.76978	0.998667
chr11	102445574	102446075	239-ATAC-peaks_peak_31508	226	630.04	189.39	2.78779	0.838009
chr11	95041643	95042144	239-ATAC-peaks_peak_31271	154	430.92	185.11	2.79818	1.20201
chr11	72168406	72168907	239-ATAC-peaks_peak_30266	77	215.84	101.65	2.80312	1.32013
chr11	64622367	64622868	239-ATAC-peaks_peak_28859	56	157.32	69.55	2.80929	1.24196
chr11	106338867	106339368	239-ATAC-peaks_peak_31653	43	120.84	51.36	2.81023	1.19442
chr11	113950928	113951429	239-ATAC-peaks_peak_32038	31	87.4	32.1	2.81935	1.03548
chr11	33394022	33394523	239-ATAC-peaks_peak_26860	84	237.12	69.55	2.82286	0.827976
chr11	44397413	44397914	239-ATAC-peaks_peak_27319	35	98.8	36.38	2.82286	1.03943
chr11	122430455	122430956	239-ATAC-peaks_peak_32471	39	110.2	32.1	2.82564	0.823077
chr11	112489810	112490311	239-ATAC-peaks_peak_31976	68	192.28	88.81	2.82765	1.30603
chr11	63270133	63270634	239-ATAC-peaks_peak_28513	36	101.84	33.17	2.82889	0.921389
chr11	76766119	76766620	239-ATAC-peaks_peak_30564	33	93.48	44.94	2.83273	1.36182
chr11	108096075	108096576	239-ATAC-peaks_peak_31716	49	139.84	51.36	2.85388	1.04816
chr11	104917591	104918092	239-ATAC-peaks_peak_31617	71	202.92	60.99	2.85803	0.859014
chr11	11982141	11982642	239-ATAC-peaks_peak_25676	42	120.08	14.98	2.85905	0.356667
chr11	59881337	59881838	239-ATAC-peaks_peak_27963	152	434.72	164.78	2.86	1.08408
chr11	11015534	11016035	239-ATAC-peaks_peak_25604	28	80.56	54.57	2.87714	1.94893
chr11	46632963	46633464	239-ATAC-peaks_peak_27467	47	136.04	81.32	2.89447	1.73021
chr11	13139621	13140122	239-ATAC-peaks_peak_25808	89	257.64	53.5	2.89483	0.601124
chr11	35816367	35816868	239-ATAC-peaks_peak_27095	68	197.6	60.99	2.90588	0.896912
chr11	58161653	58162154	239-ATAC-peaks_peak_27856	36	104.88	48.15	2.91333	1.3375
chr11	87127242	87127743	239-ATAC-peaks_peak_30959	33	96.52	46.01	2.92485	1.39424
chr11	122212756	122213257	239-ATAC-peaks_peak_32466	184	538.84	167.99	2.92848	0.912989
chr11	69072095	69072596	239-ATAC-peaks_peak_29637	177	521.36	186.18	2.94554	1.05186
chr11	84610097	84610598	239-ATAC-peaks_peak_30811	81	238.64	51.36	2.94617	0.634074
chr11	16913433	16913934	239-ATAC-peaks_peak_26039	68	200.64	74.9	2.95059	1.10147
chr11	106343798	106344299	239-ATAC-peaks_peak_31655	28	82.84	50.29	2.95857	1.79607
chr11	119478380	119478881	239-ATAC-peaks_peak_32329	39	115.52	24.61	2.96205	0.631026
chr11	106643448	106643949	239-ATAC-peaks_peak_31665	42	124.64	75.97	2.96762	1.80881
chr11	51379640	51380141	239-ATAC-peaks_peak_27637	59	175.56	26.75	2.97559	0.45339
chr11	69359975	69360476	239-ATAC-peaks_peak_29684	177	526.68	231.12	2.97559	1.30576
chr11	35309778	35310279	239-ATAC-peaks_peak_27058	34	101.84	19.26	2.99529	0.566471
chr11	125185198	125185699	239-ATAC-peaks_peak_32694	35	104.88	44.94	2.99657	1.284
chr11	16035177	16035678	239-ATAC-peaks_peak_25969	54	161.88	26.75	2.99778	0.49537
chr11	76244155	76244656	239-ATAC-peaks_peak_30527	36	107.92	54.57	2.99778	1.51583
chr11	12471837	12472338	239-ATAC-peaks_peak_25739	90	270.56	83.46	3.00622	0.927333
chr11	83640912	83641413	239-ATAC-peaks_peak_30797	81	244.72	92.02	3.02123	1.13605
chr11	100747409	100747910	239-ATAC-peaks_peak_31432	42	126.92	23.54	3.0219	0.560476
chr11	85526132	85526633	239-ATAC-peaks_peak_30850	49	148.2	23.54	3.02449	0.480408
chr11	112408454	112408955	239-ATAC-peaks_peak_31966	101	306.28	101.65	3.03248	1.00644
chr11	78513503	78514004	239-ATAC-peaks_peak_30678	176	534.28	239.68	3.03568	1.36182
chr11	69336194	69336695	239-ATAC-peaks_peak_29672	42	127.68	64.2	3.04	1.52857
chr11	128368623	128369124	239-ATAC-peaks_peak_32902	103	313.88	118.77	3.04738	1.15311
chr11	111401864	111402365	239-ATAC-peaks_peak_31894	43	131.48	35.31	3.05767	0.821163
chr11	102091433	102091934	239-ATAC-peaks_peak_31473	42	128.44	64.2	3.0581	1.52857
chr11	102320274	102320775	239-ATAC-peaks_peak_31494	99	304	112.35	3.07071	1.13485
chr11	10844011	10844512	239-ATAC-peaks_peak_25585	121	371.64	117.7	3.0714	0.972727
chr11	29331458	29331959	239-ATAC-peaks_peak_26657	85	261.44	46.01	3.07576	0.541294
chr11	114006446	114006947	239-ATAC-peaks_peak_32041	103	316.92	53.5	3.07689	0.519417
chr11	87899088	87899589	239-ATAC-peaks_peak_30994	38	117.04	38.52	3.08	1.01368
chr11	134373947	134374448	239-ATAC-peaks_peak_33190	164	506.16	256.8	3.08634	1.56585
chr11	43043627	43044128	239-ATAC-peaks_peak_27227	52	161.12	77.04	3.09846	1.48154
chr11	103871494	103871995	239-ATAC-peaks_peak_31576	130	402.8	98.44	3.09846	0.757231
chr11	56864602	56865103	239-ATAC-peaks_peak_27719	35	108.68	29.96	3.10514	0.856
chr11	111432674	111433175	239-ATAC-peaks_peak_31897	97	301.72	96.3	3.11052	0.992784
chr11	10414110	10414611	239-ATAC-peaks_peak_25557	109	339.72	88.81	3.1167	0.814771
chr11	121712309	121712810	239-ATAC-peaks_peak_32436	85	265.24	53.5	3.12047	0.629412
chr11	115925829	115926330	239-ATAC-peaks_peak_32121	90	281.96	94.16	3.13289	1.04622
chr11	106742028	106742529	239-ATAC-peaks_peak_31669	39	122.36	31.03	3.13744	0.795641
chr11	110019418	110019919	239-ATAC-peaks_peak_31811	35	110.2	27.82	3.14857	0.794857
chr11	112410957	112411458	239-ATAC-peaks_peak_31967	61	192.28	74.9	3.15213	1.22787
chr11	95111154	95111655	239-ATAC-peaks_peak_31273	33	104.12	39.59	3.15515	1.1997
chr11	56473163	56473664	239-ATAC-peaks_peak_27666	52	164.16	48.15	3.15692	0.925962
chr11	93129483	93129984	239-ATAC-peaks_peak_31155	140	443.84	138.03	3.17029	0.985929
chr11	87939848	87940349	239-ATAC-peaks_peak_31000	77	245.48	50.29	3.18805	0.653117
chr11	120197477	120197978	239-ATAC-peaks_peak_32363	109	348.84	104.86	3.20037	0.962018
chr11	31865802	31866303	239-ATAC-peaks_peak_26766	65	208.24	59.92	3.20369	0.921846
chr11	125138330	125138831	239-ATAC-peaks_peak_32691	165	528.96	204.37	3.20582	1.23861
chr11	2294848	2295349	239-ATAC-peaks_peak_25070	31	99.56	71.69	3.21161	2.31258
chr11	95317570	95318071	239-ATAC-peaks_peak_31293	48	154.28	43.87	3.21417	0.913958
chr11	78009886	78010387	239-ATAC-peaks_peak_30629	33	106.4	37.45	3.22424	1.13485
chr11	108640833	108641334	239-ATAC-peaks_peak_31746	38	123.12	60.99	3.24	1.605
chr11	130759425	130759926	239-ATAC-peaks_peak_33041	105	341.24	93.09	3.2499	0.886571
chr11	95822519	95823020	239-ATAC-peaks_peak_31325	34	110.96	48.15	3.26353	1.41618
chr11	121293345	121293846	239-ATAC-peaks_peak_32421	29	95	41.73	3.27586	1.43897
chr11	22542682	22543183	239-ATAC-peaks_peak_26480	44	144.4	53.5	3.28182	1.21591
chr11	85533787	85534288	239-ATAC-peaks_peak_30852	27	88.92	28.89	3.29333	1.07
chr11	43926493	43926994	239-ATAC-peaks_peak_27278	81	267.52	101.65	3.30272	1.25494
chr11	103876213	103876714	239-ATAC-peaks_peak_31578	72	237.88	83.46	3.30389	1.15917
chr11	110931266	110931767	239-ATAC-peaks_peak_31872	31	102.6	57.78	3.30968	1.86387
chr11	113769219	113769720	239-ATAC-peaks_peak_32034	27	89.68	27.82	3.32148	1.03037
chr11	120086335	120086836	239-ATAC-peaks_peak_32355	39	129.96	44.94	3.33231	1.15231
chr11	110918041	110918542	239-ATAC-peaks_peak_31871	42	140.6	40.66	3.34762	0.968095
chr11	51383076	51383577	239-ATAC-peaks_peak_27638	55	186.96	51.36	3.39927	0.933818
chr11	74899653	74900154	239-ATAC-peaks_peak_30436	73	249.28	102.72	3.41479	1.40712
chr11	92583429	92583930	239-ATAC-peaks_peak_31136	25	85.88	43.87	3.4352	1.7548
chr11	61815490	61815991	239-ATAC-peaks_peak_28276	36	123.88	39.59	3.44111	1.09972
chr11	87935550	87936051	239-ATAC-peaks_peak_30999	72	247.76	67.41	3.44111	0.93625
chr11	59745884	59746385	239-ATAC-peaks_peak_27957	122	422.56	87.74	3.46361	0.71918
chr11	76328586	76329087	239-ATAC-peaks_peak_30534	86	298.68	89.88	3.47302	1.04512
chr11	87003523	87004024	239-ATAC-peaks_peak_30954	38	132.24	103.79	3.48	2.73132
chr11	35819447	35819948	239-ATAC-peaks_peak_27097	32	113.24	23.54	3.53875	0.735625
chr11	101062055	101062556	239-ATAC-peaks_peak_31446	115	408.12	151.94	3.54887	1.32122
chr11	130253462	130253963	239-ATAC-peaks_peak_33009	122	433.2	121.98	3.55082	0.999836
chr11	122574531	122575032	239-ATAC-peaks_peak_32483	205	728.08	310.3	3.55161	1.51366
chr11	74016327	74016828	239-ATAC-peaks_peak_30388	26	92.72	41.73	3.56615	1.605
chr11	121589853	121590354	239-ATAC-peaks_peak_32434	95	338.96	68.48	3.568	0.720842
chr11	115553578	115554079	239-ATAC-peaks_peak_32102	120	428.64	133.75	3.572	1.11458
chr11	132750726	132751227	239-ATAC-peaks_peak_33111	31	110.96	37.45	3.57935	1.20806
chr11	15507831	15508332	239-ATAC-peaks_peak_25924	28	100.32	49.22	3.58286	1.75786
chr11	92772926	92773427	239-ATAC-peaks_peak_31146	47	169.48	20.33	3.60596	0.432553
chr11	102447866	102448367	239-ATAC-peaks_peak_31509	32	116.28	25.68	3.63375	0.8025
chr11	43971855	43972356	239-ATAC-peaks_peak_27288	26	95	23.54	3.65385	0.905385
chr11	94323373	94323874	239-ATAC-peaks_peak_31213	96	351.12	84.53	3.6575	0.880521
chr11	116857127	116857628	239-ATAC-peaks_peak_32164	33	120.84	43.87	3.66182	1.32939
chr11	78063262	78063763	239-ATAC-peaks_peak_30644	47	172.52	36.38	3.67064	0.774043
chr11	35815086	35815587	239-ATAC-peaks_peak_27094	30	110.2	34.24	3.67333	1.14133
chr11	63298885	63299386	239-ATAC-peaks_peak_28520	90	331.36	60.99	3.68178	0.677667
chr11	32134661	32135162	239-ATAC-peaks_peak_26787	95	351.88	87.74	3.704	0.923579
chr11	85483673	85484174	239-ATAC-peaks_peak_30844	37	137.56	26.75	3.71784	0.722973
chr11	95069033	95069534	239-ATAC-peaks_peak_31272	35	130.72	10.7	3.73486	0.305714
chr11	130758627	130759128	239-ATAC-peaks_peak_33040	54	202.16	71.69	3.7437	1.32759
chr11	113703845	113704346	239-ATAC-peaks_peak_32030	59	221.92	52.43	3.76136	0.888644
chr11	16568357	16568858	239-ATAC-peaks_peak_26004	72	272.08	64.2	3.77889	0.891667
chr11	85664512	85665013	239-ATAC-peaks_peak_30862	58	219.64	21.4	3.7869	0.368966
chr11	128328215	128328716	239-ATAC-peaks_peak_32898	174	660.44	207.58	3.79563	1.19299
chr11	105808013	105808514	239-ATAC-peaks_peak_31641	65	247	49.22	3.8	0.757231
chr11	17671704	17672205	239-ATAC-peaks_peak_26077	63	240.16	114.49	3.81206	1.8173
chr11	126738664	126739165	239-ATAC-peaks_peak_32835	145	554.8	164.78	3.82621	1.13641
chr11	127906437	127906938	239-ATAC-peaks_peak_32875	68	262.96	58.85	3.86706	0.865441
chr11	15714272	15714773	239-ATAC-peaks_peak_25937	54	209	31.03	3.87037	0.57463
chr11	33695924	33696425	239-ATAC-peaks_peak_26888	30	116.28	33.17	3.876	1.10567
chr11	85436837	85437338	239-ATAC-peaks_peak_30838	32	124.64	42.8	3.895	1.3375
chr11	32574423	32574924	239-ATAC-peaks_peak_26819	77	300.96	94.16	3.90857	1.22286
chr11	100494974	100495475	239-ATAC-peaks_peak_31404	32	126.92	14.98	3.96625	0.468125
chr11	59456303	59456804	239-ATAC-peaks_peak_27927	41	162.64	47.08	3.96683	1.14829
chr11	132502512	132503013	239-ATAC-peaks_peak_33104	162	643.72	114.49	3.97358	0.706728
chr11	31981267	31981768	239-ATAC-peaks_peak_26775	31	127.68	14.98	4.11871	0.483226
chr11	127759979	127760480	239-ATAC-peaks_peak_32867	38	156.56	12.84	4.12	0.337895
chr11	87839133	87839634	239-ATAC-peaks_peak_30983	27	112.48	51.36	4.16593	1.90222
chr11	78502204	78502705	239-ATAC-peaks_peak_30675	125	525.92	146.59	4.20736	1.17272
chr11	59937963	59938464	239-ATAC-peaks_peak_27970	71	300.2	82.39	4.22817	1.16042
chr11	115578167	115578668	239-ATAC-peaks_peak_32104	37	157.32	36.38	4.25189	0.983243
chr11	72122552	72123053	239-ATAC-peaks_peak_30258	57	242.44	97.37	4.25333	1.70825
chr11	104005452	104005953	239-ATAC-peaks_peak_31585	117	498.56	103.79	4.2612	0.887094
chr11	111070994	111071495	239-ATAC-peaks_peak_31878	24	104.12	29.96	4.33833	1.24833
chr11	88903003	88903504	239-ATAC-peaks_peak_31032	41	178.6	24.61	4.3561	0.600244
chr11	74898766	74899267	239-ATAC-peaks_peak_30435	29	126.92	14.98	4.37655	0.516552
chr11	115547468	115547969	239-ATAC-peaks_peak_32101	29	126.92	37.45	4.37655	1.29138
chr11	29207077	29207578	239-ATAC-peaks_peak_26647	114	500.84	131.61	4.39333	1.15447
chr11	130767141	130767642	239-ATAC-peaks_peak_33044	26	115.52	16.05	4.44308	0.617308
chr11	125089363	125089864	239-ATAC-peaks_peak_32684	23	102.6	52.43	4.46087	2.27957
chr11	102454130	102454631	239-ATAC-peaks_peak_31510	86	385.32	56.71	4.48047	0.659419
chr11	89306790	89307291	239-ATAC-peaks_peak_31049	43	194.56	47.08	4.52465	1.09488
chr11	103141221	103141722	239-ATAC-peaks_peak_31548	51	234.08	68.48	4.5898	1.34275
chr11	130631371	130631872	239-ATAC-peaks_peak_33032	19	87.4	31.03	4.6	1.63316
chr11	80583053	80583554	239-ATAC-peaks_peak_30710	30	138.32	40.66	4.61067	1.35533
chr11	110854780	110855281	239-ATAC-peaks_peak_31863	65	310.84	56.71	4.78215	0.872462
chr11	69275030	69275531	239-ATAC-peaks_peak_29659	36	172.52	43.87	4.79222	1.21861
chr11	86449516	86450017	239-ATAC-peaks_peak_30919	39	188.48	26.75	4.83282	0.685897
chr11	89314872	89315373	239-ATAC-peaks_peak_31051	36	176.32	18.19	4.89778	0.505278
chr11	127467039	127467540	239-ATAC-peaks_peak_32859	22	107.92	20.33	4.90545	0.924091
chr11	68144782	68145283	239-ATAC-peaks_peak_29513	112	549.48	216.14	4.90607	1.92982
chr11	73796492	73796993	239-ATAC-peaks_peak_30379	83	407.36	95.23	4.90795	1.14735
chr11	78517141	78517642	239-ATAC-peaks_peak_30679	19	93.48	33.17	4.92	1.74579
chr11	16133259	16133760	239-ATAC-peaks_peak_25979	24	119.32	20.33	4.97167	0.847083
chr11	76309456	76309957	239-ATAC-peaks_peak_30531	20	100.32	23.54	5.016	1.177
chr11	105396465	105396966	239-ATAC-peaks_peak_31631	43	221.92	38.52	5.16093	0.895814
chr11	32152800	32153301	239-ATAC-peaks_peak_26790	60	312.36	51.36	5.206	0.856
chr11	100680849	100681350	239-ATAC-peaks_peak_31424	22	114.76	16.05	5.21636	0.729545
chr11	67366511	67367012	239-ATAC-peaks_peak_29362	98	513	101.65	5.23469	1.03724
chr11	61749136	61749637	239-ATAC-peaks_peak_28260	58	306.28	48.15	5.28069	0.830172
chr11	34486156	34486657	239-ATAC-peaks_peak_26977	37	199.12	2.14	5.38162	0.0578378
chr11	44399546	44400047	239-ATAC-peaks_peak_27320	41	222.68	22.47	5.43122	0.548049
chr11	126272838	126273339	239-ATAC-peaks_peak_32787	66	361.76	38.52	5.48121	0.583636
chr11	87893513	87894014	239-ATAC-peaks_peak_30990	28	155.04	34.24	5.53714	1.22286
chr11	30734207	30734708	239-ATAC-peaks_peak_26717	26	144.4	19.26	5.55385	0.740769
chr11	22557360	22557861	239-ATAC-peaks_peak_26481	38	212.04	14.98	5.58	0.394211
chr11	121107005	121107506	239-ATAC-peaks_peak_32410	22	123.12	16.05	5.59636	0.729545
chr11	72103073	72103574	239-ATAC-peaks_peak_30257	46	259.16	32.1	5.63391	0.697826
chr11	67370568	67371069	239-ATAC-peaks_peak_29363	51	291.84	47.08	5.72235	0.923137
chr11	127922691	127923192	239-ATAC-peaks_peak_32877	40	229.52	75.97	5.738	1.89925
chr11	102393224	102393725	239-ATAC-peaks_peak_31501	38	220.4	31.03	5.8	0.816579
chr11	11591565	11592066	239-ATAC-peaks_peak_25645	124	727.32	126.26	5.86548	1.01823
chr11	74751166	74751667	239-ATAC-peaks_peak_30426	43	254.6	70.62	5.92093	1.64233
chr11	11664091	11664592	239-ATAC-peaks_peak_25655	27	161.12	19.26	5.96741	0.713333
chr11	61811918	61812419	239-ATAC-peaks_peak_28271	124	741.76	144.45	5.98194	1.16492
chr11	77867434	77867935	239-ATAC-peaks_peak_30614	34	205.96	38.52	6.05765	1.13294
chr11	110671867	110672368	239-ATAC-peaks_peak_31854	55	345.8	57.78	6.28727	1.05055
chr11	111608974	111609475	239-ATAC-peaks_peak_31917	23	145.92	25.68	6.34435	1.11652
chr11	88507548	88508049	239-ATAC-peaks_peak_31024	27	177.84	11.77	6.58667	0.435926
chr11	22219141	22219642	239-ATAC-peaks_peak_26465	22	145.92	9.63	6.63273	0.437727
chr11	78114901	78115402	239-ATAC-peaks_peak_30652	39	263.72	34.24	6.76205	0.877949
chr11	63297537	63298038	239-ATAC-peaks_peak_28519	39	264.48	46.01	6.78154	1.17974
chr11	29321955	29322456	239-ATAC-peaks_peak_26655	51	349.6	41.73	6.8549	0.818235
chr11	28855175	28855676	239-ATAC-peaks_peak_26634	40	275.88	60.99	6.897	1.52475
chr11	72260514	72261015	239-ATAC-peaks_peak_30269	20	141.36	21.4	7.068	1.07
chr11	112403138	112403639	239-ATAC-peaks_peak_31965	49	346.56	55.64	7.07265	1.13551
chr11	22480540	22481041	239-ATAC-peaks_peak_26479	147	1053.36	221.49	7.16571	1.50673
chr11	76337945	76338446	239-ATAC-peaks_peak_30535	21	152	29.96	7.2381	1.42667
chr11	89324428	89324929	239-ATAC-peaks_peak_31057	66	479.56	25.68	7.26606	0.389091
chr11	73989768	73990269	239-ATAC-peaks_peak_30386	50	370.88	59.92	7.4176	1.1984
chr11	132653012	132653513	239-ATAC-peaks_peak_33107	18	142.12	33.17	7.89556	1.84278
chr11	102444669	102445170	239-ATAC-peaks_peak_31507	35	276.64	52.43	7.904	1.498
chr11	109899539	109900040	239-ATAC-peaks_peak_31797	19	154.28	17.12	8.12	0.901053
chr11	59822558	59823059	239-ATAC-peaks_peak_27959	15	126.92	23.54	8.46133	1.56933
chr11	89317962	89318463	239-ATAC-peaks_peak_31053	38	383.8	18.19	10.1	0.478684
chr11	71683718	71684219	239-ATAC-peaks_peak_30224	15	174.04	7.49	11.6027	0.499333
chr11	88314634	88315135	239-ATAC-peaks_peak_31017	12	155.04	12.84	12.92	1.07
chr11	72280972	72281473	239-ATAC-peaks_peak_30270	23	335.16	27.82	14.5722	1.20957
chr11	60526861	60527362	239-ATAC-peaks_peak_28001	8	140.6	14.98	17.575	1.8725
chr11	30495904	30496405	239-ATAC-peaks_peak_26705	28	617.12	19.26	22.04	0.687857
chr11	110868098	110868599	239-ATAC-peaks_peak_31866	9	215.84	16.05	23.9822	1.78333
chr12	106488126	106488627	239-ATAC-peaks_peak_38785	72	144.4	94.16	2.00556	1.30778
chr12	32050694	32051195	239-ATAC-peaks_peak_35056	111	222.68	123.05	2.00613	1.10856
chr12	58896579	58897080	239-ATAC-peaks_peak_36513	92	185.44	64.2	2.01565	0.697826
chr12	122362508	122363009	239-ATAC-peaks_peak_39881	127	256.12	235.4	2.01669	1.85354
chr12	100282703	100283204	239-ATAC-peaks_peak_38387	44	88.92	81.32	2.02091	1.84818
chr12	44742934	44743435	239-ATAC-peaks_peak_35420	50	101.08	48.15	2.0216	0.963
chr12	55704402	55704903	239-ATAC-peaks_peak_36260	74	149.72	93.09	2.02324	1.25797
chr12	48243006	48243507	239-ATAC-peaks_peak_35617	63	127.68	54.57	2.02667	0.86619
chr12	76219409	76219910	239-ATAC-peaks_peak_37256	327	663.48	344.54	2.02899	1.05364
chr12	81021530	81022031	239-ATAC-peaks_peak_37482	97	196.84	78.11	2.02928	0.805258
chr12	54239125	54239626	239-ATAC-peaks_peak_36157	79	160.36	35.31	2.02987	0.446962
chr12	98458622	98459123	239-ATAC-peaks_peak_38304	87	177.08	69.55	2.0354	0.799425
chr12	119829139	119829640	239-ATAC-peaks_peak_39643	44	89.68	35.31	2.03818	0.8025
chr12	66050559	66051060	239-ATAC-peaks_peak_36813	215	438.52	188.32	2.03963	0.875907
chr12	77745569	77746070	239-ATAC-peaks_peak_37374	82	167.96	99.51	2.04829	1.21354
chr12	119295002	119295503	239-ATAC-peaks_peak_39613	40	82.08	65.27	2.052	1.63175
chr12	60542561	60543062	239-ATAC-peaks_peak_36561	51	104.88	38.52	2.05647	0.755294
chr12	93153535	93154036	239-ATAC-peaks_peak_37995	201	413.44	181.9	2.05692	0.904975
chr12	78796924	78797425	239-ATAC-peaks_peak_37419	247	508.44	220.42	2.05846	0.892389
chr12	70901919	70902420	239-ATAC-peaks_peak_37043	83	171	114.49	2.06024	1.3794
chr12	98316001	98316502	239-ATAC-peaks_peak_38295	141	293.36	40.66	2.08057	0.288369
chr12	56098055	56098556	239-ATAC-peaks_peak_36277	176	366.32	309.23	2.08136	1.75699
chr12	95822248	95822749	239-ATAC-peaks_peak_38193	96	199.88	131.61	2.08208	1.37094
chr12	15654469	15654970	239-ATAC-peaks_peak_34197	58	120.84	73.83	2.08345	1.27293
chr12	76570739	76571240	239-ATAC-peaks_peak_37300	39	81.32	46.01	2.08513	1.17974
chr12	98156780	98157281	239-ATAC-peaks_peak_38283	79	164.92	56.71	2.08759	0.717848
chr12	55703409	55703910	239-ATAC-peaks_peak_36259	161	336.68	107	2.09118	0.664596
chr12	116966323	116966824	239-ATAC-peaks_peak_39490	193	405.84	185.11	2.1028	0.959119
chr12	62646354	62646855	239-ATAC-peaks_peak_36585	35	73.72	62.06	2.10629	1.77314
chr12	99213638	99214139	239-ATAC-peaks_peak_38349	53	111.72	50.29	2.10792	0.948868
chr12	67471323	67471824	239-ATAC-peaks_peak_36889	45	95	27.82	2.11111	0.618222
chr12	104305307	104305808	239-ATAC-peaks_peak_38609	71	150.48	75.97	2.11944	1.07
chr12	9602312	9602813	239-ATAC-peaks_peak_33837	92	195.32	49.22	2.12304	0.535
chr12	91763830	91764331	239-ATAC-peaks_peak_37891	396	843.6	383.06	2.1303	0.967323
chr12	54196845	54197346	239-ATAC-peaks_peak_36154	52	110.96	50.29	2.13385	0.967115
chr12	41108350	41108851	239-ATAC-peaks_peak_35258	37	79.04	21.4	2.13622	0.578378
chr12	9285842	9286343	239-ATAC-peaks_peak_33797	76	162.64	74.9	2.14	0.985526
chr12	94559454	94559955	239-ATAC-peaks_peak_38137	45	96.52	35.31	2.14489	0.784667
chr12	9055249	9055750	239-ATAC-peaks_peak_33777	63	135.28	88.81	2.1473	1.40968
chr12	93113410	93113911	239-ATAC-peaks_peak_37991	121	259.92	126.26	2.1481	1.04347
chr12	60045218	60045719	239-ATAC-peaks_peak_36551	53	114	54.57	2.15094	1.02962
chr12	121562131	121562632	239-ATAC-peaks_peak_39816	194	418	206.51	2.15464	1.06448
chr12	65955677	65956178	239-ATAC-peaks_peak_36806	62	133.76	41.73	2.15742	0.673065
chr12	63755909	63756410	239-ATAC-peaks_peak_36655	192	416.48	169.06	2.16917	0.880521
chr12	122951196	122951697	239-ATAC-peaks_peak_39935	58	126.16	105.93	2.17517	1.82638
chr12	95007899	95008400	239-ATAC-peaks_peak_38157	46	100.32	59.92	2.18087	1.30261
chr12	32053171	32053672	239-ATAC-peaks_peak_35057	109	238.64	201.16	2.18936	1.8455
chr12	44255520	44256021	239-ATAC-peaks_peak_35390	270	591.28	359.52	2.18993	1.33156
chr12	124554910	124555411	239-ATAC-peaks_peak_40092	72	158.08	62.06	2.19556	0.861944
chr12	82282013	82282514	239-ATAC-peaks_peak_37538	57	125.4	38.52	2.2	0.675789
chr12	96824754	96825255	239-ATAC-peaks_peak_38258	143	314.64	105.93	2.20028	0.740769
chr12	45995641	45996142	239-ATAC-peaks_peak_35467	154	338.96	243.96	2.20104	1.58416
chr12	76017341	76017842	239-ATAC-peaks_peak_37220	360	793.44	348.82	2.204	0.968944
chr12	126891685	126892186	239-ATAC-peaks_peak_40286	72	158.84	93.09	2.20611	1.29292
chr12	75490587	75491088	239-ATAC-peaks_peak_37193	46	101.84	26.75	2.21391	0.581522
chr12	26720007	26720508	239-ATAC-peaks_peak_34740	35	77.52	47.08	2.21486	1.34514
chr12	20036885	20037386	239-ATAC-peaks_peak_34383	90	199.88	54.57	2.22089	0.606333
chr12	98334327	98334828	239-ATAC-peaks_peak_38297	140	312.36	101.65	2.23114	0.726071
chr12	124917772	124918273	239-ATAC-peaks_peak_40141	49	109.44	35.31	2.23347	0.720612
chr12	108945223	108945724	239-ATAC-peaks_peak_38919	69	154.28	69.55	2.23594	1.00797
chr12	91930004	91930505	239-ATAC-peaks_peak_37900	182	407.36	176.55	2.23824	0.970055
chr12	60464282	60464783	239-ATAC-peaks_peak_36557	96	215.08	78.11	2.24042	0.813646
chr12	75492975	75493476	239-ATAC-peaks_peak_37194	59	133	73.83	2.25424	1.25136
chr12	73259575	73260076	239-ATAC-peaks_peak_37131	315	713.64	346.68	2.26552	1.10057
chr12	109815008	109815509	239-ATAC-peaks_peak_39008	91	206.72	118.77	2.27165	1.30516
chr12	117299058	117299559	239-ATAC-peaks_peak_39519	163	370.88	185.11	2.27534	1.13564
chr12	24872168	24872669	239-ATAC-peaks_peak_34602	176	401.28	107	2.28	0.607955
chr12	106445518	106446019	239-ATAC-peaks_peak_38778	133	303.24	182.97	2.28	1.37571
chr12	125814134	125814635	239-ATAC-peaks_peak_40255	149	340.48	149.8	2.2851	1.00537
chr12	92987589	92988090	239-ATAC-peaks_peak_37978	299	684.76	324.21	2.29017	1.08431
chr12	65916761	65917262	239-ATAC-peaks_peak_36801	68	155.8	73.83	2.29118	1.08574
chr12	103704595	103705096	239-ATAC-peaks_peak_38562	201	460.56	146.59	2.29134	0.729303
chr12	89140933	89141434	239-ATAC-peaks_peak_37756	65	148.96	64.2	2.29169	0.987692
chr12	77498885	77499386	239-ATAC-peaks_peak_37360	94	215.84	124.12	2.29617	1.32043
chr12	84772619	84773120	239-ATAC-peaks_peak_37607	78	179.36	102.72	2.29949	1.31692
chr12	90183460	90183961	239-ATAC-peaks_peak_37834	88	203.68	64.2	2.31455	0.729545
chr12	125865055	125865556	239-ATAC-peaks_peak_40259	366	849.68	410.88	2.32153	1.12262
chr12	76668551	76669052	239-ATAC-peaks_peak_37310	44	102.6	57.78	2.33182	1.31318
chr12	41786530	41787031	239-ATAC-peaks_peak_35292	55	128.44	90.95	2.33527	1.65364
chr12	93912858	93913359	239-ATAC-peaks_peak_38083	87	204.44	85.6	2.34989	0.983908
chr12	50200190	50200691	239-ATAC-peaks_peak_35798	65	152.76	96.3	2.35015	1.48154
chr12	88637610	88638111	239-ATAC-peaks_peak_37724	65	152.76	54.57	2.35015	0.839538
chr12	89247977	89248478	239-ATAC-peaks_peak_37762	42	98.8	38.52	2.35238	0.917143
chr12	126972099	126972600	239-ATAC-peaks_peak_40292	115	270.56	52.43	2.3527	0.455913
chr12	77687663	77688164	239-ATAC-peaks_peak_37369	191	449.92	178.69	2.3556	0.93555
chr12	22405417	22405918	239-ATAC-peaks_peak_34483	40	94.24	17.12	2.356	0.428
chr12	118792660	118793161	239-ATAC-peaks_peak_39596	59	139.08	72.76	2.35729	1.23322
chr12	104993171	104993672	239-ATAC-peaks_peak_38678	47	110.96	57.78	2.36085	1.22936
chr12	117302459	117302960	239-ATAC-peaks_peak_39521	47	110.96	19.26	2.36085	0.409787
chr12	68024459	68024960	239-ATAC-peaks_peak_36916	36	85.12	22.47	2.36444	0.624167
chr12	9301443	9301944	239-ATAC-peaks_peak_33801	53	125.4	27.82	2.36604	0.524906
chr12	121369768	121370269	239-ATAC-peaks_peak_39795	103	243.96	154.08	2.36854	1.49592
chr12	113268780	113269281	239-ATAC-peaks_peak_39280	47	111.72	67.41	2.37702	1.43426
chr12	71084895	71085396	239-ATAC-peaks_peak_37061	242	576.08	208.65	2.3805	0.86219
chr12	92763370	92763871	239-ATAC-peaks_peak_37955	42	100.32	33.17	2.38857	0.789762
chr12	43844405	43844906	239-ATAC-peaks_peak_35373	48	114.76	62.06	2.39083	1.29292
chr12	126135029	126135530	239-ATAC-peaks_peak_40268	119	285	84.53	2.39496	0.710336
chr12	22167563	22168064	239-ATAC-peaks_peak_34463	185	443.08	184.04	2.39503	0.994811
chr12	76055574	76056075	239-ATAC-peaks_peak_37226	58	139.08	46.01	2.39793	0.793276
chr12	111099224	111099725	239-ATAC-peaks_peak_39158	74	177.84	165.85	2.40324	2.24122
chr12	77337547	77338048	239-ATAC-peaks_peak_37348	86	206.72	94.16	2.40372	1.09488
chr12	50204050	50204551	239-ATAC-peaks_peak_35800	42	101.08	62.06	2.40667	1.47762
chr12	65344696	65345197	239-ATAC-peaks_peak_36761	107	258.4	133.75	2.41495	1.25
chr12	63438925	63439426	239-ATAC-peaks_peak_36640	33	79.8	39.59	2.41818	1.1997
chr12	99305100	99305601	239-ATAC-peaks_peak_38355	51	123.88	63.13	2.42902	1.23784
chr12	123821042	123821543	239-ATAC-peaks_peak_40027	57	139.08	62.06	2.44	1.08877
chr12	68141993	68142494	239-ATAC-peaks_peak_36928	389	950.76	388.41	2.44411	0.998483
chr12	94166865	94167366	239-ATAC-peaks_peak_38100	46	113.24	42.8	2.46174	0.930435
chr12	129302071	129302572	239-ATAC-peaks_peak_40336	318	784.32	230.05	2.46642	0.723428
chr12	110508104	110508605	239-ATAC-peaks_peak_39077	73	181.64	94.16	2.48822	1.28986
chr12	63242198	63242699	239-ATAC-peaks_peak_36632	53	132.24	49.22	2.49509	0.928679
chr12	47773142	47773643	239-ATAC-peaks_peak_35570	77	192.28	93.09	2.49714	1.20896
chr12	65394156	65394657	239-ATAC-peaks_peak_36771	35	87.4	62.06	2.49714	1.77314
chr12	73297215	73297716	239-ATAC-peaks_peak_37134	73	182.4	49.22	2.49863	0.674247
chr12	76217239	76217740	239-ATAC-peaks_peak_37255	138	345.04	149.8	2.50029	1.08551
chr12	116967408	116967909	239-ATAC-peaks_peak_39491	69	173.28	66.34	2.5113	0.961449
chr12	28930457	28930958	239-ATAC-peaks_peak_34878	112	282.72	118.77	2.52429	1.06045
chr12	90162392	90162893	239-ATAC-peaks_peak_37831	403	1019.92	403.39	2.53082	1.00097
chr12	109236056	109236557	239-ATAC-peaks_peak_38973	36	91.2	50.29	2.53333	1.39694
chr12	43506791	43507292	239-ATAC-peaks_peak_35364	32	81.32	49.22	2.54125	1.53812
chr12	26397395	26397896	239-ATAC-peaks_peak_34717	73	186.2	20.33	2.55068	0.278493
chr12	25767943	25768444	239-ATAC-peaks_peak_34660	39	99.56	44.94	2.55282	1.15231
chr12	90610509	90611010	239-ATAC-peaks_peak_37852	66	168.72	83.46	2.55636	1.26455
chr12	55001749	55002250	239-ATAC-peaks_peak_36235	59	152	40.66	2.57627	0.689153
chr12	130256926	130257427	239-ATAC-peaks_peak_40356	58	149.72	36.38	2.58138	0.627241
chr12	93355747	93356248	239-ATAC-peaks_peak_38014	96	248.52	66.34	2.58875	0.691042
chr12	45428463	45428964	239-ATAC-peaks_peak_35439	54	139.84	49.22	2.58963	0.911481
chr12	81171759	81172260	239-ATAC-peaks_peak_37487	71	184.68	39.59	2.60113	0.557606
chr12	13395857	13396358	239-ATAC-peaks_peak_34091	88	229.52	108.07	2.60818	1.22807
chr12	115374442	115374943	239-ATAC-peaks_peak_39400	84	220.4	57.78	2.62381	0.687857
chr12	15639883	15640384	239-ATAC-peaks_peak_34193	34	89.68	28.89	2.63765	0.849706
chr12	115978723	115979224	239-ATAC-peaks_peak_39425	49	129.96	39.59	2.65224	0.807959
chr12	64399927	64400428	239-ATAC-peaks_peak_36689	110	291.84	90.95	2.65309	0.826818
chr12	28938210	28938711	239-ATAC-peaks_peak_34880	120	319.2	96.3	2.66	0.8025
chr12	63009309	63009810	239-ATAC-peaks_peak_36601	62	164.92	100.58	2.66	1.62226
chr12	127740792	127741293	239-ATAC-peaks_peak_40308	78	208.24	34.24	2.66974	0.438974
chr12	123545732	123546233	239-ATAC-peaks_peak_40001	54	144.4	59.92	2.67407	1.10963
chr12	115979600	115980101	239-ATAC-peaks_peak_39426	244	653.6	99.51	2.67869	0.407828
chr12	93350860	93351361	239-ATAC-peaks_peak_38013	411	1118.72	340.26	2.72195	0.827883
chr12	106330723	106331224	239-ATAC-peaks_peak_38766	34	92.72	24.61	2.72706	0.723824
chr12	104302559	104303060	239-ATAC-peaks_peak_38607	52	142.12	49.22	2.73308	0.946538
chr12	113983865	113984366	239-ATAC-peaks_peak_39359	60	164.16	99.51	2.736	1.6585
chr12	69555556	69556057	239-ATAC-peaks_peak_36980	89	243.96	154.08	2.74112	1.73124
chr12	83330951	83331452	239-ATAC-peaks_peak_37577	56	153.52	50.29	2.74143	0.898036
chr12	101063750	101064251	239-ATAC-peaks_peak_38425	35	96.52	69.55	2.75771	1.98714
chr12	46949772	46950273	239-ATAC-peaks_peak_35530	61	170.24	38.52	2.79082	0.631475
chr12	126839858	126840359	239-ATAC-peaks_peak_40280	211	596.6	218.28	2.82749	1.0345
chr12	98177272	98177773	239-ATAC-peaks_peak_38290	124	351.88	145.52	2.83774	1.17355
chr12	63495099	63495600	239-ATAC-peaks_peak_36645	72	208.24	65.27	2.89222	0.906528
chr12	98520302	98520803	239-ATAC-peaks_peak_38306	44	128.44	74.9	2.91909	1.70227
chr12	105067371	105067872	239-ATAC-peaks_peak_38689	51	149.72	44.94	2.93569	0.881176
chr12	44676490	44676991	239-ATAC-peaks_peak_35416	242	720.48	131.61	2.97719	0.543843
chr12	93015549	93016050	239-ATAC-peaks_peak_37985	76	227.24	105.93	2.99	1.39382
chr12	40781091	40781592	239-ATAC-peaks_peak_35250	41	123.12	23.54	3.00293	0.574146
chr12	98275297	98275798	239-ATAC-peaks_peak_38294	62	188.48	31.03	3.04	0.500484
chr12	65824593	65825094	239-ATAC-peaks_peak_36793	35	106.4	32.1	3.04	0.917143
chr12	88938868	88939369	239-ATAC-peaks_peak_37739	89	271.32	54.57	3.04854	0.613146
chr12	106389792	106390293	239-ATAC-peaks_peak_38773	121	369.36	63.13	3.05256	0.521736
chr12	41121625	41122126	239-ATAC-peaks_peak_35260	56	171	49.22	3.05357	0.878929
chr12	116590017	116590518	239-ATAC-peaks_peak_39456	27	82.84	29.96	3.06815	1.10963
chr12	47358254	47358755	239-ATAC-peaks_peak_35542	44	135.28	17.12	3.07455	0.389091
chr12	57545968	57546469	239-ATAC-peaks_peak_36409	151	465.12	125.19	3.08026	0.829073
chr12	71046286	71046787	239-ATAC-peaks_peak_37056	55	170.24	17.12	3.09527	0.311273
chr12	73340288	73340789	239-ATAC-peaks_peak_37137	31	96.52	49.22	3.11355	1.58774
chr12	41080343	41080844	239-ATAC-peaks_peak_35256	64	199.88	51.36	3.12312	0.8025
chr12	105411725	105412226	239-ATAC-peaks_peak_38723	35	109.44	74.9	3.12686	2.14
chr12	20725377	20725878	239-ATAC-peaks_peak_34423	42	131.48	14.98	3.13048	0.356667
chr12	124591842	124592343	239-ATAC-peaks_peak_40097	170	535.04	119.84	3.14729	0.704941
chr12	90169121	90169622	239-ATAC-peaks_peak_37833	51	161.88	34.24	3.17412	0.671373
chr12	71054613	71055114	239-ATAC-peaks_peak_37058	90	285.76	28.89	3.17511	0.321
chr12	51172574	51173075	239-ATAC-peaks_peak_35898	31	98.8	92.02	3.1871	2.96839
chr12	125737148	125737649	239-ATAC-peaks_peak_40250	60	193.8	66.34	3.23	1.10567
chr12	58788830	58789331	239-ATAC-peaks_peak_36503	41	133	18.19	3.2439	0.443659
chr12	13357431	13357932	239-ATAC-peaks_peak_34083	48	156.56	38.52	3.26167	0.8025
chr12	74800169	74800670	239-ATAC-peaks_peak_37172	138	452.96	124.12	3.28232	0.89942
chr12	50380157	50380658	239-ATAC-peaks_peak_35821	37	121.6	36.38	3.28649	0.983243
chr12	73291110	73291611	239-ATAC-peaks_peak_37132	61	202.16	49.22	3.3141	0.806885
chr12	40909216	40909717	239-ATAC-peaks_peak_35252	44	147.44	51.36	3.35091	1.16727
chr12	103666491	103666992	239-ATAC-peaks_peak_38560	39	130.72	50.29	3.35179	1.28949
chr12	127630576	127631077	239-ATAC-peaks_peak_40302	46	156.56	82.39	3.40348	1.79109
chr12	44633962	44634463	239-ATAC-peaks_peak_35413	138	475	68.48	3.44203	0.496232
chr12	77583102	77583603	239-ATAC-peaks_peak_37366	80	278.16	41.73	3.477	0.521625
chr12	29019552	29020053	239-ATAC-peaks_peak_34886	67	236.36	43.87	3.52776	0.654776
chr12	76098381	76098882	239-ATAC-peaks_peak_37229	99	349.6	70.62	3.53131	0.713333
chr12	67104328	67104829	239-ATAC-peaks_peak_36867	76	269.04	66.34	3.54	0.872895
chr12	26786756	26787257	239-ATAC-peaks_peak_34743	65	230.28	50.29	3.54277	0.773692
chr12	45851977	45852478	239-ATAC-peaks_peak_35460	28	100.32	44.94	3.58286	1.605
chr12	41132575	41133076	239-ATAC-peaks_peak_35262	94	338.2	59.92	3.59787	0.637447
chr12	67818520	67819021	239-ATAC-peaks_peak_36905	51	183.92	54.57	3.60627	1.07
chr12	122387883	122388384	239-ATAC-peaks_peak_39884	71	258.4	64.2	3.63944	0.904225
chr12	89458522	89459023	239-ATAC-peaks_peak_37774	115	424.84	166.92	3.69426	1.45148
chr12	125211712	125212213	239-ATAC-peaks_peak_40176	133	505.4	197.95	3.8	1.48835
chr12	106921118	106921619	239-ATAC-peaks_peak_38818	103	392.16	101.65	3.80738	0.986893
chr12	126847116	126847617	239-ATAC-peaks_peak_40282	105	402.8	133.75	3.83619	1.27381
chr12	46613632	46614133	239-ATAC-peaks_peak_35501	74	284.24	41.73	3.84108	0.563919
chr12	46029622	46030123	239-ATAC-peaks_peak_35471	44	169.48	42.8	3.85182	0.972727
chr12	73161823	73162324	239-ATAC-peaks_peak_37130	24	92.72	13.91	3.86333	0.579583
chr12	73292408	73292909	239-ATAC-peaks_peak_37133	32	123.88	32.1	3.87125	1.00313
chr12	69949175	69949676	239-ATAC-peaks_peak_37009	49	193.04	49.22	3.93959	1.00449
chr12	125734363	125734864	239-ATAC-peaks_peak_40249	148	590.52	232.19	3.99	1.56885
chr12	95130741	95131242	239-ATAC-peaks_peak_38165	37	148.2	42.8	4.00541	1.15676
chr12	98499909	98500410	239-ATAC-peaks_peak_38305	150	606.48	84.53	4.0432	0.563533
chr12	5782731	5783232	239-ATAC-peaks_peak_33564	33	133.76	9.63	4.05333	0.291818
chr12	67173456	67173957	239-ATAC-peaks_peak_36874	72	292.6	50.29	4.06389	0.698472
chr12	67169584	67170085	239-ATAC-peaks_peak_36873	68	281.96	38.52	4.14647	0.566471
chr12	122375620	122376121	239-ATAC-peaks_peak_39882	105	451.44	146.59	4.29943	1.3961
chr12	55727384	55727885	239-ATAC-peaks_peak_36261	36	156.56	31.03	4.34889	0.861944
chr12	93444107	93444608	239-ATAC-peaks_peak_38031	102	444.6	134.82	4.35882	1.32176
chr12	9519723	9520224	239-ATAC-peaks_peak_33820	34	152	43.87	4.47059	1.29029
chr12	127722638	127723139	239-ATAC-peaks_peak_40306	69	314.64	29.96	4.56	0.434203
chr12	93479266	93479767	239-ATAC-peaks_peak_38033	43	201.4	28.89	4.68372	0.67186
chr12	22125124	22125625	239-ATAC-peaks_peak_34462	37	179.36	13.91	4.84757	0.375946
chr12	69900373	69900874	239-ATAC-peaks_peak_37004	92	451.44	96.3	4.90696	1.04674
chr12	119277200	119277701	239-ATAC-peaks_peak_39610	68	335.92	34.24	4.94	0.503529
chr12	63179651	63180152	239-ATAC-peaks_peak_36626	67	334.4	46.01	4.99104	0.686716
chr12	25446547	25447048	239-ATAC-peaks_peak_34636	35	183.16	38.52	5.23314	1.10057
chr12	63180796	63181297	239-ATAC-peaks_peak_36627	33	182.4	27.82	5.52727	0.84303
chr12	47771340	47771841	239-ATAC-peaks_peak_35569	33	183.16	11.77	5.5503	0.356667
chr12	41112247	41112748	239-ATAC-peaks_peak_35259	82	475.76	84.53	5.80195	1.03085
chr12	65389567	65390068	239-ATAC-peaks_peak_36768	33	191.52	37.45	5.80364	1.13485
chr12	116639746	116640247	239-ATAC-peaks_peak_39461	24	139.84	62.06	5.82667	2.58583
chr12	127642129	127642630	239-ATAC-peaks_peak_40303	24	139.84	9.63	5.82667	0.40125
chr12	41246967	41247468	239-ATAC-peaks_peak_35267	58	342.76	127.33	5.90966	2.19534
chr12	13394740	13395241	239-ATAC-peaks_peak_34090	21	126.92	27.82	6.04381	1.32476
chr12	71137941	71138442	239-ATAC-peaks_peak_37066	54	329.84	25.68	6.10815	0.475556
chr12	98176244	98176745	239-ATAC-peaks_peak_38289	21	133	5.35	6.33333	0.254762
chr12	127654132	127654633	239-ATAC-peaks_peak_40305	20	136.8	10.7	6.84	0.535
chr12	101696436	101696937	239-ATAC-peaks_peak_38465	45	309.32	18.19	6.87378	0.404222
chr12	60466572	60467073	239-ATAC-peaks_peak_36559	17	120.84	22.47	7.10824	1.32176
chr12	127873356	127873857	239-ATAC-peaks_peak_40313	30	287.28	47.08	9.576	1.56933
chr12	28923249	28923750	239-ATAC-peaks_peak_34875	12	116.28	16.05	9.69	1.3375
chr12	127896274	127896775	239-ATAC-peaks_peak_40316	49	538.84	22.47	10.9967	0.458571
chr12	73319421	73319922	239-ATAC-peaks_peak_37135	42	571.52	62.06	13.6076	1.47762
chr12	127884727	127885228	239-ATAC-peaks_peak_40314	14	206.72	11.77	14.7657	0.840714
chr12	98175098	98175599	239-ATAC-peaks_peak_38288	17	273.6	18.19	16.0941	1.07
chr12	122380025	122380526	239-ATAC-peaks_peak_39883	17	411.92	6.42	24.2306	0.377647
chr13	111564148	111564649	239-ATAC-peaks_peak_44106	75	150.48	93.09	2.0064	1.2412
chr13	98532093	98532594	239-ATAC-peaks_peak_43539	56	112.48	38.52	2.00857	0.687857
chr13	30947834	30948335	239-ATAC-peaks_peak_41124	103	207.48	105.93	2.01437	1.02845
chr13	98402681	98403182	239-ATAC-peaks_peak_43530	196	395.2	180.83	2.01633	0.922602
chr13	31425325	31425826	239-ATAC-peaks_peak_41167	75	152	52.43	2.02667	0.699067
chr13	36501696	36502197	239-ATAC-peaks_peak_41400	325	665	308.16	2.04615	0.948185
chr13	78734879	78735380	239-ATAC-peaks_peak_43059	57	117.04	42.8	2.05333	0.750877
chr13	75709656	75710157	239-ATAC-peaks_peak_42881	245	504.64	387.34	2.05976	1.58098
chr13	78584303	78584804	239-ATAC-peaks_peak_43047	46	95	37.45	2.06522	0.81413
chr13	40994388	40994889	239-ATAC-peaks_peak_41580	63	130.72	90.95	2.07492	1.44365
chr13	59637636	59638137	239-ATAC-peaks_peak_42466	115	240.16	145.52	2.08835	1.26539
chr13	101470943	101471444	239-ATAC-peaks_peak_43710	62	129.96	60.99	2.09613	0.98371
chr13	40795776	40796277	239-ATAC-peaks_peak_41567	73	153.52	19.26	2.10301	0.263836
chr13	21124878	21125379	239-ATAC-peaks_peak_40622	56	117.8	95.23	2.10357	1.70054
chr13	27438774	27439275	239-ATAC-peaks_peak_40921	158	332.88	236.47	2.10684	1.49665
chr13	80621426	80621927	239-ATAC-peaks_peak_43124	63	133	39.59	2.11111	0.628413
chr13	95209868	95210369	239-ATAC-peaks_peak_43387	233	492.48	149.8	2.11365	0.642918
chr13	108321742	108322243	239-ATAC-peaks_peak_43892	293	619.4	239.68	2.11399	0.81802
chr13	63758732	63759233	239-ATAC-peaks_peak_42608	48	102.6	51.36	2.1375	1.07
chr13	100752247	100752748	239-ATAC-peaks_peak_43689	54	115.52	47.08	2.13926	0.871852
chr13	61980356	61980857	239-ATAC-peaks_peak_42556	80	171.76	84.53	2.147	1.05662
chr13	99130412	99130913	239-ATAC-peaks_peak_43590	87	188.48	58.85	2.16644	0.676437
chr13	106839505	106840006	239-ATAC-peaks_peak_43855	42	91.2	73.83	2.17143	1.75786
chr13	46407740	46408241	239-ATAC-peaks_peak_41908	47	104.88	72.76	2.23149	1.54809
chr13	97932736	97933237	239-ATAC-peaks_peak_43499	114	254.6	153.01	2.23333	1.34219
chr13	101092881	101093382	239-ATAC-peaks_peak_43699	36	80.56	37.45	2.23778	1.04028
chr13	77446770	77447271	239-ATAC-peaks_peak_42963	101	226.48	125.19	2.24238	1.2395
chr13	21808608	21809109	239-ATAC-peaks_peak_40683	47	105.64	59.92	2.24766	1.27489
chr13	97779897	97780398	239-ATAC-peaks_peak_43483	75	168.72	80.25	2.2496	1.07
chr13	99128726	99129227	239-ATAC-peaks_peak_43589	91	207.48	96.3	2.28	1.05824
chr13	24757815	24758316	239-ATAC-peaks_peak_40784	43	98.04	33.17	2.28	0.771395
chr13	57829906	57830407	239-ATAC-peaks_peak_42422	43	98.04	50.29	2.28	1.16953
chr13	76923694	76924195	239-ATAC-peaks_peak_42937	42	95.76	50.29	2.28	1.19738
chr13	102181784	102182285	239-ATAC-peaks_peak_43745	32	73.72	31.03	2.30375	0.969688
chr13	102844119	102844620	239-ATAC-peaks_peak_43763	126	291.84	90.95	2.31619	0.721825
chr13	63076708	63077209	239-ATAC-peaks_peak_42585	51	119.32	34.24	2.33961	0.671373
chr13	73995412	73995913	239-ATAC-peaks_peak_42797	41	96.52	27.82	2.35415	0.678537
chr13	72725322	72725823	239-ATAC-peaks_peak_42762	30	70.68	29.96	2.356	0.998667
chr13	109901420	109901921	239-ATAC-peaks_peak_43961	174	418.76	274.99	2.40667	1.5804
chr13	110534260	110534761	239-ATAC-peaks_peak_43992	104	250.8	126.26	2.41154	1.21404
chr13	33484576	33485077	239-ATAC-peaks_peak_41239	55	133.76	52.43	2.432	0.953273
chr13	101013651	101014152	239-ATAC-peaks_peak_43697	165	408.88	180.83	2.47806	1.09594
chr13	36245969	36246470	239-ATAC-peaks_peak_41384	39	97.28	79.18	2.49436	2.03026
chr13	105448882	105449383	239-ATAC-peaks_peak_43819	77	193.8	60.99	2.51688	0.792078
chr13	77898014	77898515	239-ATAC-peaks_peak_42994	37	94.24	43.87	2.54703	1.18568
chr13	102173030	102173531	239-ATAC-peaks_peak_43742	51	129.96	48.15	2.54824	0.944118
chr13	104669676	104670177	239-ATAC-peaks_peak_43803	53	137.56	46.01	2.59547	0.868113
chr13	36664700	36665201	239-ATAC-peaks_peak_41417	159	415.72	130.54	2.61459	0.821006
chr13	60985978	60986479	239-ATAC-peaks_peak_42521	37	98.04	36.38	2.64973	0.983243
chr13	97908613	97909114	239-ATAC-peaks_peak_43494	96	256.88	104.86	2.67583	1.09229
chr13	97545047	97545548	239-ATAC-peaks_peak_43465	109	293.36	107	2.69138	0.981651
chr13	95134093	95134594	239-ATAC-peaks_peak_43377	89	243.2	70.62	2.73258	0.793483
chr13	59226604	59227105	239-ATAC-peaks_peak_42452	38	105.64	39.59	2.78	1.04184
chr13	109273732	109274233	239-ATAC-peaks_peak_43927	57	161.88	64.2	2.84	1.12632
chr13	30096166	30096667	239-ATAC-peaks_peak_41054	61	175.56	14.98	2.87803	0.245574
chr13	58950260	58950761	239-ATAC-peaks_peak_42448	49	141.36	52.43	2.8849	1.07
chr13	78386897	78387398	239-ATAC-peaks_peak_43023	148	434.72	134.82	2.9373	0.910946
chr13	111286823	111287324	239-ATAC-peaks_peak_44078	95	284.24	148.73	2.992	1.56558
chr13	104660749	104661250	239-ATAC-peaks_peak_43800	163	496.28	135.89	3.04466	0.833681
chr13	40742421	40742922	239-ATAC-peaks_peak_41563	35	107.16	35.31	3.06171	1.00886
chr13	76597742	76598243	239-ATAC-peaks_peak_42929	32	100.32	19.26	3.135	0.601875
chr13	34064943	34065444	239-ATAC-peaks_peak_41297	61	194.56	85.6	3.18951	1.40328
chr13	97934902	97935403	239-ATAC-peaks_peak_43500	106	354.16	69.55	3.34113	0.656132
chr13	36677965	36678466	239-ATAC-peaks_peak_41419	71	237.88	177.62	3.35042	2.50169
chr13	78614456	78614957	239-ATAC-peaks_peak_43052	37	126.16	74.9	3.40973	2.02432
chr13	21900221	21900722	239-ATAC-peaks_peak_40689	30	103.36	49.22	3.44533	1.64067
chr13	108645613	108646114	239-ATAC-peaks_peak_43897	55	194.56	48.15	3.53745	0.875455
chr13	103470194	103470695	239-ATAC-peaks_peak_43780	204	731.88	212.93	3.58765	1.04377
chr13	113878010	113878511	239-ATAC-peaks_peak_44244	46	171	87.74	3.71739	1.90739
chr13	97937846	97938347	239-ATAC-peaks_peak_43501	54	208.24	47.08	3.8563	0.871852
chr13	76601246	76601747	239-ATAC-peaks_peak_42930	28	109.44	23.54	3.90857	0.840714
chr13	72740398	72740899	239-ATAC-peaks_peak_42766	36	143.64	71.69	3.99	1.99139
chr13	49357298	49357799	239-ATAC-peaks_peak_42100	138	554.8	97.37	4.02029	0.70558
chr13	92399411	92399912	239-ATAC-peaks_peak_43332	42	171.76	63.13	4.08952	1.5031
chr13	101499841	101500342	239-ATAC-peaks_peak_43714	33	136.8	41.73	4.14545	1.26455
chr13	100927181	100927682	239-ATAC-peaks_peak_43695	42	188.48	40.66	4.48762	0.968095
chr13	45794024	45794525	239-ATAC-peaks_peak_41853	29	136.8	27.82	4.71724	0.95931
chr13	105461876	105462377	239-ATAC-peaks_peak_43820	26	138.32	11.77	5.32	0.452692
chr13	34068882	34069383	239-ATAC-peaks_peak_41298	20	110.2	49.22	5.51	2.461
chr13	32739913	32740414	239-ATAC-peaks_peak_41220	16	208.24	133.75	13.015	8.35938
chr13	43614778	43615279	239-ATAC-peaks_peak_41713	8	189.24	7.49	23.655	0.93625
chr14	59652999	59653500	239-ATAC-peaks_peak_46032	49	98.04	78.11	2.00082	1.59408
chr14	103532874	103533375	239-ATAC-peaks_peak_48488	63	126.16	98.44	2.00254	1.56254
chr14	51452677	51453178	239-ATAC-peaks_peak_45531	108	216.6	92.02	2.00556	0.852037
chr14	65323682	65324183	239-ATAC-peaks_peak_46360	59	118.56	80.25	2.00949	1.36017
chr14	67880847	67881348	239-ATAC-peaks_peak_46461	69	139.08	73.83	2.01565	1.07
chr14	32437944	32438445	239-ATAC-peaks_peak_44911	104	209.76	79.18	2.01692	0.761346
chr14	75600595	75601096	239-ATAC-peaks_peak_46987	105	212.04	169.06	2.01943	1.6101
chr14	61568107	61568608	239-ATAC-peaks_peak_46133	47	95	26.75	2.02128	0.569149
chr14	94431673	94432174	239-ATAC-peaks_peak_47947	97	196.08	107	2.02144	1.10309
chr14	70315609	70316110	239-ATAC-peaks_peak_46711	101	204.44	96.3	2.02416	0.953465
chr14	46203509	46204010	239-ATAC-peaks_peak_45330	57	115.52	51.36	2.02667	0.901053
chr14	53150864	53151365	239-ATAC-peaks_peak_45644	99	200.64	130.54	2.02667	1.31859
chr14	97032122	97032623	239-ATAC-peaks_peak_48117	89	180.88	120.91	2.03236	1.35854
chr14	102964717	102965218	239-ATAC-peaks_peak_48438	114	231.8	185.11	2.03333	1.62377
chr14	51389395	51389896	239-ATAC-peaks_peak_45519	89	181.64	119.84	2.0409	1.34652
chr14	75508695	75509196	239-ATAC-peaks_peak_46975	93	190	70.62	2.04301	0.759355
chr14	72929892	72930393	239-ATAC-peaks_peak_46815	170	348.08	205.44	2.04753	1.20847
chr14	93009120	93009621	239-ATAC-peaks_peak_47806	378	777.48	413.02	2.05683	1.09265
chr14	35250517	35251018	239-ATAC-peaks_peak_45061	45	92.72	42.8	2.06044	0.951111
chr14	88260643	88261144	239-ATAC-peaks_peak_47529	207	427.12	341.33	2.06338	1.64894
chr14	91513525	91514026	239-ATAC-peaks_peak_47701	39	80.56	54.57	2.06564	1.39923
chr14	65929096	65929597	239-ATAC-peaks_peak_46408	32	66.12	39.59	2.06625	1.23719
chr14	23013250	23013751	239-ATAC-peaks_peak_44521	147	304	180.83	2.06803	1.23014
chr14	63937884	63938385	239-ATAC-peaks_peak_46269	133	275.12	202.23	2.06857	1.52053
chr14	30722024	30722525	239-ATAC-peaks_peak_44833	237	491.72	319.93	2.07477	1.34992
chr14	95067000	95067501	239-ATAC-peaks_peak_48000	89	186.2	86.67	2.09213	0.97382
chr14	75568183	75568684	239-ATAC-peaks_peak_46983	85	177.84	87.74	2.09224	1.03224
chr14	50988057	50988558	239-ATAC-peaks_peak_45489	74	155.04	68.48	2.09514	0.925405
chr14	38288424	38288925	239-ATAC-peaks_peak_45186	91	190.76	79.18	2.09626	0.87011
chr14	55197069	55197570	239-ATAC-peaks_peak_45752	55	115.52	48.15	2.10036	0.875455
chr14	33457674	33458175	239-ATAC-peaks_peak_44966	50	105.64	36.38	2.1128	0.7276
chr14	51377638	51378139	239-ATAC-peaks_peak_45516	277	587.48	303.88	2.12087	1.09704
chr14	27613347	27613848	239-ATAC-peaks_peak_44778	34	72.2	27.82	2.12353	0.818235
chr14	79433664	79434165	239-ATAC-peaks_peak_47245	45	95.76	88.81	2.128	1.97356
chr14	62717906	62718407	239-ATAC-peaks_peak_46226	158	339.72	130.54	2.15013	0.826203
chr14	81104955	81105456	239-ATAC-peaks_peak_47301	131	281.96	142.31	2.15237	1.08634
chr14	68089328	68089829	239-ATAC-peaks_peak_46491	91	196.08	72.76	2.15473	0.79956
chr14	96414895	96415396	239-ATAC-peaks_peak_48080	105	226.48	133.75	2.15695	1.27381
chr14	46109289	46109790	239-ATAC-peaks_peak_45322	139	300.2	109.14	2.15971	0.78518
chr14	26668738	26669239	239-ATAC-peaks_peak_44768	94	203.68	114.49	2.16681	1.21798
chr14	51962025	51962526	239-ATAC-peaks_peak_45574	56	121.6	78.11	2.17143	1.39482
chr14	54294075	54294576	239-ATAC-peaks_peak_45690	35	76	52.43	2.17143	1.498
chr14	60895439	60895940	239-ATAC-peaks_peak_46103	42	91.2	32.1	2.17143	0.764286
chr14	76053765	76054266	239-ATAC-peaks_peak_47031	65	141.36	37.45	2.17477	0.576154
chr14	61938804	61939305	239-ATAC-peaks_peak_46165	278	605.72	288.9	2.17885	1.03921
chr14	56315600	56316101	239-ATAC-peaks_peak_45854	176	383.8	279.27	2.18068	1.58676
chr14	56070616	56071117	239-ATAC-peaks_peak_45827	74	161.88	86.67	2.18757	1.17122
chr14	91593755	91594256	239-ATAC-peaks_peak_47716	83	181.64	43.87	2.18843	0.528554
chr14	44412672	44413173	239-ATAC-peaks_peak_45264	53	117.04	82.39	2.2083	1.55453
chr14	84841504	84842005	239-ATAC-peaks_peak_47422	161	356.44	187.25	2.21391	1.16304
chr14	54592980	54593481	239-ATAC-peaks_peak_45700	35	77.52	56.71	2.21486	1.62029
chr14	25158595	25159096	239-ATAC-peaks_peak_44709	42	93.48	58.85	2.22571	1.40119
chr14	30718903	30719404	239-ATAC-peaks_peak_44832	45	100.32	60.99	2.22933	1.35533
chr14	47338207	47338708	239-ATAC-peaks_peak_45358	45	100.32	72.76	2.22933	1.61689
chr14	44417699	44418200	239-ATAC-peaks_peak_45266	46	102.6	36.38	2.23043	0.79087
chr14	76589689	76590190	239-ATAC-peaks_peak_47069	415	927.96	545.7	2.23605	1.31494
chr14	74068812	74069313	239-ATAC-peaks_peak_46874	71	159.6	97.37	2.24789	1.37141
chr14	79511576	79512077	239-ATAC-peaks_peak_47251	65	146.68	39.59	2.25662	0.609077
chr14	50923921	50924422	239-ATAC-peaks_peak_45486	71	160.36	60.99	2.25859	0.859014
chr14	32350127	32350628	239-ATAC-peaks_peak_44900	110	249.28	67.41	2.26618	0.612818
chr14	75447757	75448258	239-ATAC-peaks_peak_46970	94	213.56	146.59	2.27191	1.55947
chr14	56647378	56647879	239-ATAC-peaks_peak_45879	193	438.52	211.86	2.27212	1.09772
chr14	56312694	56313195	239-ATAC-peaks_peak_45853	392	891.48	535	2.27418	1.3648
chr14	102034967	102035468	239-ATAC-peaks_peak_48352	51	116.28	63.13	2.28	1.23784
chr14	44414671	44415172	239-ATAC-peaks_peak_45265	185	422.56	176.55	2.28411	0.954324
chr14	34640614	34641115	239-ATAC-peaks_peak_45014	455	1047.28	316.72	2.30171	0.696088
chr14	93559111	93559612	239-ATAC-peaks_peak_47897	431	992.56	461.17	2.30292	1.07
chr14	92970111	92970612	239-ATAC-peaks_peak_47800	109	251.56	80.25	2.30789	0.736239
chr14	86481890	86482391	239-ATAC-peaks_peak_47481	79	183.16	66.34	2.31848	0.839747
chr14	86028887	86029388	239-ATAC-peaks_peak_47464	106	246.24	138.03	2.32302	1.30217
chr14	62393730	62394231	239-ATAC-peaks_peak_46214	46	107.16	33.17	2.32957	0.721087
chr14	93552787	93553288	239-ATAC-peaks_peak_47894	64	149.72	48.15	2.33937	0.752344
chr14	46488750	46489251	239-ATAC-peaks_peak_45339	146	344.28	150.87	2.35808	1.03336
chr14	23320559	23321060	239-ATAC-peaks_peak_44556	171	403.56	143.38	2.36	0.83848
chr14	104970244	104970745	239-ATAC-peaks_peak_48604	163	385.32	117.7	2.36393	0.722086
chr14	76101098	76101599	239-ATAC-peaks_peak_47035	51	120.84	44.94	2.36941	0.881176
chr14	68773570	68774071	239-ATAC-peaks_peak_46536	118	280.44	70.62	2.37661	0.598475
chr14	56263201	56263702	239-ATAC-peaks_peak_45848	248	591.28	286.76	2.38419	1.15629
chr14	100911716	100912217	239-ATAC-peaks_peak_48297	37	88.92	41.73	2.40324	1.12784
chr14	55561440	55561941	239-ATAC-peaks_peak_45776	90	216.6	66.34	2.40667	0.737111
chr14	56662386	56662887	239-ATAC-peaks_peak_45881	127	307.8	97.37	2.42362	0.766693
chr14	82233607	82234108	239-ATAC-peaks_peak_47357	264	645.24	387.34	2.44409	1.4672
chr14	48074236	48074737	239-ATAC-peaks_peak_45380	50	122.36	73.83	2.4472	1.4766
chr14	51374419	51374920	239-ATAC-peaks_peak_45515	36	88.16	50.29	2.44889	1.39694
chr14	76669826	76670327	239-ATAC-peaks_peak_47076	84	205.96	170.13	2.4519	2.02536
chr14	82093259	82093760	239-ATAC-peaks_peak_47354	71	174.8	124.12	2.46197	1.74817
chr14	65446368	65446869	239-ATAC-peaks_peak_46373	56	138.32	33.17	2.47	0.592321
chr14	22646233	22646734	239-ATAC-peaks_peak_44496	55	136.04	21.4	2.47345	0.389091
chr14	44425941	44426442	239-ATAC-peaks_peak_45268	58	143.64	53.5	2.47655	0.922414
chr14	69091260	69091761	239-ATAC-peaks_peak_46556	50	125.4	37.45	2.508	0.749
chr14	65467545	65468046	239-ATAC-peaks_peak_46378	258	647.52	277.13	2.50977	1.07415
chr14	81412438	81412939	239-ATAC-peaks_peak_47314	38	95.76	56.71	2.52	1.49237
chr14	23312201	23312702	239-ATAC-peaks_peak_44553	43	108.68	50.29	2.52744	1.16953
chr14	52372397	52372898	239-ATAC-peaks_peak_45615	69	174.8	88.81	2.53333	1.2871
chr14	34692529	34693030	239-ATAC-peaks_peak_45017	268	680.2	233.26	2.53806	0.870373
chr14	50085492	50085993	239-ATAC-peaks_peak_45415	49	124.64	49.22	2.54367	1.00449
chr14	89771582	89772083	239-ATAC-peaks_peak_47593	46	117.04	63.13	2.54435	1.37239
chr14	54636012	54636513	239-ATAC-peaks_peak_45704	39	99.56	34.24	2.55282	0.877949
chr14	55081178	55081679	239-ATAC-peaks_peak_45738	130	332.12	159.43	2.55477	1.22638
chr14	85730028	85730529	239-ATAC-peaks_peak_47439	97	248.52	116.63	2.56206	1.20237
chr14	71695330	71695831	239-ATAC-peaks_peak_46763	276	709.08	173.34	2.56913	0.628043
chr14	23636197	23636698	239-ATAC-peaks_peak_44591	88	228.76	43.87	2.59955	0.498523
chr14	76301705	76302206	239-ATAC-peaks_peak_47046	97	253.08	87.74	2.60907	0.904536
chr14	61944442	61944943	239-ATAC-peaks_peak_46168	53	139.84	48.15	2.63849	0.908491
chr14	46152629	46153130	239-ATAC-peaks_peak_45326	80	212.04	165.85	2.6505	2.07313
chr14	77873186	77873687	239-ATAC-peaks_peak_47174	85	229.52	54.57	2.70024	0.642
chr14	82272086	82272587	239-ATAC-peaks_peak_47358	52	140.6	22.47	2.70385	0.432115
chr14	77416207	77416708	239-ATAC-peaks_peak_47117	95	257.64	85.6	2.712	0.901053
chr14	65757528	65758029	239-ATAC-peaks_peak_46401	58	157.32	73.83	2.71241	1.27293
chr14	91044030	91044531	239-ATAC-peaks_peak_47672	79	214.32	112.35	2.71291	1.42215
chr14	89731515	89732016	239-ATAC-peaks_peak_47591	39	106.4	65.27	2.72821	1.67359
chr14	71831865	71832366	239-ATAC-peaks_peak_46770	55	151.24	56.71	2.74982	1.03109
chr14	30802918	30803419	239-ATAC-peaks_peak_44838	158	435.48	139.1	2.7562	0.88038
chr14	96647802	96648303	239-ATAC-peaks_peak_48103	51	140.6	29.96	2.75686	0.587451
chr14	59739422	59739923	239-ATAC-peaks_peak_46042	82	227.24	77.04	2.77122	0.939512
chr14	59732954	59733455	239-ATAC-peaks_peak_46039	86	238.64	46.01	2.77488	0.535
chr14	23014866	23015367	239-ATAC-peaks_peak_44522	113	314.64	99.51	2.78442	0.880619
chr14	83630309	83630810	239-ATAC-peaks_peak_47387	100	278.92	68.48	2.7892	0.6848
chr14	49629754	49630255	239-ATAC-peaks_peak_45398	41	114.76	42.8	2.79902	1.0439
chr14	82441116	82441617	239-ATAC-peaks_peak_47363	54	151.24	14.98	2.80074	0.277407
chr14	52076548	52077049	239-ATAC-peaks_peak_45596	62	178.6	44.94	2.88065	0.724839
chr14	39365371	39365872	239-ATAC-peaks_peak_45198	34	98.8	36.38	2.90588	1.07
chr14	78335211	78335712	239-ATAC-peaks_peak_47209	69	202.92	53.5	2.94087	0.775362
chr14	65787986	65788487	239-ATAC-peaks_peak_46402	77	227.24	74.9	2.95117	0.972727
chr14	52021028	52021529	239-ATAC-peaks_peak_45586	60	177.08	40.66	2.95133	0.677667
chr14	33178250	33178751	239-ATAC-peaks_peak_44949	43	127.68	51.36	2.9693	1.19442
chr14	22806146	22806647	239-ATAC-peaks_peak_44507	60	178.6	74.9	2.97667	1.24833
chr14	89479146	89479647	239-ATAC-peaks_peak_47578	46	137.56	36.38	2.99043	0.79087
chr14	61811359	61811860	239-ATAC-peaks_peak_46149	41	124.64	47.08	3.04	1.14829
chr14	30273526	30274027	239-ATAC-peaks_peak_44812	33	101.08	73.83	3.06303	2.23727
chr14	45433127	45433628	239-ATAC-peaks_peak_45303	47	145.16	82.39	3.08851	1.75298
chr14	97816255	97816756	239-ATAC-peaks_peak_48154	32	99.56	25.68	3.11125	0.8025
chr14	97487362	97487863	239-ATAC-peaks_peak_48139	63	196.84	110.21	3.12444	1.74937
chr14	83629408	83629909	239-ATAC-peaks_peak_47386	52	163.4	29.96	3.14231	0.576154
chr14	97785921	97786422	239-ATAC-peaks_peak_48150	67	211.28	115.56	3.15343	1.72478
chr14	68608525	68609026	239-ATAC-peaks_peak_46522	34	107.92	54.57	3.17412	1.605
chr14	52029491	52029992	239-ATAC-peaks_peak_45589	82	260.68	111.28	3.17902	1.35707
chr14	56688431	56688932	239-ATAC-peaks_peak_45887	52	165.68	38.52	3.18615	0.740769
chr14	66849282	66849783	239-ATAC-peaks_peak_46429	57	183.16	56.71	3.21333	0.994912
chr14	59225052	59225553	239-ATAC-peaks_peak_46008	52	167.2	65.27	3.21538	1.25519
chr14	58556911	58557412	239-ATAC-peaks_peak_45950	112	361.76	149.8	3.23	1.3375
chr14	23640491	23640992	239-ATAC-peaks_peak_44592	49	160.36	43.87	3.27265	0.895306
chr14	84668765	84669266	239-ATAC-peaks_peak_47413	31	101.84	35.31	3.28516	1.13903
chr14	70485371	70485872	239-ATAC-peaks_peak_46722	65	219.64	72.76	3.37908	1.11938
chr14	101454801	101455302	239-ATAC-peaks_peak_48345	30	101.84	17.12	3.39467	0.570667
chr14	86229427	86229928	239-ATAC-peaks_peak_47475	40	137.56	58.85	3.439	1.47125
chr14	96349239	96349740	239-ATAC-peaks_peak_48075	60	206.72	58.85	3.44533	0.980833
chr14	91090523	91091024	239-ATAC-peaks_peak_47673	39	135.28	53.5	3.46872	1.37179
chr14	57430020	57430521	239-ATAC-peaks_peak_45913	31	107.92	53.5	3.48129	1.72581
chr14	105038020	105038521	239-ATAC-peaks_peak_48607	52	181.64	65.27	3.49308	1.25519
chr14	34552828	34553329	239-ATAC-peaks_peak_45006	80	282.72	78.11	3.534	0.976375
chr14	83945127	83945628	239-ATAC-peaks_peak_47393	121	431.68	134.82	3.5676	1.11421
chr14	97803186	97803687	239-ATAC-peaks_peak_48153	47	167.96	116.63	3.57362	2.48149
chr14	25004856	25005357	239-ATAC-peaks_peak_44698	45	162.64	46.01	3.61422	1.02244
chr14	24798824	24799325	239-ATAC-peaks_peak_44685	74	272.84	43.87	3.68703	0.592838
chr14	82278008	82278509	239-ATAC-peaks_peak_47359	161	602.68	133.75	3.74335	0.830745
chr14	46213012	46213513	239-ATAC-peaks_peak_45331	38	144.4	18.19	3.8	0.478684
chr14	59084226	59084727	239-ATAC-peaks_peak_45987	31	117.8	63.13	3.8	2.03645
chr14	93822460	93822961	239-ATAC-peaks_peak_47921	24	91.2	36.38	3.8	1.51583
[truncated: 5,250 more rows]
