# Supplementary material for: SIRT6 haploinsufficiency induces BRAFV600E melanoma cell resistance to MAPK inhibitors via IGF signalling
Source: Nat Commun. 2018 Aug 24;9:3440. doi: 10.1038/s41467-018-05966-z (PMC6109055; doi:10.1038/s41467-018-05966-z)
Supplement: Supplementary file 8 — Supplementary Data 5 [file 41467_2018_5966_MOESM8_ESM.xlsx]

## Sheet: Melanoma Institute Australia
			Supplementary Data 5 / Patient characteristics and IHC scores
	Age	BRAF genotype	Time point	Sites of biopsy	IGFBP2 score	SIRT6 score	RECIST response category	Progression during MAPKi therapy	Death
			PRE	THIGH, ANTERIOR	1	12
Patient 1	75	V600K	EDT	THIGH, NOS	1		CR	No*	Yes, not melanoma
			PROG	KNEE, ANTERIOR	1
			PRE	SUBCUTIS/SKIN	1	12
Patient 2	41	V600E	EDT	CHEST (THORAX, ANTERIOR)	2		SD	Yes	Yes, melanoma
			PROG	BACK, NOS	3
			PRE	THIGH, NOS	16	12
Patient 3	49	V600E	EDT	SUBCUTIS/SKIN	4		PR	Yes	Yes, melanoma
			PROG	BOWEL	9
			PRE	SUBCUTIS/SKIN	12	1
Patient 4	76	V600K	EDT	ABDOMEN, NOS	4		SD	Yes	Yes, melanoma
			PROG	SUBCUTIS/SKIN	12
			PRE	SUBCUTIS/SKIN	9	1
Patient 5	62	V600E	EDT	SUBCUTIS/SKIN	1		CR	Yes	Yes, melanoma
			PROG	SUBCUTIS/SKIN	16
Note: all patients received dabrafenib 150mg twice daily combined with trametinib 2 mg once daily
Note: Best response were determined using computed tomography and MRI brain and calculated using RECICST 1.1 (Eisenhauer et al., 2009) and classified as CR, complete response; PR, partial response; SD stable disease.
* = PROG taken 12 months after cessation of MAPKi therapy
		BRAF genotype	Time point	Sites of biopsy	IGFBP2 score	SIRT6 score
			PRE	SUBCUTIS/SKIN	2	2
Patient 6	67	V600K
			PRE	AXILLA AND PECTORAL LYMPH NODE	12	2
Patient 7	45	V600E
			PRE	BACK, NOS	2	4
Patient 8	72	V600E
			PRE	BACK, NOS	2	9
Patient 9	55	V600K

## Sheet: Icahn School Med Mount Sinai 
Supplementary Data 5 / Patient characteristics and IHC scores
	BRAF genotype	IGFBP2 score	SIRT6 score
Patient 11	Non-BRAF	8	2
Patient 12	Non-BRAF	9	2
Patient 13	Non-BRAF	1	6
Patient 15	Non-BRAF	2	8
Patient 16	Non-BRAF	1	1
Patient 18	Non-BRAF	1	1
Patient 19	Non-BRAF	2	6
Patient 20	Non-BRAF	1	2
Patient 21	Non-BRAF	4	4
Patient 22	Non-BRAF	1	4
Patient 23	Non-BRAF	1	9
Patient 24	Non-BRAF	2	12
Patient 25	Non-BRAF	1	9
Patient 26	MUT (V600E)	12	1
Patient 27	MUT (V600E)	16	2
Patient 28	MUT (V600E)	3	6
Patient 30	MUT (V600E)	6	2
Patient 31	MUT (V600E)	9	1
Patient 33	MUT (V600E)	12	1
Patient 34	MUT (V600K)	4	2
Patient 35	MUT (V600E)	12	6
Patient 36	MUT (V600E)	6	8
Patient 38	MUT (V600E)	6	1
Patient 39	MUT (V600E)	6	1
Patient 40	MUT (V600E)	1	9
