# Supplementary material for: SIRT6 haploinsufficiency induces BRAFV600E melanoma cell resistance to MAPK inhibitors via IGF signalling
Source: Nat Commun. 2018 Aug 24;9:3440. doi: 10.1038/s41467-018-05966-z (PMC6109055; doi:10.1038/s41467-018-05966-z)
Supplement: Supplementary file 9 — Supplementary Data 6 [file 41467_2018_5966_MOESM9_ESM.xlsx]

## Sheet: Primers used for RT-qPCR
Supplementary Data 6 / Primers used for qPCR
Gene ID	Primer name	Sequence
IGFBP2	Igfbp2_fw	GAGAAGGTCACTGAGCAGCA
	Igfbp2_rev	ACCTGGTCCAGTTCCTGTTG
AEBP1	Aebp1_fw	CATTCTGGCTCCCTCAGAAA
	Aebp1_rev	GGGTCTCCTCTCCTGGATTC
LPAR3	Lpar3_fw	CAACGTCTTGTCTCCGCATA
	Lpar3_rev	GGGTCCAGCATACCACAAAC
SPOCK1	Spock1_fw	GACCGGGACAAGTACTGGAA
	Spock1_rev	CCTGGGTCACACACACTTTG
B-ACTIN	B-Actin_fw	AGGGCATACCCCTCGTAGAT
	B-Actin_rev	AGAAAATCTGGCACCACACC
GAPDH	Gapdh_fw	TTTGTCAAGCTCATTTCCTGG
	Gapdh_rev	TGATGGTACATGACAAGGTGC
